# Supplementary material for: RBPJ, the Major Transcriptional Effector of Notch Signaling, Remains Associated with Chromatin throughout Mitosis, Suggesting a Role in Mitotic Bookmarking
Source: PLoS Genet. 2014 Mar 6;10(3):e1004204. doi: 10.1371/journal.pgen.1004204 (PMC3945225; doi:10.1371/journal.pgen.1004204)
Supplement: Table S1 — GO analysis of RBPJ binding peaks common to asynchronous and mitotic F9 cells. (XLSX) [file pgen.1004204.s010.xlsx]

## Sheet:  
Table S1. GO analysis of RBPJ binding peaks common to asynchronous and mitotic F9 cells
GO Biological Process	P-Value
ncRNA metabolic process	3.8062e-12
ncRNA processing	5.89412e-11
antigen processing and presentation of peptide antigen via MHC class I	3.07545e-09
stem cell development	3.56828e-09
stem cell maintenance	1.13901e-08
regulation of translation	3.13326e-08
tRNA metabolic process	9.12294e-08
hindbrain morphogenesis	1.87117e-07
negative regulation of myeloid cell differentiation	4.36352e-07
midbrain-hindbrain boundary development	5.02209e-07
cell-cell junction organization	1.44495e-05
cerebellar cortex development	1.63692e-05
cell junction organization	1.69552e-05
telomere assembly	1.88401e-05
organelle assembly	2.78922e-05
cell junction assembly	4.42054e-05
cerebellar Purkinje cell differentiation	5.19361e-05
neural plate anterior/posterior regionalization	6.18106e-05
cellular response to oxygen levels	8.34648e-05
mesoderm morphogenesis	0.000104428
cerebellum morphogenesis	0.000117068
cellular response to hypoxia	0.000306205
cellular response to indole-3-methanol	0.000360706
mitochondrial membrane organization	0.000383249
estrogen receptor signaling pathway	0.000384009
positive regulation of cholesterol biosynthetic process	0.000735003
induction of apoptosis by intracellular signals	0.000847424
cell differentiation in hindbrain	0.000869939
diacylglycerol metabolic process	0.0017653
