# Supplementary material for: RBPJ, the Major Transcriptional Effector of Notch Signaling, Remains Associated with Chromatin throughout Mitosis, Suggesting a Role in Mitotic Bookmarking
Source: PLoS Genet. 2014 Mar 6;10(3):e1004204. doi: 10.1371/journal.pgen.1004204 (PMC3945225; doi:10.1371/journal.pgen.1004204)
Supplement: Table S2 — Annotation of RBPJ binding peaks in asynchronous F9 cells. (XLSX) [file pgen.1004204.s011.xlsx]

## Sheet: Table S2
						Table S2 Annotation of RBPJ binding peaks in asynchronous F9 cells
PeakID (cmd=Peak/Interphase.CBF2.rpm.peak mm9)	Chr	Start	End	Strand	Peak Score	Focus Ratio/Region Size	Annotation	Detailed Annotation	Distance to TSS	Nearest PromoterID	Entrez ID	Nearest Unigene	Nearest Refseq	Nearest Ensembl	Gene Name	Gene Alias	Gene Description
chr4-1	chr4	118744355	118744527	+	58.3	0.728	Intergenic	Intergenic	-36909	NM_011400	20525	Mm.21002	NM_011400	ENSMUSG00000028645	Slc2a1	Glut-1|Glut1	solute carrier family 2 (facilitated glucose transporter), member 1
chr11-12	chr11	108873141	108873313	+	54.5	0.538	Intergenic	LSU-rRNA_Hsa|rRNA|rRNA	91564	NM_015732	12006	Mm.71710	NM_015732	ENSMUSG00000000142	Axin2	Axi1|Axil|Conductin	axin2
chr8-4	chr8	20020338	20020510	+	52.3	0.822	promoter-TSS (NR_028428)	promoter-TSS (NR_028428)	-32	NR_028428	381598	Mm.483074	NM_001024708		2610005L07Rik	2810038F24Rik|6720476A01Rik	cadherin 11 pseudogene
chr11-26	chr11	79955566	79955738	+	45.6	0.816	promoter-TSS (NM_183275)	promoter-TSS (NM_183275)	3	NM_183275	68550	Mm.18466	NM_183275	ENSMUSG00000046909	1110002N22Rik	FLJ22729|Tefm	RIKEN cDNA 1110002N22 gene
chr8-9	chr8	86186300	86186472	+	43.1	0.855	intron (NM_018771, intron 4 of 6)	intron (NM_018771, intron 4 of 6)	-4153	NM_013641	19216	Mm.474430	NM_013641	ENSMUSG00000019464	Ptger1	42kDa|EP1|Ptgerep1	prostaglandin E receptor 1 (subtype EP1)
chr3-1	chr3	87778340	87778512	+	42.2	0.718	intron (NM_016701, intron 2 of 3)	intron (NM_016701, intron 2 of 3)	3411	NM_016701	18008	Mm.331129	NM_016701	ENSMUSG00000004891	Nes	AA166324|C78523|ESTM46	nestin
chr8-10	chr8	126612072	126612244	+	41.4	0.659	Intergenic	Intergenic	64785	NM_001029876	382038	Mm.334891	NM_001029876	ENSMUSG00000031976	Urb2	C77575|KIAA0133|mKIAA0133	URB2 ribosome biogenesis 2 homolog (S. cerevisiae)
chr3-2	chr3	8685294	8685466	+	40.9	0.831	Intergenic	Intergenic	-18342	NM_010423	15213	Mm.29581	NM_010423	ENSMUSG00000040289	Hey1	AI316788|AI414254|CHF2|HRT1|Herp2|Hesr1|bHLHb31|hesr-1	hairy/enhancer-of-split related with YRPW motif 1
chr12-1	chr12	112381525	112381697	+	39.7	0.808	Intergenic	Intergenic	-23148	NM_011632	22031	Mm.27431	NM_001048206	ENSMUSG00000021277	Traf3	AI528849|CAP-1|CD40bp|CRAF1|LAP1|T-BAM|amn	TNF receptor-associated factor 3
chr7-1	chr7	7252217	7252389	+	39.3	0.689	promoter-TSS (NM_011334)	promoter-TSS (NM_011334)	-81	NM_011334	12727	Mm.297883	NM_011334	ENSMUSG00000000605	Clcn4-2	Clc4-2|Clcn4|MGC117899	chloride channel 4-2
chr6-2	chr6	120313688	120313860	+	39.3	0.762	promoter-TSS (NM_145997)	promoter-TSS (NM_145997)	-343	NM_145997	214899	Mm.463658	NM_145997	ENSMUSG00000030180	Kdm5a	AA409370|C76986|Jarid1a|MGC11659|RBP2|Rbbp2	lysine (K)-specific demethylase 5A
chr16-1	chr16	55973609	55973781	+	38.8	0.893	promoter-TSS (NM_173026)	promoter-TSS (NM_173026)	-222	NM_173026	271377	Mm.282814	NM_173026	ENSMUSG00000022601	Zbtb11	9230110G02Rik|ZNF-U69274	zinc finger and BTB domain containing 11
chr19-3	chr19	4201657	4201829	+	38.4	0.786	promoter-TSS (NM_011237)	promoter-TSS (NM_011237)	-140	NM_011237	19367	Mm.277629	NM_011237	ENSMUSG00000024824	Rad9	Rad9a	RAD9 homolog (S. pombe)
chr8-14	chr8	108375869	108376041	+	37.1	0.81	promoter-TSS (NM_177150)	promoter-TSS (NM_177150)	-47	NM_177150	320394	Mm.334775	NM_177150	ENSMUSG00000036672	Cenpt	G630055P03Rik	centromere protein T
chr12-3	chr12	111829791	111829963	+	37.1	0.634	non-coding (NR_033340, exon 1 of 1)	non-coding (NR_033340, exon 1 of 1)	293	NR_033340	319786	Mm.129691	NR_033340		B930059L03Rik	-	RIKEN cDNA B930059L03 gene
chrX-4	chrX	131120087	131120259	+	37.1	0.724	promoter-TSS (NM_019865)	promoter-TSS (NM_019865)	-20	NM_019865	19982	Mm.286408	NM_019865	ENSMUSG00000079435	Rpl36a	L44L|Rpl44	ribosomal protein L36A
chr9-12	chr9	114672543	114672715	+	36.3	0.867	intron (NM_001252479, intron 1 of 3)	intron (NM_001252479, intron 1 of 3)	18482	NM_133978	102545	Mm.35600	NM_001252479	ENSMUSG00000032436	Cmtm7	AI481279|Cklfsf7|LNV	CKLF-like MARVEL transmembrane domain containing 7
chr6-3	chr6	116157951	116158123	+	35	0.759	promoter-TSS (NM_026585)	promoter-TSS (NM_026585)	-14	NM_026585	28006	Mm.28524	NM_026585	ENSMUSG00000024104	D6Wsu116e	A130095H06|C530005J20Rik|Fam21	DNA segment, Chr 6, Wayne State University 116, expressed
chr8-17	chr8	124473886	124474058	+	34.6	0.677	promoter-TSS (NM_001110100)	promoter-TSS (NM_001110100)	-461	NM_016812	53325	Mm.287163	NM_001110100	ENSMUSG00000025316	Banp	AA408158|SMAR1	BTG3 associated nuclear protein
chr12-4	chr12	87819978	87820150	+	34.2	0.82	intron (NM_001159500, intron 2 of 6)	intron (NM_001159500, intron 2 of 6)	57470	NM_011934	26380	Mm.235550	NM_001159500	ENSMUSG00000021255	Esrrb	Err2|Errb|Estrrb|Nr3b2	estrogen related receptor, beta
chr10-2	chr10	6091817	6091989	+	33.8	0.859	Intergenic	Intergenic	-11691	NM_031185	83397	Mm.27481	NM_031185	ENSMUSG00000038587	Akap12	AI317366|SSeCKS|Srcs5|Tsga12	A kinase (PRKA) anchor protein (gravin) 12
chr17-12	chr17	74153926	74154098	+	33.8	0.951	promoter-TSS (NM_020578)	promoter-TSS (NM_020578)	-169	NM_020578	57440	Mm.18526	NM_020578	ENSMUSG00000024065	Ehd3	Ehd2	EH-domain containing 3
chrX-6	chrX	166437202	166437374	+	33.3	0.711	Intergenic	Intergenic	-20439	NR_029457	654820	Mm.467605	NM_001039559		G530011O06Rik	-	RIKEN cDNA G530011O06 gene
chr4-3	chr4	119928830	119929002	+	33.3	0.906	Intergenic	Intergenic	30950	NM_194060	329934	Mm.277090	NM_194060	ENSMUSG00000052135	Foxo6	-	forkhead box O6
chr2-7	chr2	30634839	30635011	+	33.3	0.711	Intergenic	Intergenic	22332	NM_198000	73598	Mm.34166	NM_198000	ENSMUSG00000044320	1700001O22Rik	1700113K14Rik|4930549G18Rik	RIKEN cDNA 1700001O22 gene
chr16-3	chr16	57391658	57391830	+	33.3	0.726	intron (NM_001040397, intron 1 of 4)	LSU-rRNA_Hsa|rRNA|rRNA	38354	NM_001040397	78749	Mm.328360	NM_001040397	ENSMUSG00000043336	Filip1l	4631422O05Rik|Doc1	filamin A interacting protein 1-like
chr11-57	chr11	98063952	98064124	+	32.9	0.808	promoter-TSS (NM_026952)	promoter-TSS (NM_026952)	-581	NM_001109628	69131	Mm.488484	NM_001109626	ENSMUSG00000003119	Cdk12	1810022J16Rik|AI646528|Crk7|Crkrs|D11Ertd752e|MGC141525|Pksc	cyclin-dependent kinase 12
chr1-2	chr1	154939131	154939303	+	32.9	0.771	intron (NM_175460, intron 7 of 10)	intron (NM_175460, intron 7 of 10)	94360	NM_008485	16782	Mm.329272	NM_008485	ENSMUSG00000026479	Lamc2	AA589349	laminin, gamma 2
chr4-4	chr4	154320545	154320717	+	32.9	0.722	Intergenic	Intergenic	-14401	NM_010419	15208	Mm.137268	NM_010419	ENSMUSG00000048001	Hes5	bHLHb38	hairy and enhancer of split 5 (Drosophila)
chr18-5	chr18	90679283	90679455	+	32.9	0.905	promoter-TSS (NM_198295)	promoter-TSS (NM_198295)	-177	NM_198295	67988	Mm.268041	NM_198295	ENSMUSG00000024614	Tmx3	6430411B10Rik|A730024F05Rik|AV259382|Txndc10|mKIAA1830	thioredoxin-related transmembrane protein 3
chr13-3	chr13	47369016	47369188	+	32.5	0.771	Intergenic	Intergenic	79730	NM_001170643	218215	Mm.287609	NM_001170643	ENSMUSG00000038068	Rnf144b	BC025007|E130105P19Rik|Ibrdc2|MGC32473|Pir2	ring finger protein 144B
chr12-5	chr12	88240567	88240739	+	32.1	0.794	Intergenic	Intergenic	-14889	NM_145836	238330	Mm.248358	NM_145836	ENSMUSG00000034168	6430527G18Rik	Eap1|Irf2bpl	RIKEN cDNA 6430527G18 gene
chr6-7	chr6	113026004	113026176	+	31.7	0.762	intron (NR_027009, intron 1 of 1)	intron (NR_027009, intron 1 of 1)	1148	NR_027010	14910	Mm.280950	NR_027008		Gt(ROSA)26Sor	AV258896|Gtrgeo26|Gtrosa26|R26|ROSA26	gene trap ROSA 26, Philippe Soriano
chr8-21	chr8	19784690	19784862	+	31.7	0.699	Intergenic	CpG	55200	NM_001039553	626415	Mm.425517	NM_001039553	ENSMUSG00000074456	4930467E23Rik	ENSMUSG00000074453|OTTMUSG00000018948|TSAP	RIKEN cDNA 4930467E23 gene
chr7-2	chr7	4075971	4076143	+	31.7	0.884	intron (NM_021324, intron 2 of 13)	intron (NM_021324, intron 2 of 13)	-3727	NR_033568	77323	Mm.378791	NR_033568		9430041J12Rik	-	RIKEN cDNA 9430041J12 gene
chr1-3	chr1	137567085	137567257	+	31.7	0.824	Intergenic	Intergenic	-58603	NM_007791	13007	Mm.196484	NM_007791	ENSMUSG00000026421	Csrp1	AA408841|AA959891|AW545626|CRP1|Csrp	cysteine and glycine-rich protein 1
chr17-13	chr17	13744997	13745169	+	31.7	0.755	intron (NR_045437, intron 1 of 3)	(CTGTG)n|Simple_repeat|Simple_repeat	1877	NR_045436	72578	Mm.46549	NR_045436		2700054A10Rik	-	RIKEN cDNA 2700054A10 gene
chr12-6	chr12	101767512	101767684	+	31.2	0.784	Intergenic	Intergenic	-8566	NM_001033213	104718	Mm.295441	NM_001033213	ENSMUSG00000033530	Ttc7b	AA408451|Ttc7l1	tetratricopeptide repeat domain 7B
chr4-5	chr4	115550810	115550982	+	30.8	0.817	3' UTR (NM_021461, exon 13 of 13)	3' UTR (NM_021461, exon 13 of 13)	-6109	NM_001039124	654462	Mm.388913	NM_001039124	ENSMUSG00000073774	Kncn	Kino|L5	kinocilin
chr17-14	chr17	35336002	35336174	+	30.4	0.878	TTS (NM_013693)	TTS (NM_013693)	2853	NM_013693	21926	Mm.1293	NM_013693	ENSMUSG00000024401	Tnf	DIF|MGC151434|TNF-alpha|TNFSF2|TNFalpha|Tnfa|Tnfsf1a	tumor necrosis factor
chr12-7	chr12	87842617	87842789	+	30	0.745	intron (NM_001159500, intron 3 of 6)	ID_B1|SINE|B4	80109	NM_011934	26380	Mm.235550	NM_001159500	ENSMUSG00000021255	Esrrb	Err2|Errb|Estrrb|Nr3b2	estrogen related receptor, beta
chr11-67	chr11	97643782	97643954	+	30	0.821	promoter-TSS (NR_028078)	promoter-TSS (NR_028078)	-115	NM_022891	65019	Mm.140380	NM_022891	ENSMUSG00000071415	Rpl23	2810009A01Rik	ribosomal protein L23
chr8-25	chr8	108975306	108975478	+	30	0.702	Intergenic	Intergenic	36153	NM_011764	22751	Mm.295582	NM_011764	ENSMUSG00000031907	Zfp90	6430515L01Rik|KRAB17|NK10|Zfp64|Zfp83|mKIAA1954	zinc finger protein 90
chr17-15	chr17	3084371	3084543	+	30	0.771	promoter-TSS (NR_003519)	promoter-TSS (NR_003519)	-274	NR_003519	328734	Mm.335641	NR_003519		Pisd-ps2	D030013I16Rik	phosphatidylserine decarboxylase, pseudogene 2
chr7-3	chr7	51037908	51038080	+	29.5	0.821	intron (NM_133712, intron 2 of 5)	intron (NM_133712, intron 2 of 5)	1570	NM_133712	69540	Mm.46421	NM_133712	ENSMUSG00000030693	Klk10	2300002A13Rik|NES1|PRSSL1	kallikrein related-peptidase 10
chr4-7	chr4	134010079	134010251	+	29.5	0.87	Intergenic	Intergenic	-4079	NR_045800	69409	Mm.226215	NR_045800		1700021N21Rik	-	RIKEN cDNA 1700021N21 gene
chr4-6	chr4	128928839	128929011	+	29.5	0.737	Intergenic	Intergenic	-3238	NM_001033189	97130	Mm.331907	NM_001033189	ENSMUSG00000050390	C77080	Kiaa1522|mKIAA1522	expressed sequence C77080
chr4-8	chr4	141126109	141126281	+	29.5	0.736	Intergenic	Intergenic	24118	NR_030695	320456	Mm.32859	NM_177163		B330016D10Rik	-	RIKEN cDNA B330016D10 gene
chr2-8	chr2	51303244	51303416	+	29.5	0.922	Intergenic	Lx5|LINE|L1	-179701	NM_199158	387511	Mm.377918	NM_199158	ENSMUSG00000056115	Tas2r134	T2R134|Tas2r34	taste receptor, type 2, member 134
chr12-8	chr12	88177584	88177756	+	29.1	0.631	Intergenic	Intergenic	48094	NM_145836	238330	Mm.248358	NM_145836	ENSMUSG00000034168	6430527G18Rik	Eap1|Irf2bpl	RIKEN cDNA 6430527G18 gene
chr17-16	chr17	24857038	24857210	+	29.1	0.918	promoter-TSS (NR_027900)	promoter-TSS (NR_027900)	116	NM_008503	16898	Mm.440520	NM_008503	ENSMUSG00000044533	Rps2	Llrep3|MGC118037|MGC118038|S4	ribosomal protein S2
chr18-6	chr18	75520654	75520826	+	29.1	0.81	Intergenic	Intergenic	-6279	NM_001042660	17131	Mm.34407	NM_008543	ENSMUSG00000025880	Smad7	Madh7	MAD homolog 7 (Drosophila)
chr14-1	chr14	76552393	76552565	+	28.7	0.817	Intergenic	Intergenic	41781	NM_013745	27275	Mm.21138	NM_013745	ENSMUSG00000022009	Nufip1	Nufip	nuclear fragile X mental retardation protein interacting protein 1
chr4-9	chr4	131826017	131826189	+	28.7	0.784	promoter-TSS (NR_002865)	promoter-TSS (NR_002865)	-2	NR_002865	353373	Mm.424675	NR_002865		Rnu11	MBII-407|Mirn801|mir-801|mmu-mir-801	U11 small nuclear RNA
chr8-29	chr8	19698853	19699025	+	28.7	0.775	Intergenic	Intergenic	-30637	NM_001039553	626415	Mm.425517	NM_001039553	ENSMUSG00000074456	4930467E23Rik	ENSMUSG00000074453|OTTMUSG00000018948|TSAP	RIKEN cDNA 4930467E23 gene
chr10-3	chr10	84590840	84591012	+	28.3	0.798	promoter-TSS (NM_028832)	promoter-TSS (NM_028832)	-154	NM_028832	74238	Mm.255401	NM_028832	ENSMUSG00000049038	Mterfd3	1700007D05Rik|Mterf2	MTERF domain containing 3
chr2-9	chr2	156880327	156880499	+	28.3	0.857	intron (NM_001164663, intron 2 of 14)	intron (NM_001164663, intron 2 of 14)	24588	NM_001164663	320706	Mm.79466	NM_001164663	ENSMUSG00000055485	9830001H06Rik	AI426038|D430036N24Rik|Soga	RIKEN cDNA 9830001H06 gene
chr12-9	chr12	106674305	106674477	+	28.3	0.917	Intergenic	Intergenic	-17675	NM_001252508	268595	Mm.2388	NR_015481		D430019H16Rik	AI852661	RIKEN cDNA D430019H16 gene
chr10-4	chr10	126992921	126993093	+	27.9	0.783	intron (NM_008512, intron 54 of 88)	intron (NM_008512, intron 54 of 88)	-21392	NM_183297	104080	Mm.437200	NM_183297	ENSMUSG00000040258	Nxph4	1110036M10Rik|AI851051	neurexophilin 4
chr17-17	chr17	71104409	71104581	+	27.9	0.831	intron (NM_177639, intron 6 of 11)	intron (NM_177639, intron 6 of 11)	91622	NM_001164077	21815	Mm.101034	NM_001164074	ENSMUSG00000047407	Tgif1	AA959811|AI462167|Tgif	TGFB-induced factor homeobox 1
chr17-18	chr17	17141855	17142027	+	27.4	0.642	Intergenic	Intergenic	-59126	NM_001005358	449000	Mm.483718	NM_001005358	ENSMUSG00000067034	Zfp960	-	zinc finger protein 960
chr12-10	chr12	101440215	101440387	+	27.4	0.747	intron (NM_009790, intron 1 of 5)	intron (NM_009790, intron 1 of 5)	2550	NM_009790	12313	Mm.285993	NM_009790	ENSMUSG00000001175	Calm1	AI256814|AI327027|AI461935|AL024000|CaM|Calm|Calm2|Calm3	calmodulin 1
chr11-76	chr11	98798695	98798867	+	27.4	0.839	promoter-TSS (NM_009024)	promoter-TSS (NM_009024)	-229	NM_009024	19401	Mm.439744	NM_001176528	ENSMUSG00000037992	Rara	Nr1b1|RAR|RARalpha1	retinoic acid receptor, alpha
chr10-5	chr10	57686686	57686858	+	27	0.737	Intergenic	Intergenic	8651	NM_001081954	664783	Mm.482575	NM_001081954		Dux	AW822073|Dux4|Duxbl|EG664783	double homeobox
chr6-8	chr6	115648147	115648319	+	27	0.727	Intergenic	MLT1H1|LTR|MaLR	-21580	NM_029780	110157	Mm.184163	NM_029780	ENSMUSG00000000441	Raf1	6430402F14Rik|AA990557|BB129353|Craf1|D830050J10Rik|MGC102375|Raf-1|c-Raf|v-Raf	v-raf-leukemia viral oncogene 1
chr16-4	chr16	30065337	30065509	+	26.6	0.87	promoter-TSS (NM_008235)	promoter-TSS (NM_008235)	-20	NM_008235	15205	Mm.390859	NM_008235	ENSMUSG00000022528	Hes1	Hry|bHLHb39	hairy and enhancer of split 1 (Drosophila)
chr14-2	chr14	106258782	106258954	+	26.6	0.762	Intergenic	RMER10A|LTR|ERVL	37168	NM_011897	24064	Mm.489870	NM_011897	ENSMUSG00000022114	Spry2	sprouty2	sprouty homolog 2 (Drosophila)
chr11-80	chr11	59693564	59693736	+	26.6	0.896	Intergenic	Intergenic	32075	NM_134029	103850	Mm.41761	NM_134029	ENSMUSG00000032615	Nt5m	2010013E09Rik|AI846937|dNT-2	5',3'-nucleotidase, mitochondrial
chr12-11	chr12	103945398	103945570	+	26.6	0.696	Intergenic	Intergenic	-2405	NM_172584	217837	Mm.488700	NM_172584	ENSMUSG00000057963	Itpk1	BC031182	inositol 1,3,4-triphosphate 5/6 kinase
chr12-14	chr12	103738059	103738231	+	26.2	0.805	Intergenic	Intergenic	30025	NM_013747	27277	Mm.273370	NM_001199004	ENSMUSG00000021192	Golga5	MGC102087|Ret-II	golgi autoantigen, golgin subfamily a, 5
chr12-13	chr12	102190484	102190656	+	26.2	0.8	intron (NM_026681, intron 12 of 29)	intron (NM_026681, intron 12 of 29)	-44162	NM_001177673	238377	Mm.32160	NM_001177673	ENSMUSG00000047415	Gpr68	BB131428|Ogr1	G protein-coupled receptor 68
chr3-6	chr3	96132257	96132429	+	26.2	0.932	Intergenic	Intergenic	-34451	NM_010186	14129	Mm.150	NM_010186	ENSMUSG00000015947	Fcgr1	AI323638|AV092959|CD64|FcgammaRI|IGGHAFC	Fc receptor, IgG, high affinity I
chr10-6	chr10	80363610	80363782	+	26.2	0.747	promoter-TSS (NM_013895)	promoter-TSS (NM_013895)	18	NM_013895	30055	Mm.142132	NM_013895	ENSMUSG00000020219	Timm13	D10Ertd378e|Tim9|Timm9	translocase of inner mitochondrial membrane 13 homolog (yeast)
chr8-34	chr8	98377336	98377508	+	26.2	0.713	promoter-TSS (NM_172758)	promoter-TSS (NM_172758)	-31	NM_172758	234595	Mm.29267	NM_172758	ENSMUSG00000036534	Slc38a7	D430050E18|MGC25764	solute carrier family 38, member 7
chr12-12	chr12	87845339	87845511	+	26.2	0.747	intron (NM_001159500, intron 3 of 6)	ID_B1|SINE|B4	82831	NM_011934	26380	Mm.235550	NM_001159500	ENSMUSG00000021255	Esrrb	Err2|Errb|Estrrb|Nr3b2	estrogen related receptor, beta
chr8-35	chr8	11279426	11279598	+	25.8	0.726	intron (NM_009931, intron 1 of 51)	intron (NM_009931, intron 1 of 51)	33314	NM_009931	12826	Mm.738	NM_009931	ENSMUSG00000031502	Col4a1	Bru|Col4a-1|Del(8)44H|Raw|Svc	collagen, type IV, alpha 1
chr6-10	chr6	136752827	136752999	+	25.8	0.634	promoter-TSS (NM_175652)	promoter-TSS (NM_175652)	39	NM_175652	320332	Mm.489077	NM_175652	ENSMUSG00000068851	Hist4h4	B130044J01Rik	histone cluster 4, H4
chr12-15	chr12	86956549	86956721	+	25.8	0.718	intron (NM_030887, intron 2 of 3)	intron (NM_030887, intron 2 of 3)	15667	NM_001205053	81703	Mm.103560	NM_001205052	ENSMUSG00000034271	Jdp2	Jundm2|Jundp2|TIF	Jun dimerization protein 2
chr12-17	chr12	103997288	103997460	+	25.8	0.765	intron (NM_025666, intron 1 of 10)	RMER10A|LTR|ERVL	1189	NM_025666	66622	Mm.34261	NM_025666	ENSMUSG00000041712	Ubr7	5730410I19Rik|AA589405|AW557761	ubiquitin protein ligase E3 component n-recognin 7 (putative)
chr12-16	chr12	88253439	88253611	+	25.8	0.652	Intergenic	Intergenic	-27761	NM_145836	238330	Mm.248358	NM_145836	ENSMUSG00000034168	6430527G18Rik	Eap1|Irf2bpl	RIKEN cDNA 6430527G18 gene
chr9-27	chr9	123840982	123841154	+	25.8	0.857	Intergenic	Intergenic	4208	NM_009878	12581	Mm.29020	NM_009878	ENSMUSG00000066860	Cdkn2d	INK4d|p19|p19INK4d	cyclin-dependent kinase inhibitor 2D (p19, inhibits CDK4)
chr6-9	chr6	122657397	122657569	+	25.8	0.759	promoter-TSS (NM_028016)	promoter-TSS (NM_028016)	-103	NM_028016	71950	Mm.490052	NM_028016	ENSMUSG00000012396	Nanog	2410002E02Rik|ENK|ecat4	Nanog homeobox
chr12-18	chr12	112743222	112743394	+	25.8	0.805	Intergenic	Intergenic	-19274	NM_001033248	212539	Mm.81916	NM_001033248	ENSMUSG00000010529	Gm266	-	predicted gene 266
chr2-11	chr2	165970617	165970789	+	25.8	0.726	intron (NM_028072, intron 1 of 20)	intron (NM_028072, intron 1 of 20)	10082	NM_001252578	72043	Mm.1011	NM_001252578	ENSMUSG00000006800	Sulf2	2010004N24Rik|AU020235|MSulf-2|mKIAA1247	sulfatase 2
chr4-10	chr4	133951951	133952123	+	25.3	0.732	promoter-TSS (NM_133880)	promoter-TSS (NM_133880)	-238	NM_133880	100163	Mm.22116	NM_133880	ENSMUSG00000037366	Pafah2	2310074E22Rik|AI507170	platelet-activating factor acetylhydrolase 2
chr2-12	chr2	127033905	127034077	+	25.3	0.674	promoter-TSS (NM_198630)	promoter-TSS (NM_198630)	25	NM_198630	329509	Mm.120738	NM_198630	ENSMUSG00000044145	1810024B03Rik	-	RIKEN cDNA 1810024B03 gene
chr8-37	chr8	11557886	11558058	+	25.3	0.818	intron (NM_011919, intron 1 of 1)	CpG	1906	NM_011919	26356	Mm.25709	NM_011919	ENSMUSG00000045969	Ing1	2610028J21Rik|AA407184|AI875420|mING1h|p33Ing1|p37Ing1b	inhibitor of growth family, member 1
chr11-82	chr11	75589543	75589715	+	25.3	0.836	intron (NM_007873, intron 6 of 8)	B3|SINE|B2	19930	NM_007873	13447	Mm.5137	NM_007873	ENSMUSG00000020848	Doc2b	-	double C2, beta
chr12-20	chr12	101740876	101741048	+	25.3	0.811	intron (NM_001033213, intron 1 of 19)	intron (NM_001033213, intron 1 of 19)	18070	NM_001033213	104718	Mm.295441	NM_001033213	ENSMUSG00000033530	Ttc7b	AA408451|Ttc7l1	tetratricopeptide repeat domain 7B
chr5-2	chr5	108863442	108863614	+	25.3	0.699	promoter-TSS (NM_007507)	promoter-TSS (NM_007507)	-131	NM_007507	11958	Mm.136093	NM_007507	ENSMUSG00000050856	Atp5k	2610008D24Rik|Atp5i|Lfm1|MGC107302	ATP synthase, H+ transporting, mitochondrial F1F0 complex, subunit e
chr8-42	chr8	112089711	112089883	+	24.9	0.728	promoter-TSS (NM_175646)	promoter-TSS (NM_175646)	-89	NM_175646	234723	Mm.37667	NM_175646	ENSMUSG00000031723	Txnl4b	AI595343|D530025J19Rik|DLP|Dim2	thioredoxin-like 4B
chr11-83	chr11	69231030	69231202	+	24.9	0.727	Intergenic	Intergenic	-3939	NM_001017426	216850	Mm.472522	NM_001017426	ENSMUSG00000018476	Kdm6b	1700064E03Rik|BC038313|Jmjd3|KIAA0346|mKIAA0346	KDM1 lysine (K)-specific demethylase 6B
chr13-6	chr13	66816695	66816867	+	24.9	0.754	Intergenic	Intergenic	189505	NM_026219	67530	Mm.379136	NM_026219	ENSMUSG00000021520	Uqcrb	2210415M14Rik|MGC107639|MGC35665|QP-C|QPC|UQBC|UQBP|UQPC	ubiquinol-cytochrome c reductase binding protein
chr10-7	chr10	128133502	128133674	+	24.9	0.788	promoter-TSS (NM_177411)	promoter-TSS (NM_177411)	-264	NM_177411	19344	Mm.12815	NM_011229	ENSMUSG00000000711	Rab5b	C030027M18Rik	RAB5B, member RAS oncogene family
chr4-11	chr4	62356629	62356801	+	24.9	0.8	intron (NM_134257, intron 11 of 15)	intron (NM_134257, intron 11 of 15)	76009	NM_134257	50780	Mm.286753	NM_001081650	ENSMUSG00000059810	Rgs3	4930506N09Rik|C2PA-RGS3|C2pa|PDZ-RGS3|RGS3S	regulator of G-protein signaling 3
chr4-12	chr4	117039927	117040099	+	24.9	0.627	intron (NM_025739, intron 2 of 14)	intron (NM_025739, intron 2 of 14)	115419	NM_026837	68777	Mm.331805	NM_026837	ENSMUSG00000048772	Tmem53	1110038M16Rik|1500001P22Rik|1700012A05Rik	transmembrane protein 53
chr12-25	chr12	109513923	109514095	+	24.5	0.775	promoter-TSS (NM_001159910)	promoter-TSS (NM_001159910)	-382	NM_001159910	668158	Mm.482792	NM_001159910	ENSMUSG00000084883	Ccdc85c	EG668158|Gm265|Gm9010	coiled-coil domain containing 85C
chr9-29	chr9	21172042	21172214	+	24.5	0.759	promoter-TSS (NM_010561)	promoter-TSS (NM_010561)	-319	NM_001042708	16201	Mm.440026	NM_001042707	ENSMUSG00000032178	Ilf3	MPHOSPH4|NF90	interleukin enhancer binding factor 3
chr8-43	chr8	108146529	108146701	+	24.5	0.592	TTS (NM_001081241)	TTS (NM_001081241)	7249	NR_035492	100316712		NR_035492		Mir1966	mmu-mir-1966	microRNA 1966
chr9-31	chr9	120599805	120599977	+	24.5	0.742	Intergenic	Intergenic	119257	NM_025974	67115	Mm.289810	NM_025974	ENSMUSG00000025794	Rpl14	3100001N19Rik|AA407502|AL022816|CAG-ISL-7|CTG-B33|L14	ribosomal protein L14
chr14-3	chr14	99438678	99438850	+	24.5	0.702	intron (NM_175245, intron 2 of 2)	RLTR9E|LTR|ERVK	6591	NM_175245	76789	Mm.486342	NM_175245	ENSMUSG00000033186	Mzt1	2410129H14Rik|AI120158|Mozart1	mitotic spindle organizing protein 1
chr10-8	chr10	107852186	107852358	+	24.5	0.768	TTS (NM_054056)	TTS (NM_054056)	83027	NM_054056	114774	Mm.391419	NM_054056	ENSMUSG00000035873	Pawr	2310001G03Rik|PAR4|Par-4	PRKC, apoptosis, WT1, regulator
chr12-22	chr12	86962052	86962224	+	24.5	0.855	intron (NM_030887, intron 2 of 3)	intron (NM_030887, intron 2 of 3)	21170	NM_001205053	81703	Mm.103560	NM_001205052	ENSMUSG00000034271	Jdp2	Jundm2|Jundp2|TIF	Jun dimerization protein 2
chr1-6	chr1	57463240	57463412	+	24.5	0.824	promoter-TSS (NM_001081181)	promoter-TSS (NM_001081181)	-66	NM_001081181	68115	Mm.275428	NM_001081181	ENSMUSG00000025971	9430016H08Rik	AA409999|C78988	RIKEN cDNA 9430016H08 gene
chr9-30	chr9	96019520	96019692	+	24.5	0.95	promoter-TSS (NM_177352)	promoter-TSS (NM_177352)	-242	NM_177352	235533	Mm.213651	NM_177352	ENSMUSG00000041440	Gk5	AV095337|C330018K18Rik|G630067D24Rik	glycerol kinase 5 (putative)
chr12-24	chr12	88208377	88208549	+	24.5	0.549	Intergenic	Intergenic	17301	NM_145836	238330	Mm.248358	NM_145836	ENSMUSG00000034168	6430527G18Rik	Eap1|Irf2bpl	RIKEN cDNA 6430527G18 gene
chr17-21	chr17	35378298	35378470	+	24.1	0.746	promoter-TSS (NM_019693)	promoter-TSS (NM_019693)	-307	NM_019693	53817	Mm.439827	NM_001252457	ENSMUSG00000019432	Ddx39b	0610030D10Rik|AI428441|Bat-1|Bat1|Bat1a|D17H6S81E|D17H6S81E-1|D6S81Eh|MGC19235|MGC38799	DEAD (Asp-Glu-Ala-Asp) box polypeptide 39B
chr12-27	chr12	88272401	88272573	+	24.1	0.703	Intergenic	Intergenic	-15506	NR_033623	217732	Mm.22337	NM_173735	ENSMUSG00000034157	2310044G17Rik	AI842544|AI853744|Kiaa1737|mKIAA1737	RIKEN cDNA 2310044G17 gene
chr8-44	chr8	13159051	13159223	+	24.1	0.797	promoter-TSS (NM_010684)	promoter-TSS (NM_010684)	2	NM_010684	16783	Mm.16716	NM_010684	ENSMUSG00000031447	Lamp1	AI196048|CD107a|Lamp-1	lysosomal-associated membrane protein 1
chr12-28	chr12	107412346	107412518	+	24.1	0.711	Intergenic	CpG	163959	NM_001029843	22367	Mm.2981	NM_001029843	ENSMUSG00000021115	Vrk1	51PK	vaccinia related kinase 1
chr8-45	chr8	86590400	86590572	+	24.1	0.567	promoter-TSS (NM_009055)	promoter-TSS (NM_009055)	-249	NM_009055	19724	Mm.7892	NM_009055	ENSMUSG00000031706	Rfx1	AI047719|AI385641	regulatory factor X, 1 (influences HLA class II expression)
chr8-46	chr8	122858801	122858973	+	24.1	0.706	Intergenic	Intergenic	-153879	NM_198671	382034	Mm.334856	NM_001145896	ENSMUSG00000031822	Gse1	2210013I18Rik|MGC58013|mKIAA0182	genetic suppressor element 1
chr14-4	chr14	65568725	65568897	+	24.1	0.805	promoter-TSS (NM_177338)	promoter-TSS (NM_177338)	-71	NM_153414	210925	Mm.71332	NM_001253731	ENSMUSG00000021975	Ints9	BC028953|D14Ertd231e	integrator complex subunit 9
chr2-14	chr2	158620223	158620395	+	24.1	0.792	promoter-TSS (NM_145742)	promoter-TSS (NM_145742)	-247	NM_145742	71715	Mm.315652	NM_145742	ENSMUSG00000027655	Dhx35	1200009D07Rik|Ddx35	DEAH (Asp-Glu-Ala-His) box polypeptide 35
chr3-7	chr3	34656793	34656965	+	23.6	0.779	Intergenic	Intergenic	-41295	NR_038348	100041108	Mm.484676	NR_038347		Gm3143	-	predicted gene 3143
chr13-7	chr13	43435945	43436117	+	23.6	0.875	Intergenic	Intergenic	-30054	NM_178848	68346	Mm.35325	NM_178848	ENSMUSG00000054021	Sirt5	0610012J09Rik|1500032M05Rik|AV001953	sirtuin 5 (silent mating type information regulation 2 homolog) 5 (S. cerevisiae)
chr1-7	chr1	163061569	163061741	+	23.6	0.788	promoter-TSS (NM_001039482)	promoter-TSS (NM_001039482)	-45	NM_001039482	226541	Mm.255165	NM_144876	ENSMUSG00000026705	Klhl20	AI504637|D930050H05Rik|KIAA4210|Kleip|MGC28950|mKIAA4210	kelch-like 20 (Drosophila)
chr10-9	chr10	44111756	44111928	+	23.6	0.792	Intergenic	Intergenic	32360	NR_035450	100316688		NR_035450		Mir1929	mmu-mir-1929	microRNA 1929
chr6-11	chr6	124709415	124709587	+	23.6	0.688	TTS (NM_013509)	TTS (NM_013509)	-2996	NM_007881	13498	Mm.333380	NM_007881	ENSMUSG00000004263	Atn1	Atr1|Drpla|atrophin-1	atrophin 1
chr12-29	chr12	102079579	102079751	+	23.6	0.792	exon (NM_145448, exon 5 of 13)	exon (NM_145448, exon 5 of 13)	58069	NM_001177674	238377	Mm.32160	NM_001177673	ENSMUSG00000047415	Gpr68	BB131428|Ogr1	G protein-coupled receptor 68
chr12-31	chr12	112229821	112229993	+	23.6	0.709	Intergenic	Intergenic	-2701	NR_036598	77878	Mm.293198	NR_036598		6030440G07Rik	-	RIKEN cDNA 6030440G07 gene
chr12-30	chr12	111656335	111656507	+	23.6	0.638	Intergenic	Intergenic	-28968	NM_001135001	26931	Mm.458056	NM_001037934	ENSMUSG00000017843	Ppp2r5c	2610043M05Rik|2700063L20Rik|AI060890|AW545884|C85228|D12Bwg0916e|mKIAA0044	protein phosphatase 2, regulatory subunit B (B56), gamma isoform
chr8-49	chr8	86533873	86534045	+	23.6	0.841	Intergenic	Intergenic	1573	NR_035431	100316677		NR_035431		Mir1199	Mirn1199|mmu-mir-1199	microRNA 1199
chr7-4	chr7	52323393	52323565	+	23.2	0.781	intron (NM_025533, intron 1 of 8)	B2_Mm2|SINE|B2	5680	NM_025533	66394	Mm.272139	NM_001163684	ENSMUSG00000003421	Nosip	2310061K06Rik|CGI-25|MGC115777	nitric oxide synthase interacting protein
chr8-52	chr8	129494886	129495058	+	23.2	0.787	promoter-TSS (NM_172762)	promoter-TSS (NM_172762)	7	NM_172762	52202	Mm.28199	NM_172762	ENSMUSG00000033931	Rbm34	4930547K05Rik|6330444B11|D8Ertd233e	RNA binding motif protein 34
chr14-5	chr14	79964716	79964888	+	23.2	0.816	intron (NM_007920, intron 3 of 8)	B3|SINE|B2	-22696	NM_026474	67955	Mm.18972	NM_026474	ENSMUSG00000022024	Sugt1	2410174K12Rik|SGT1	SGT1, suppressor of G2 allele of SKP1 (S. cerevisiae)
chr9-35	chr9	88333878	88334050	+	23.2	0.785	promoter-TSS (NM_172926)	promoter-TSS (NM_172926)	-175	NM_172926	244962	Mm.439873	NM_172926	ENSMUSG00000032422	Snx14	B830022K16|C330035N22Rik|YR-14	sorting nexin 14
chr4-14	chr4	98512513	98512685	+	23.2	0.716	Intergenic	Intergenic	-28371	NM_172872	242553	Mm.440211	NM_172872	ENSMUSG00000035407	Kank4	AU021071|Ankrd38|BC060737|C130031J23	KN motif and ankyrin repeat domains 4
chr12-32	chr12	111710528	111710700	+	23.2	0.651	intron (NM_001135001, intron 3 of 13)	RLTR23|LTR|ERV1	-13335	NM_001081458	26931	Mm.458056	NM_001037934	ENSMUSG00000017843	Ppp2r5c	2610043M05Rik|2700063L20Rik|AI060890|AW545884|C85228|D12Bwg0916e|mKIAA0044	protein phosphatase 2, regulatory subunit B (B56), gamma isoform
chr4-13	chr4	62163324	62163496	+	23.2	0.759	promoter-TSS (NM_024257)	promoter-TSS (NM_024257)	-176	NM_024257	72748	Mm.41506	NM_024257	ENSMUSG00000038422	Hdhd3	2810435D12Rik	haloacid dehalogenase-like hydrolase domain containing 3
chr17-22	chr17	27375693	27375865	+	23.2	0.705	Intergenic	Intergenic	-34396	NM_146075	224640	Mm.29689	NM_146075	ENSMUSG00000044857	Lemd2	BC026588|Lem2|MGC37253|NET25	LEM domain containing 2
chr3-8	chr3	95558821	95558993	+	23.2	0.761	promoter-TSS (NM_001163619)	promoter-TSS (NM_001163619)	-7	NM_001163618	71807	Mm.271754	NM_001163617	ENSMUSG00000028107	Tars2	2610024N01Rik|AI429208|Tarsl1	threonyl-tRNA synthetase 2, mitochondrial (putative)
chr14-6	chr14	98989117	98989289	+	23.2	0.761	Intergenic	Intergenic	-420441	NM_007826	13134	Mm.320593	NM_001038610	ENSMUSG00000055639	Dach1	AI182278|Dac|Dach|E130112M23Rik	dachshund 1 (Drosophila)
chr15-3	chr15	38314094	38314266	+	22.8	0.775	Intergenic	Intergenic	-83718	NM_013692	21847	Mm.4292	NM_013692	ENSMUSG00000037465	Klf10	AI115143|EGR[a]|Egral|Gdnfif|Tieg|Tieg1|mGIF	Kruppel-like factor 10
chr16-5	chr16	37385311	37385483	+	22.8	0.852	promoter-TSS (NM_172440)	promoter-TSS (NM_172440)	-353	NM_001114612	207227	Mm.403226	NM_001114611	ENSMUSG00000022829	Stxbp5l	9430094L02|A830015P08Rik|LLGL4|MGC169507|T2dm1|t2md1|tomosyn-2	syntaxin binding protein 5-like
chr11-89	chr11	51814278	51814450	+	22.8	0.797	promoter-TSS (NM_009458)	promoter-TSS (NM_009458)	-396	NM_009458	22210	Mm.471916	NM_009458	ENSMUSG00000020390	Ube2b	2610301N02Rik|E2-14k|HR6B|Rad6b|mHR6B	ubiquitin-conjugating enzyme E2B
chr12-35	chr12	112906659	112906831	+	22.8	0.714	TTS (NM_021273)	TTS (NM_021273)	3804	NM_021273	12709	Mm.16831	NM_021273	ENSMUSG00000001270	Ckb	B-CK|Bck|Ck-3|Ck3|Ckbb	creatine kinase, brain
chr12-34	chr12	111935270	111935442	+	22.8	0.792	promoter-TSS (NM_010480)	promoter-TSS (NM_010480)	-751	NM_010480	15519	Mm.486334	NM_010480	ENSMUSG00000021270	Hsp90aa1	86kDa|89kDa|AL024080|AL024147|Hsp86-1|Hsp89|Hsp90|Hspca|hsp4	heat shock protein 90, alpha (cytosolic), class A member 1
chr6-12	chr6	122720643	122720815	+	22.8	0.736	Intergenic	Intergenic	-27966	NM_011401	20527	Mm.395108	NM_011401	ENSMUSG00000003153	Slc2a3	AA408729|AL023014|AL024341|AU040424|C78366|Glut-3|Glut3	solute carrier family 2 (facilitated glucose transporter), member 3
chr17-23	chr17	30746673	30746845	+	22.8	0.809	intron (NM_025374, intron 1 of 5)	MTEa|LTR|MaLR	2845	NM_025374	109801	Mm.391637	NM_001113560	ENSMUSG00000024026	Glo1	0610009E22Rik|1110008E19Rik|2510049H23Rik|AW550643|GLY1|Glo-1|Glo-1r|Glo-1s|Glo1-r|Glo1-s|Qglo	glyoxalase 1
chr3-9	chr3	88326065	88326237	+	22.8	0.882	Intergenic	Intergenic	-10166	NM_001029890	72640	Mm.402169	NM_001029890	ENSMUSG00000074480	Mex3a	2700083E18Rik|Gm411|Rkhd4	mex3 homolog A (C. elegans)
chr12-36	chr12	88748943	88749115	+	22.4	0.656	Intergenic	Intergenic	-19849	NM_011479	20773	Mm.565	NM_011479	ENSMUSG00000021036	Sptlc2	AI173915|LCB2|mKIAA0526	serine palmitoyltransferase, long chain base subunit 2
chr19-4	chr19	5849176	5849348	+	22.4	0.778	Intergenic	Intergenic	-3784	NR_003513	66961	Mm.485702	NR_003513		Neat1	2310043N10Rik|VINC	nuclear paraspeckle assembly transcript 1 (non-protein coding)
chr9-38	chr9	107533012	107533184	+	22.4	0.725	intron (NM_008138, intron 1 of 8)	intron (NM_008138, intron 1 of 8)	4575	NM_008138	14678	Mm.196464	NM_008138	ENSMUSG00000032562	Gnai2	C76432|Galphai2|Gia|Gnai-2	guanine nucleotide binding protein (G protein), alpha inhibiting 2
chr11-92	chr11	103019928	103020100	+	22.4	0.718	Intergenic	Intergenic	-12438	NM_001077698	57778	Mm.138913	NM_001077698	ENSMUSG00000055805	Fmnl1	8030453N10Rik|AI553564|Fmnl|Fnrl|Frls	formin-like 1
chr15-4	chr15	75724987	75725159	+	22.4	0.864	promoter-TSS (NM_172607)	promoter-TSS (NM_172607)	-162	NM_172607	223646	Mm.288368	NM_172607	ENSMUSG00000022574	Naprt1	9130210N20Rik	nicotinate phosphoribosyltransferase domain containing 1
chr11-91	chr11	77707493	77707665	+	22.4	0.63	promoter-TSS (NM_008952)	promoter-TSS (NM_008952)	-205	NM_008952	19193	Mm.8543	NM_008952	ENSMUSG00000017453	Pipox	LPIPOX|Pso	pipecolic acid oxidase
chr6-14	chr6	122342062	122342234	+	22.4	0.767	Intergenic	Intergenic	-55115	NM_007905	13619	Mm.6822	NM_001042623	ENSMUSG00000040669	Phc1	AW557034|Edr|Edr1|Mph1|Rae-28|rae28	polyhomeotic-like 1 (Drosophila)
chr8-59	chr8	86760990	86761162	+	22.4	0.833	promoter-TSS (NM_172503)	promoter-TSS (NM_172503)	-135	NM_172503	212168	Mm.117094	NM_172503	ENSMUSG00000035671	Zswim4	D330002I24|E130119J17Rik	zinc finger, SWIM domain containing 4
chr8-60	chr8	87186634	87186806	+	22.4	0.763	promoter-TSS (NM_010499)	promoter-TSS (NM_010499)	31	NM_010499	15936	Mm.399	NM_010499	ENSMUSG00000053560	Ier2	AI317238|Ch1|Pip92	immediate early response 2
chr8-62	chr8	124752803	124752975	+	22.4	0.747	Intergenic	L4|LINE|RTE	-53152	NM_009569	22761	Mm.390068	NM_009569	ENSMUSG00000049577	Zfpm1	FOG|Fog1	zinc finger protein, multitype 1
chr6-13	chr6	113256257	113256429	+	22.4	0.75	promoter-TSS (NM_030178)	promoter-TSS (NM_030178)	-848	NM_030178	78783	Mm.449928	NM_030178	ENSMUSG00000001632	Brpf1	4833438B11Rik|4930540D11Rik|Brpf2	bromodomain and PHD finger containing, 1
chr10-10	chr10	21932174	21932346	+	22.4	0.794	intron (NM_009018, intron 5 of 5)	intron (NM_009018, intron 5 of 5)	38552	NM_009018	19370	Mm.439724	NM_009018		Raet1c	RAE-1gamma	retinoic acid early transcript gamma
chr8-61	chr8	98331919	98332091	+	22.4	0.737	promoter-TSS (NM_001205226)	promoter-TSS (NM_001205226)	-643	NM_001205226	234594	Mm.259220	NM_001205226	ENSMUSG00000036550	Cnot1	6030411K04Rik|AA815922|D830048B13|MGC189870|MGC189936|MGC7843	CCR4-NOT transcription complex, subunit 1
chr10-11	chr10	61949687	61949859	+	22.4	0.812	promoter-TSS (NM_133672)	promoter-TSS (NM_133672)	-220	NM_133672	30930	Mm.473468	NM_001113355	ENSMUSG00000020078	Vps26a	AA407240|HB58|Vps26	vacuolar protein sorting 26 homolog A (yeast)
chr18-7	chr18	11645549	11645721	+	22.4	0.8	Intergenic	Intergenic	-146150	NM_001252495	225182	Mm.490107	NM_175458	ENSMUSG00000041238	Rbbp8	9930104E21Rik|CtIP|RBBP-8|RIM|SAE2	retinoblastoma binding protein 8
chr8-58	chr8	14072630	14072802	+	22.4	0.779	intron (NM_001034862, intron 2 of 5)	intron (NM_001034862, intron 2 of 5)	17611	NM_001034862	234086	Mm.268896	NM_001034862	ENSMUSG00000051978	Erich1	-	glutamate-rich 1
chr17-24	chr17	29588316	29588488	+	22.4	0.725	Intergenic	Intergenic	-39588	NM_008842	18712	Mm.485038	NM_008842	ENSMUSG00000024014	Pim1	Pim-1	proviral integration site 1
chr6-15	chr6	124853688	124853860	+	22.4	0.7	TTS (NM_008479)	TTS (NM_008479)	7949	NM_008479	16768	Mm.4528	NM_008479	ENSMUSG00000030124	Lag3	CD223|LAG-3|Ly66	lymphocyte-activation gene 3
chr14-7	chr14	99747451	99747623	+	22.4	0.655	Intergenic	Intergenic	49627	NM_009769	12224	Mm.30262	NM_009769	ENSMUSG00000005148	Klf5	4930520J07Rik|Bteb2|CKLF|IKLF	Kruppel-like factor 5
chr13-8	chr13	65721264	65721436	+	22.4	0.964	Intergenic	Intergenic	341188	NM_178364	170936	Mm.151546	NM_178364	ENSMUSG00000021514	Zfp369	B930030B22Rik|D230020H11Rik|NRIF2	zinc finger protein 369
chr11-90	chr11	5015035	5015207	+	22.4	0.841	intron (NM_080595, intron 13 of 14)	intron (NM_080595, intron 13 of 14)	15680	NM_177370	279766	Mm.260866	NM_177370	ENSMUSG00000034175	Rhbdd3	5730411O18Rik|Ptag	rhomboid domain containing 3
chr16-6	chr16	91597115	91597287	+	22.4	0.812	intron (NM_030018, intron 1 of 6)	intron (NM_030018, intron 1 of 6)	724	NM_030018	77975	Mm.290341	NM_030018	ENSMUSG00000022964	Tmem50b	AU015466|AU019872|B230114J08Rik	transmembrane protein 50B
chr18-8	chr18	63137425	63137597	+	22.4	0.871	promoter-TSS (NM_028017)	promoter-TSS (NM_028017)	-59	NM_028017	108123	Mm.292687	NM_028017	ENSMUSG00000024581	Napg	2400003O04Rik|SNARE	N-ethylmaleimide sensitive fusion protein attachment protein gamma
chr15-5	chr15	76181568	76181740	+	22	0.684	promoter-TSS (NM_025340)	promoter-TSS (NM_025340)	-70	NM_001164607	68877	Mm.289680	NM_001164607	ENSMUSG00000022553	Maf1	1110068E11Rik|AU042856	MAF1 homolog (S. cerevisiae)
chr7-5	chr7	28799155	28799327	+	22	0.718	promoter-TSS (NM_001254951)	promoter-TSS (NM_001254951)	-107	NM_001254951	100043772	Mm.490049	NM_001100456		Gm4636	C130069I09Rik|MGC35631|Zfp850	predicted gene 4636
chr6-16	chr6	120928489	120928661	+	22	0.726	Intergenic	Intergenic	-61737	NM_007544	12122	Mm.235081	NM_007544	ENSMUSG00000004446	Bid	2700049M22Rik|AI875481|AU022477	BH3 interacting domain death agonist
chr4-15	chr4	117587926	117588098	+	22	0.781	promoter-TSS (NM_146152)	promoter-TSS (NM_146152)	-408	NM_146152	230673	Mm.287810	NM_146152	ENSMUSG00000033365	Ipo13	Imp13|Kap13|MGC18698|Ranbp13	importin 13
chr2-15	chr2	165213741	165213913	+	22	0.915	promoter-TSS (NM_178411)	promoter-TSS (NM_178411)	-68	NM_178411	228876	Mm.26316	NM_178411	ENSMUSG00000017667	Zfp334	D2Ertd535e|MGC27911	zinc finger protein 334
chr8-63	chr8	124374933	124375105	+	22	0.734	Intergenic	Intergenic	-21550	NM_145605	234825	Mm.209329	NM_145605	ENSMUSG00000040263	Klhdc4	AA408426|AV352552|BC012312|G430025P05Rik|MGC19372	kelch domain containing 4
chr17-25	chr17	13743975	13744147	+	22	0.632	intron (NR_045437, intron 1 of 3)	(CTGTG)n|Simple_repeat|Simple_repeat	2899	NR_045436	72578	Mm.46549	NR_045436		2700054A10Rik	-	RIKEN cDNA 2700054A10 gene
chr10-12	chr10	80390024	80390196	+	22	0.789	Intergenic	Intergenic	-2726	NM_008655	17873	Mm.1360	NM_008655	ENSMUSG00000015312	Gadd45b	AI323528|Myd118	growth arrest and DNA-damage-inducible 45 beta
chr6-17	chr6	142294032	142294204	+	22	0.864	promoter-TSS (NM_183165)	promoter-TSS (NM_183165)	-99	NM_183165	232491	Mm.27407	NM_183165	ENSMUSG00000041671	Pyroxd1	-	pyridine nucleotide-disulphide oxidoreductase domain 1
chr5-5	chr5	113655693	113655865	+	21.5	0.753	promoter-TSS (NM_001033428)	promoter-TSS (NM_001033428)	-150	NM_001033428	333048	Mm.332586	NM_001033428	ENSMUSG00000066964	Tmem211	Gm854	transmembrane protein 211
chr9-39	chr9	58303786	58303958	+	21.5	0.699	intron (NR_040736, intron 1 of 2)	intron (NR_040736, intron 1 of 2)	892	NR_040736	74879	Mm.416924	NR_040736		4930461G14Rik	-	RIKEN cDNA 4930461G14 gene
chr11-95	chr11	83567083	83567255	+	21.5	0.774	promoter-TSS (NM_145432)	promoter-TSS (NM_145432)	30	NM_145432	217026	Mm.117874	NM_145432	ENSMUSG00000000976	Heatr6	2700008B19Rik|BB135312|BB249351|FLJ22087	HEAT repeat containing 6
chr8-64	chr8	15042909	15043081	+	21.5	0.788	non-coding (NR_037972, exon 2 of 2)	non-coding (NR_037972, exon 2 of 2)	3083	NR_037972	434285	Mm.334425	NM_001007591	ENSMUSG00000049008	BB014433	-	expressed sequence BB014433
chr11-97	chr11	116954072	116954244	+	21.5	0.721	Intergenic	Intergenic	16061	NR_027059	76972	Mm.309167	NR_027059		2810008D09Rik	-	RIKEN cDNA 2810008D09 gene
chr8-65	chr8	109927425	109927597	+	21.5	0.779	promoter-TSS (NM_008706)	promoter-TSS (NM_008706)	-406	NM_008706	18104	Mm.252	NM_008706	ENSMUSG00000003849	Nqo1	AV001255|Dia4|Dtd|Nmo-1|Nmo1|Nmor1|Ox-1|Ox1|Qr1	NAD(P)H dehydrogenase, quinone 1
chr11-96	chr11	107214043	107214215	+	21.5	0.703	intron (NM_145823, intron 1 of 9)	intron (NM_145823, intron 1 of 9)	117905	NM_145823	71795	Mm.476186	NM_145823	ENSMUSG00000040430	Pitpnc1	1110020B03Rik|5830436L09Rik|AI662802|AI851387|C330017I21Rik|Dnr411|MGC118005|RDGBB|RDGBB1|rdgB-beta	phosphatidylinositol transfer protein, cytoplasmic 1
chr2-16	chr2	157154492	157154664	+	21.5	0.768	TTS (NM_010285)	TTS (NM_010285)	17813	NM_010285	14601	Mm.389327	NM_010285	ENSMUSG00000027643	Ghrh	Ghrf	growth hormone releasing hormone
chr12-38	chr12	86646582	86646754	+	21.5	0.761	intron (NM_145138, intron 19 of 21)	intron (NM_145138, intron 19 of 21)	17127	NM_172414	72350	Mm.158810	NM_172414	ENSMUSG00000045064	Fam164c	2810002I04Rik|AV046379|Zc2hc1c	family with sequence similarity 164, member C
chr18-9	chr18	38735824	38735996	+	21.5	0.781	Intergenic	Intergenic	25012	NM_011898	24066	Mm.42038	NM_011898	ENSMUSG00000024427	Spry4	A030006O18Rik|sprouty4	sprouty homolog 4 (Drosophila)
chr7-6	chr7	28091283	28091455	+	21.5	0.746	intron (NM_001113549, intron 28 of 29)	intron (NM_001113549, intron 28 of 29)	27298	NM_001113549	108075	Mm.272251	NM_001113549	ENSMUSG00000040488	Ltbp4	2310046A13Rik|MGC175966	latent transforming growth factor beta binding protein 4
chr10-13	chr10	120313353	120313525	+	21.5	0.862	intron (NM_177092, intron 1 of 6)	MLT1I|LTR|MaLR	18754	NR_038023	100504616	Mm.451174	NR_038023		Gm15910	OTTMUSG00000027725	predicted gene 15910
chr7-7	chr7	71102060	71102232	+	21.5	0.655	Intergenic	Intergenic	-18345	NM_021366	50794	Mm.240473	NM_021366	ENSMUSG00000052040	Klf13	0610043C13Rik|9430029L20Rik|Bteb3|FKLF-2|FKLF2|NSLP1|RFLAT-1|RFLAT1	Kruppel-like factor 13
chrX-14	chrX	91423152	91423324	+	21.1	0.706	Intergenic	Intergenic	34752	NM_012010	26905	Mm.458178	NM_012010	ENSMUSG00000035150	Eif2s3x	AA409828|AA547477|AI314668|Eif-2gx	eukaryotic translation initiation factor 2, subunit 3, structural gene X-linked
chr2-18	chr2	168030859	168031031	+	21.1	0.774	intron (NM_009628, intron 1 of 3)	intron (NM_009628, intron 1 of 3)	1617	NM_009628	11538	Mm.201322	NM_009628	ENSMUSG00000051149	Adnp	AA589558|mKIAA0784	activity-dependent neuroprotective protein
chr18-10	chr18	66446584	66446756	+	21.1	0.689	intron (NM_178793, intron 2 of 10)	intron (NM_178793, intron 2 of 10)	4822	NM_178793	320924	Mm.442049	NM_178793	ENSMUSG00000046318	Ccbe1	4933426F18Rik|9430093N24Rik|KIAA1983|MGC118667|mKIAA1983	collagen and calcium binding EGF domains 1
chr5-6	chr5	104475467	104475639	+	21.1	0.809	promoter-TSS (NM_028794)	promoter-TSS (NM_028794)	-477	NM_028794	74167	Mm.241484	NM_028794	ENSMUSG00000029310	Nudt9	1190002C07Rik|AI462474	nudix (nucleoside diphosphate linked moiety X)-type motif 9
chr11-99	chr11	101413885	101414057	+	21.1	0.736	promoter-TSS (NM_001252222)	promoter-TSS (NM_001252222)	3	NM_001252223	17966	Mm.489817	NM_001252220	ENSMUSG00000017119	Nbr1	mKIAA0049	neighbor of Brca1 gene 1
chr8-66	chr8	86710559	86710731	+	21.1	0.65	Intergenic	Intergenic	-7785	NR_029821	723819		NR_029821		Mir181c	Mirn181c	microRNA 181c
chr4-17	chr4	135432702	135432874	+	21.1	0.732	Intergenic	Intergenic	-3027	NM_026383	52830	Mm.29159	NM_026383	ENSMUSG00000028675	Pnrc2	0610011E17Rik|D4Bwg0593e|MGC11707	proline-rich nuclear receptor coactivator 2
chr2-17	chr2	91042905	91043077	+	21.1	0.619	promoter-TSS (NM_007387)	promoter-TSS (NM_007387)	-78	NM_007387	11432	Mm.45570	NM_007387	ENSMUSG00000002103	Acp2	Acp-2|LAP	acid phosphatase 2, lysosomal
chr6-20	chr6	124691074	124691246	+	21.1	0.703	promoter-TSS (NM_013535)	promoter-TSS (NM_013535)	-63	NM_013535	14790	Mm.439877	NM_013535	ENSMUSG00000072772	Grcc10	2310033H05Rik|C10	gene rich cluster, C10 gene
chr4-16	chr4	117954523	117954695	+	21.1	0.77	intron (NM_011213, intron 2 of 32)	intron (NM_011213, intron 2 of 32)	9393	NM_011213	19268	Mm.29855	NM_011213	ENSMUSG00000033295	Ptprf	AA591035|LAR|LARS|RPTP-LAR	protein tyrosine phosphatase, receptor type, F
chr6-19	chr6	30754828	30755000	+	21.1	0.688	intron (NM_017478, intron 20 of 23)	intron (NM_017478, intron 20 of 23)	63615	NR_029900	723930		NR_029900		Mir335	Mirn335|mir-335|mmu-mir-335	microRNA 335
chr1-11	chr1	135203504	135203676	+	21.1	0.841	Intergenic	Intergenic	-2810	NM_026680	68338	Mm.247935	NM_026680	ENSMUSG00000041717	Golt1a	0610012C01Rik|Kiss1|metastatin	golgi transport 1 homolog A (S. cerevisiae)
chr5-7	chr5	123271330	123271502	+	21.1	0.719	promoter-TSS (NM_021505)	promoter-TSS (NM_021505)	-68	NM_001042491	59008	Mm.332667	NM_001042491	ENSMUSG00000029472	Anapc5	2510006G12Rik|AA408751|AA536819|AA986414|Anpc5	anaphase-promoting complex subunit 5
chr8-68	chr8	125091107	125091279	+	21.1	0.622	promoter-TSS (NM_026014)	promoter-TSS (NM_026014)	-722	NM_026014	67177	Mm.21873	NM_026014	ENSMUSG00000006585	Cdt1	2610318F11Rik|AW545653|C76791|Ris2	chromatin licensing and DNA replication factor 1
chr3-10	chr3	84442857	84443029	+	21.1	0.768	Intergenic	Intergenic	-27171	NM_177260	320782	Mm.107370	NM_177260	ENSMUSG00000056498	Tmem154	9930117H01Rik	transmembrane protein 154
chr13-10	chr13	56097978	56098150	+	21.1	0.845	Intergenic	MER5A|DNA|MER1_type	138847	NM_012015	26914	Mm.478369	NM_001159513	ENSMUSG00000015937	H2afy	H2AF12M|mH2a1|macroH2A1	H2A histone family, member Y
chr8-67	chr8	109396443	109396615	+	21.1	0.671	intron (NM_008217, intron 1 of 3)	intron (NM_008217, intron 1 of 3)	2387	NM_008217	15118	Mm.56986	NM_008217	ENSMUSG00000031910	Has3	-	hyaluronan synthase 3
chr17-28	chr17	37088592	37088764	+	20.7	0.815	promoter-TSS (NM_029632)	promoter-TSS (NM_029632)	59	NM_029632	76497	Mm.46176	NM_029632	ENSMUSG00000036398	Ppp1r11	1500041B02Rik|AV117883|Hcgv|Tcte5|Tctex-5|Tctex5	protein phosphatase 1, regulatory (inhibitor) subunit 11
chr8-69	chr8	14306847	14307019	+	20.7	0.682	intron (NM_172910, intron 3 of 15)	intron (NM_172910, intron 3 of 15)	211058	NM_172910	244310	Mm.404697	NM_001145965	ENSMUSG00000047495	Dlgap2	6430596N04Rik|DAP2|Sapap2	discs, large (Drosophila) homolog-associated protein 2
chr12-46	chr12	88784778	88784950	+	20.7	0.806	promoter-TSS (NM_026958)	promoter-TSS (NM_026958)	18	NM_026958	380773	Mm.355701	NM_026958	ENSMUSG00000021040	1810035L17Rik	SLIRP	RIKEN cDNA 1810035L17 gene
chr17-27	chr17	34047022	34047194	+	20.7	0.754	promoter-TSS (NR_045146)	promoter-TSS (NR_045146)	562	NM_001199733	13163	Mm.271809	NM_001199733	ENSMUSG00000002307	Daxx	MGC150289	Fas death domain-associated protein
chr1-12	chr1	91825793	91825965	+	20.7	0.725	intron (NM_010262, intron 1 of 1)	intron (NM_010262, intron 1 of 1)	1872	NM_010262	14472	Mm.204730	NM_010262	ENSMUSG00000034486	Gbx2	D130058E05Rik|Gbx-2|MMoxA|Stra7	gastrulation brain homeobox 2
chr11-102	chr11	119464224	119464396	+	20.7	0.864	promoter-TSS (NM_028898)	promoter-TSS (NM_028898)	1	NM_028898	74370	Mm.209933	NM_028898	ENSMUSG00000025583	Rptor	4932417H02Rik|Rap|Raptor|mKIAA1303	regulatory associated protein of MTOR, complex 1
chr2-20	chr2	152543886	152544058	+	20.7	0.746	Intergenic	Intergenic	-18038	NM_010495	15901	Mm.444	NM_010495	ENSMUSG00000042745	Id1	AI323524|D2Wsu140e|Idb1|bHLHb24	inhibitor of DNA binding 1
chr11-101	chr11	102017636	102017808	+	20.7	0.848	promoter-TSS (NM_029649)	promoter-TSS (NM_029649)	-1	NM_029649	76547	Mm.46529	NM_029649	ENSMUSG00000020921	Tmem101	2610511E22Rik	transmembrane protein 101
chr6-22	chr6	136951440	136951612	+	20.7	0.643	Intergenic	(TG)n|Simple_repeat|Simple_repeat	48482	NM_023898	78600	Mm.290622	NM_023898	ENSMUSG00000064330	Pde6h	A930033D18Rik|PDEgamma	phosphodiesterase 6H, cGMP-specific, cone, gamma
chr13-11	chr13	22029115	22029287	+	20.7	0.618	Intergenic	Intergenic	-7762	NM_183014	193452	Mm.187446	NM_183014	ENSMUSG00000006720	Zfp184	4930500C15Rik|MGC62472	zinc finger protein 184 (Kruppel-like)
chr6-21	chr6	127287130	127287302	+	20.7	0.862	Intergenic	Intergenic	-116525	NM_181402	101187	Mm.110818	NM_181402	ENSMUSG00000037997	Parp11	5330431N24Rik|AI851877|HIN1L	poly (ADP-ribose) polymerase family, member 11
chr1-13	chr1	188573160	188573332	+	20.7	0.721	promoter-TSS (NM_026041)	promoter-TSS (NM_026041)	-9	NM_026041	67223	Mm.289841	NM_026041	ENSMUSG00000001305	Rrp15	2810430M08Rik|5430437H21Rik	ribosomal RNA processing 15 homolog (S. cerevisiae)
chr13-12	chr13	41012905	41013077	+	20.7	0.712	promoter-TSS (NM_133219)	promoter-TSS (NM_133219)	-12	NM_133219	14538	Mm.314757	NM_008105	ENSMUSG00000021360	Gcnt2	5330430K10Rik|IGnT|IGnTA|IGnTB|IGnTC	glucosaminyl (N-acetyl) transferase 2, I-branching enzyme
chr12-49	chr12	113790366	113790538	+	20.7	0.718	Intergenic	Intergenic	-36543	NM_198411	70435	Mm.250193	NM_198411	ENSMUSG00000037679	Inf2	2610204M08Rik|AA589465|AW125550|EG629699|MGC107363|MGC143801|MGC143802	inverted formin, FH2 and WH2 domain containing
chr4-18	chr4	117169564	117169736	+	20.7	0.721	promoter-TSS (NM_025739)	promoter-TSS (NM_025739)	-130	NM_025739	66743	Mm.318331	NM_025739	ENSMUSG00000028677	Rnf220	4732477A13|4931406I20Rik|5730503K05Rik|AV302541	ring finger protein 220
chr14-8	chr14	51544532	51544704	+	20.3	0.825	promoter-TSS (NM_133676)	promoter-TSS (NM_133676)	-6	NM_009687	11792	Mm.203	NM_009687	ENSMUSG00000035960	Apex1	APE|Apex|HAP1|Ref-1	apurinic/apyrimidinic endonuclease 1
chr11-104	chr11	76269915	76270087	+	20.3	0.703	intron (NM_198018, intron 10 of 21)	intron (NM_198018, intron 10 of 21)	49332	NM_019818	56322	Mm.18803	NM_019818	ENSMUSG00000020843	Timm22	2610511O07Rik|Tim22	translocase of inner mitochondrial membrane 22 homolog (yeast)
chr9-41	chr9	99320791	99320963	+	20.3	0.762	intron (NM_008624, intron 1 of 5)	intron (NM_008624, intron 1 of 5)	16254	NM_008624	17532	Mm.2045	NM_008624	ENSMUSG00000032470	Mras	2900078C09Rik|AI326250	muscle and microspikes RAS
chr3-11	chr3	105762145	105762317	+	20.3	0.768	promoter-TSS (NM_027432)	promoter-TSS (NM_027432)	-185	NM_027432	70465	Mm.5110	NM_027432	ENSMUSG00000000561	Wdr77	2610003I18Rik|2610312E17Rik|C79984|p44/MEP50	WD repeat domain 77
chr10-15	chr10	66516321	66516493	+	20.3	0.797	intron (NM_178606, intron 2 of 7)	intron (NM_178606, intron 2 of 7)	43329	NM_001204915	28193	Mm.41272	NM_001204915	ENSMUSG00000019873	Reep3	D10Ucla1	receptor accessory protein 3
chr7-8	chr7	12596030	12596202	+	20.3	0.618	Intergenic	Intergenic	-30532	NM_001166731	628946	Mm.484974	NM_001166731	ENSMUSG00000091201	Vmn1r77	Gm6935	vomeronasal 1 receptor 77
chr15-6	chr15	76157734	76157906	+	20.3	0.75	promoter-TSS (NM_175399)	promoter-TSS (NM_175399)	-7	NM_175399	109075	Mm.322752	NM_175399	ENSMUSG00000034259	Exosc4	1110039I09Rik|1500001N04Rik|Rrp41	exosome component 4
chr14-9	chr14	99724962	99725134	+	20.3	0.767	Intergenic	ID_B1|SINE|B4	27138	NM_009769	12224	Mm.30262	NM_009769	ENSMUSG00000005148	Klf5	4930520J07Rik|Bteb2|CKLF|IKLF	Kruppel-like factor 5
chr11-105	chr11	117219703	117219875	+	20.3	0.81	intron (NM_001113488, intron 8 of 9)	intron (NM_001113488, intron 8 of 9)	26162	NM_001113488	53860	Mm.38450	NM_001113486	ENSMUSG00000059248	2013-09-09	MSF1|Msf|PNUTL4|Sint1	septin 9
chr12-50	chr12	4233901	4234073	+	20.3	0.806	promoter-TSS (NM_001204912)	promoter-TSS (NM_001204912)	-40	NM_001204912	69709	Mm.250552	NM_001204912		2410017P09Rik	Ptrhd1	RIKEN cDNA 2410017P09 gene
chr1-14	chr1	85319855	85320027	+	20.3	0.836	Intergenic	Intergenic	-52800	NM_001037909	620078	Mm.461248	NM_001037909	ENSMUSG00000052477	C130026I21Rik	4930565N07Rik|OTTMUSG00000029174	RIKEN cDNA C130026I21 gene
chr17-29	chr17	13743565	13743737	+	20.3	0.741	intron (NR_045437, intron 1 of 3)	(CTGTG)n|Simple_repeat|Simple_repeat	3309	NR_045436	72578	Mm.46549	NR_045436		2700054A10Rik	-	RIKEN cDNA 2700054A10 gene
chr6-24	chr6	134837838	134838010	+	20.3	0.754	promoter-TSS (NM_001167697)	promoter-TSS (NM_001167697)	-47	NM_008157	14760	Mm.4787	NM_001167693	ENSMUSG00000032641	Gpr19	-	G protein-coupled receptor 19
chr6-23	chr6	120307426	120307598	+	20.3	0.77	promoter-TSS (NM_026028)	promoter-TSS (NM_026028)	-25	NM_026028	67200	Mm.45767	NM_026028	ENSMUSG00000030177	Ccdc77	2400002C23Rik|2700091N06Rik|AV168274	coiled-coil domain containing 77
chr6-26	chr6	125361362	125361534	+	19.8	0.708	Intergenic	B1F|SINE|Alu	-30926	NM_198604	213522	Mm.333396	NM_198604	ENSMUSG00000038167	Plekhg6	BC026778|Gm155|MGC30363	pleckstrin homology domain containing, family G (with RhoGef domain) member 6
chr6-25	chr6	122619493	122619665	+	19.8	0.794	Intergenic	Intergenic	-38007	NM_028016	71950	Mm.490052	NM_028016	ENSMUSG00000012396	Nanog	2410002E02Rik|ENK|ecat4	Nanog homeobox
chr3-12	chr3	86714364	86714536	+	19.8	0.652	intron (NM_001195496, intron 1 of 16)	intron (NM_001195496, intron 1 of 16)	10356	NM_001195496	70762	Mm.44490	NM_001195496	ENSMUSG00000028078	Dclk2	6330415M09Rik|AU044875|CL2|CLICK2|Click-II|Dcamkl2	doublecortin-like kinase 2
chr17-31	chr17	27836784	27836956	+	19.8	0.701	intron (NM_178365, intron 1 of 9)	intron (NM_178365, intron 1 of 9)	14671	NM_178365	23969	Mm.4926	NM_011861	ENSMUSG00000040276	Pacsin1	A830061D09Rik|H74|mKIAA1379|syndapin	protein kinase C and casein kinase substrate in neurons 1
chr15-7	chr15	76017408	76017580	+	19.8	0.718	intron (NM_001163540, intron 20 of 32)	intron (NM_001163540, intron 20 of 32)	8646	NM_201394	18810	Mm.234912	NM_001163540	ENSMUSG00000022565	Plec	AA591047|AU042537|EBS1|PCN|PLTN|Plec1	plectin
chr8-79	chr8	112261713	112261885	+	19.8	0.926	promoter-TSS (NM_001080930)	promoter-TSS (NM_001080930)	-160	NM_001080930	52335	Mm.276770	NM_001080930	ENSMUSG00000069895	Atxn1l	AW558552|Boat|C330011L24Rik|D6Mgi37|D8Ertd587e|ENSMUSG00000069895	ataxin 1-like
chr12-57	chr12	112950720	112950892	+	19.8	0.81	promoter-TSS (NM_001163388)	promoter-TSS (NM_001163388)	661	NM_027404	70369	Mm.44239	NM_027404	ENSMUSG00000049792	Bag5	1600025G07Rik|4930405J06Rik	BCL2-associated athanogene 5
chr10-16	chr10	127013449	127013621	+	19.8	0.818	exon (NM_008512, exon 24 of 89)	exon (NM_008512, exon 24 of 89)	-41920	NM_183297	104080	Mm.437200	NM_183297	ENSMUSG00000040258	Nxph4	1110036M10Rik|AI851051	neurexophilin 4
chr8-76	chr8	107850181	107850353	+	19.8	0.553	promoter-TSS (NM_025486)	promoter-TSS (NM_025486)	3	NM_025486	66320	Mm.29990	NM_025486	ENSMUSG00000014856	Tmem208	1700006C06Rik|2610030K20Rik|Hspc171|MGC25457	transmembrane protein 208
chr8-78	chr8	109395748	109395920	+	19.8	0.758	intron (NM_008217, intron 1 of 3)	intron (NM_008217, intron 1 of 3)	1692	NM_008217	15118	Mm.56986	NM_008217	ENSMUSG00000031910	Has3	-	hyaluronan synthase 3
chr5-8	chr5	65256083	65256255	+	19.8	0.726	Intergenic	Intergenic	61407	NM_008453	16599	Mm.439720	NM_008453	ENSMUSG00000029178	Klf3	9930027G08Rik|AL024007|Bklf|MGC151315|Tef-2	Kruppel-like factor 3 (basic)
chr2-21	chr2	139996205	139996377	+	19.8	0.72	promoter-TSS (NM_001081090)	promoter-TSS (NM_001081090)	3	NM_001081090	66580	Mm.21228	NM_001081090	ENSMUSG00000045624	Esf1	2610101J03Rik|ABTAP|AW545818|C79684	ESF1, nucleolar pre-rRNA processing protein, homolog (S. cerevisiae)
chr8-74	chr8	80956430	80956602	+	19.8	0.922	TTS (NM_138944)	TTS (NM_138944)	4035	NM_138944	18997	Mm.234261	NM_138944	ENSMUSG00000031688	Pou4f2	Brn-3.2|Brn-3b|Brn3b|Pou4f-rs1|mBrn3-3R	POU domain, class 4, transcription factor 2
chr8-77	chr8	108384368	108384540	+	19.8	0.73	promoter-TSS (NM_026532)	promoter-TSS (NM_026532)	-80	NM_026532	68051	Mm.455474	NM_026532	ENSMUSG00000008450	Nutf2	2700067I02Rik|AI115459|AI413596|AW546000|MGC102015|Ntf2|Ntf3|PP15	nuclear transport factor 2
chr17-30	chr17	25965653	25965825	+	19.8	0.773	promoter-TSS (NM_028101)	promoter-TSS (NM_028101)	-249	NM_028101	72106	Mm.485799	NM_028101	ENSMUSG00000025736	Jmjd8	2610003J06Rik	jumonji domain containing 8
chr8-80	chr8	122303378	122303550	+	19.8	0.645	Intergenic	Intergenic	-1148	NM_028883	74347	Mm.358759	NM_028883	ENSMUSG00000034105	4632415K11Rik	Kiaa1609	RIKEN cDNA 4632415K11 gene
chr5-9	chr5	96639067	96639239	+	19.8	0.761	promoter-TSS (NM_053158)	promoter-TSS (NM_053158)	19	NM_053158	94061	Mm.295499	NM_001039084	ENSMUSG00000029486	Mrpl1	2410002L03Rik|5830418D04Rik|AI462572	mitochondrial ribosomal protein L1
chr4-19	chr4	131711295	131711467	+	19.8	0.828	Intergenic	Intergenic	-10980	NM_013622	18386	Mm.5243	NM_013622	ENSMUSG00000050511	Oprd1	DOR-1|Nbor|mDOR	opioid receptor, delta 1
chr12-52	chr12	88029179	88029351	+	19.8	0.667	intron (NM_177354, intron 4 of 6)	intron (NM_177354, intron 4 of 6)	9615	NM_177354	238328	Mm.216101	NM_177354	ENSMUSG00000021256	Vash1	AI834978|D930046M13Rik|G630009D10Rik	vasohibin 1
chr4-20	chr4	135516741	135516913	+	19.8	0.738	intron (NM_008254, intron 8 of 8)	intron (NM_008254, intron 8 of 8)	-4253	NM_178389	74246	Mm.247946	NM_178389	ENSMUSG00000028671	Gale	2310002A12Rik|AI323962	galactose-4-epimerase, UDP
chr13-13	chr13	98206020	98206192	+	19.8	0.648	Intergenic	Intergenic	-123849	NR_046157	328314	Mm.138047	NR_046157		Gm5086	B230311A21|EG328314	predicted gene 5086
chr9-43	chr9	107904701	107904873	+	19.8	0.8	promoter-TSS (NM_013785)	promoter-TSS (NM_013785)	-192	NM_013785	27399	Mm.276155	NM_013785	ENSMUSG00000032594	Ip6k1	1200016D08Rik|AU022776|Ihpk1|InsP6|Itpk6	inositol hexaphosphate kinase 1
chr1-15	chr1	85302013	85302185	+	19.8	0.778	Intergenic	Intergenic	-34958	NM_001037909	620078	Mm.461248	NM_001037909	ENSMUSG00000052477	C130026I21Rik	4930565N07Rik|OTTMUSG00000029174	RIKEN cDNA C130026I21 gene
chr8-81	chr8	128003574	128003746	+	19.8	0.685	intron (NM_001081337, intron 3 of 20)	intron (NM_001081337, intron 3 of 20)	12950	NM_001081337	244668	Mm.271668	NM_001081337	ENSMUSG00000001995	Sipa1l2	BC058408|mKIAA1389	signal-induced proliferation-associated 1 like 2
chr5-10	chr5	121146449	121146621	+	19.4	0.786	intron (NM_008052, intron 2 of 9)	intron (NM_008052, intron 2 of 9)	15143	NM_008052	14357	Mm.1645	NM_008052	ENSMUSG00000029603	Dtx1	Fxit1|KIAA4160|mKIAA4160	deltex 1 homolog (Drosophila)
chr19-5	chr19	4925586	4925758	+	19.4	0.767	intron (NM_133803, intron 2 of 17)	B4A|SINE|B4	2615	NM_133803	75221	Mm.234769	NM_133803	ENSMUSG00000063904	Dpp3	4930533O14Rik|C86324	dipeptidylpeptidase 3
chr8-85	chr8	122003817	122003989	+	19.4	0.787	3' UTR (NM_001009950, exon 11 of 11)	3' UTR (NM_001009950, exon 11 of 11)	21695	NM_001009950	234788	Mm.302096	NM_001009950	ENSMUSG00000034224	Slc38a8	Gm587|MGC113805	solute carrier family 38, member 8
chr8-87	chr8	125977978	125978150	+	19.4	0.712	intron (NR_045593, intron 4 of 11)	intron (NR_045593, intron 4 of 11)	10905	NR_045593	23854	Mm.489955	NM_001253783	ENSMUSG00000001482	Def8	AI449518|D8Ertd713e	differentially expressed in FDCP 8
chr12-58	chr12	88264805	88264977	+	19.4	0.646	Intergenic	Intergenic	-23102	NR_033623	217732	Mm.22337	NM_173735	ENSMUSG00000034157	2310044G17Rik	AI842544|AI853744|Kiaa1737|mKIAA1737	RIKEN cDNA 2310044G17 gene
chr12-60	chr12	106270632	106270804	+	19.4	0.852	promoter-TSS (NR_003145)	promoter-TSS (NR_003145)	-181	NM_028419	73046	Mm.29128	NM_028419	ENSMUSG00000021102	Glrx5	2310004O13Rik|2900070E19Rik|AU020725	glutaredoxin 5 homolog (S. cerevisiae)
chr8-84	chr8	113443496	113443668	+	19.4	0.757	promoter-TSS (NM_009179)	promoter-TSS (NM_009179)	-183	NM_009179	20444	Mm.200388	NM_009179	ENSMUSG00000031749	St3gal2	AI429591|AW822065|ST3GalII|Siat5	ST3 beta-galactoside alpha-2,3-sialyltransferase 2
chr7-10	chr7	134519554	134519726	+	19.4	0.677	promoter-TSS (NM_175560)	promoter-TSS (NM_175560)	-76	NM_175560	269997	Mm.221270	NM_175560	ENSMUSG00000054381	Zfp747	6430604K15Rik	zinc finger protein 747
chr6-28	chr6	128429891	128430063	+	19.4	0.778	intron (NR_028593, intron 2 of 4)	intron (NR_028593, intron 2 of 4)	41202	NR_028592	791299	Mm.297516	NR_028592		Gm10069	ENSMUSG00000059659	predicted gene 10069
chr8-83	chr8	90271505	90271677	+	19.4	0.649	intron (NM_033327, intron 5 of 7)	intron (NM_033327, intron 5 of 7)	183785	NM_177901	330820	Mm.212913	NM_177901	ENSMUSG00000069971	4933402J07Rik	-	RIKEN cDNA 4933402J07 gene
chr7-9	chr7	52781603	52781775	+	19.4	0.721	promoter-TSS (NM_148927)	promoter-TSS (NM_148927)	-11	NM_148927	69217	Mm.274158	NM_148927	ENSMUSG00000040428	Plekha4	2410005C22Rik|C88169|Pepp1	pleckstrin homology domain containing, family A (phosphoinositide binding specific) member 4
chr11-110	chr11	96558291	96558463	+	19.4	0.9	intron (NM_001033186, intron 4 of 12)	intron (NM_001033186, intron 4 of 12)	80492	NM_028965	74479	Mm.270781	NM_001163389	ENSMUSG00000020876	Snx11	4933439F10Rik|A930041K09Rik|AI117694	sorting nexin 11
chr10-17	chr10	80640811	80640983	+	19.4	0.8	promoter-TSS (NR_028549)	promoter-TSS (NR_028549)	-809	NR_028549	100217454		NR_028549		Snord37	MBII-376	small nucleolar RNA, C/D box 37
chr6-27	chr6	114515413	114515585	+	19.4	0.979	Intergenic	Intergenic	-77620	NM_028835	74244	Mm.275332	NM_001253717	ENSMUSG00000030314	Atg7	1810013K23Rik|Agp7|Apg7l|Atg7l	autophagy related 7
chr18-14	chr18	42670791	42670963	+	19.4	0.657	promoter-TSS (NM_001039474)	promoter-TSS (NM_001039474)	-264	NM_001039474	56070	Mm.270511	NM_001039474	ENSMUSG00000024498	Tcerg1	2410022J09Rik|2900090C16Rik|AI428505|CA150b|FBP23|FBP28|Taf2s|ca150|p144	transcription elongation regulator 1 (CA150)
chr12-59	chr12	92924508	92924680	+	19.4	0.81	intron (NM_175367, intron 4 of 6)	intron (NM_175367, intron 4 of 6)	-95667	NM_175335	83602	Mm.432242	NM_031391	ENSMUSG00000020962	Gtf2a1	6330549H03Rik|AA536742|AA959775|AW060250|TfIIAa/b|Tfiia1	general transcription factor II A, 1
chr12-63	chr12	114239147	114239319	+	19.4	0.671	promoter-TSS (NM_028193)	promoter-TSS (NM_028193)	-401	NM_028193	72308	Mm.196721	NM_028193	ENSMUSG00000011158	Brf1	2510002F24Rik|GTF3B|TAF3C|TAFIII90|TFIIIB90|mTFIIIB90	BRF1 homolog, subunit of RNA polymerase III transcription initiation factor IIIB (S. cerevisiae)
chr14-10	chr14	8930470	8930642	+	19.4	0.896	promoter-TSS (NM_178279)	promoter-TSS (NM_178279)	-171	NM_145458	218699	Mm.29515	NM_145458	ENSMUSG00000033885	Pxk	C230080L11Rik|D14Ertd813e|MONaKA	PX domain containing serine/threonine kinase
chr2-22	chr2	25211819	25211991	+	19.4	0.778	promoter-TSS (NM_031843)	promoter-TSS (NM_031843)	-53	NM_031843	83768	Mm.21440	NM_031843	ENSMUSG00000026958	Dpp7	DPPII|Dpp2|QPP	dipeptidylpeptidase 7
chr9-45	chr9	21941735	21941907	+	19.4	0.783	Intergenic	RLTR22_Mur|LTR|ERVK	-1631	NM_001102405	11433	Mm.46354	NM_001102404	ENSMUSG00000001348	Acp5	TRACP|TRAP	acid phosphatase 5, tartrate resistant
chr14-11	chr14	122277587	122277759	+	19.4	0.78	promoter-TSS (NM_026861)	promoter-TSS (NM_026861)	-155	NM_026861	68889	Mm.441151	NM_026861	ENSMUSG00000041765	Ubac2	1190008A14Rik|AW554959|Phgdhl1	ubiquitin associated domain containing 2
chr2-23	chr2	119488469	119488641	+	19.4	0.787	promoter-TSS (NM_027175)	promoter-TSS (NM_027175)	-21	NM_027175	69702	Mm.5390	NM_027175	ENSMUSG00000027305	Ndufaf1	2410001M24Rik|CGI-65|CIA30	NADH dehydrogenase (ubiquinone) 1 alpha subcomplex, assembly factor 1
chr8-86	chr8	122812456	122812628	+	19.4	0.734	Intergenic	Intergenic	-111173	NM_001033980	436062	Mm.334852	NM_001033980	ENSMUSG00000042269	Fam92b	1700120B06Rik	family with sequence similarity 92, member B
chr6-29	chr6	140551817	140551989	+	19.4	0.785	Intergenic	Intergenic	-19281	NM_178803	11569	Mm.479349	NM_001005605	ENSMUSG00000030232	Aebp2	AU023766|B230313N05Rik	AE binding protein 2
chr17-34	chr17	35622813	35622985	+	19.4	0.821	Intergenic	Intergenic	15865	NM_010391	15007	Mm.88795	NM_010391	ENSMUSG00000067235	H2-Q10	H-2Q10|Q10|Qa10	histocompatibility 2, Q region locus 10
chr2-24	chr2	164659203	164659375	+	19.4	0.803	promoter-TSS (NM_001082974)	promoter-TSS (NM_001082974)	-193	NM_001082974	415115	Mm.474586	NM_001082974	ENSMUSG00000039873	Neurl2	Neur2|Ozz|Ozz-E3	neuralized-like 2 (Drosophila)
chr1-20	chr1	182414242	182414414	+	19.4	0.8	promoter-TSS (NM_001081227)	promoter-TSS (NM_001081227)	-693	NM_001081227	381310	Mm.44791	NM_001081227	ENSMUSG00000053963	6330403A02Rik	ENSMUSG00000056615|Gm10001|R75555	RIKEN cDNA 6330403A02 gene
chr8-88	chr8	129134701	129134873	+	19.4	0.789	Intergenic	Intergenic	-17451	NM_001164598	270110	Mm.466824	NM_001164598	ENSMUSG00000051495	Irf2bp2	E130305N23Rik	interferon regulatory factor 2 binding protein 2
chr17-35	chr17	47131966	47132138	+	19.4	0.691	intron (NM_146078, intron 2 of 46)	intron (NM_146078, intron 2 of 46)	15429	NM_146078	224826	Mm.28234	NM_001177374	ENSMUSG00000023977	Ubr2	9930021A08Rik|AI462103|AW540746|E130209G04Rik|KIAA0349|MGC36320|mKIAA0349	ubiquitin protein ligase E3 component n-recognin 2
chr11-109	chr11	77992643	77992815	+	19.4	0.742	intron (NM_026708, intron 1 of 3)	intron (NM_026708, intron 1 of 3)	461	NM_026708	68385	Mm.390375	NM_026708	ENSMUSG00000019437	Tlcd1	0610007A15Rik|0610030G03Rik|AA690150|AU015616	TLC domain containing 1
chr6-31	chr6	115803196	115803368	+	19	0.656	promoter-TSS (NM_010774)	promoter-TSS (NM_010774)	77	NM_010774	17193	Mm.259308	NM_010774	ENSMUSG00000030322	Mbd4	Med1	methyl-CpG binding domain protein 4
chr14-14	chr14	99741678	99741850	+	19	0.672	Intergenic	Intergenic	43854	NM_009769	12224	Mm.30262	NM_009769	ENSMUSG00000005148	Klf5	4930520J07Rik|Bteb2|CKLF|IKLF	Kruppel-like factor 5
chr18-15	chr18	36942785	36942957	+	19	0.783	promoter-TSS (NM_008214)	promoter-TSS (NM_008214)	-12	NM_008214	15115	Mm.10528	NM_008214	ENSMUSG00000001380	Hars	MMHRS	histidyl-tRNA synthetase
chr4-22	chr4	107552304	107552476	+	19	0.714	promoter-TSS (NM_010760)	promoter-TSS (NM_010760)	-28	NM_010760	17149	Mm.808	NM_010760	ENSMUSG00000028609	Magoh	Mago-m|Mos2	mago-nashi homolog, proliferation-associated (Drosophila)
chr14-16	chr14	106260226	106260398	+	19	0.763	Intergenic	Intergenic	35724	NM_011897	24064	Mm.489870	NM_011897	ENSMUSG00000022114	Spry2	sprouty2	sprouty homolog 2 (Drosophila)
chr18-16	chr18	76331329	76331501	+	19	0.754	Intergenic	MER5A|DNA|MER1_type	-69940	NM_010754	17126	Mm.489883	NM_001252481	ENSMUSG00000024563	Smad2	7120426M23Rik|Madh2|Madr2|Smad-2|mMad2	MAD homolog 2 (Drosophila)
chr1-23	chr1	193645193	193645365	+	19	0.738	promoter-TSS (NM_010892)	promoter-TSS (NM_010892)	-73	NM_010892	18005	Mm.403999	NM_010892	ENSMUSG00000026622	Nek2	AA617254|C77054	NIMA (never in mitosis gene a)-related expressed kinase 2
chr6-35	chr6	142937338	142937510	+	19	0.836	Intergenic	B3|SINE|B2	-24452	NM_011374	20449	Mm.260838	NM_011374	ENSMUSG00000030283	St8sia1	9330109E03Rik|GD3S|Sia-T|Siat8|Siat8a	ST8 alpha-N-acetyl-neuraminide alpha-2,8-sialyltransferase 1
chr1-22	chr1	88133093	88133265	+	19	0.708	intron (NM_030184, intron 19 of 24)	Lx7|LINE|L1	-66617	NM_145222	227327	Mm.86467	NM_145222	ENSMUSG00000079445	B3gnt7	C330001H22Rik|beta-3GnT7	UDP-GlcNAc:betaGal beta-1,3-N-acetylglucosaminyltransferase 7
chr6-30	chr6	28905734	28905906	+	19	0.906	Intergenic	Intergenic	-66799	NR_029567	387237		NR_029567		Mir129-1	Mirn129-1|Mirn129b|miR-129b	microRNA 129-1
chr10-20	chr10	126789026	126789198	+	19	0.754	promoter-TSS (NM_008382)	promoter-TSS (NM_008382)	-284	NM_008382	16326	Mm.3510	NM_008382	ENSMUSG00000047492	Inhbe	-	inhibin beta E
chr4-23	chr4	108060304	108060476	+	19	0.759	Intergenic	Intergenic	-4436	NM_001099303	545667	Mm.380025	NM_001099303	ENSMUSG00000059816	Fam159a	OTTMUSG00000008243	family with sequence similarity 159, member A
chr8-96	chr8	112217203	112217375	+	19	0.772	promoter-TSS (NM_028018)	promoter-TSS (NM_028018)	-95	NM_028018	71955	Mm.290036	NM_028018	ENSMUSG00000031729	2400003C14Rik	AW536298|Ist1|mKIAA0174	RIKEN cDNA 2400003C14 gene
chr13-15	chr13	53330255	53330427	+	19	0.833	intron (NM_013846, intron 1 of 8)	intron (NM_013846, intron 1 of 8)	51137	NM_013846	26564	Mm.342774	NM_013846	ENSMUSG00000021464	Ror2	Ntrkr2|mRor2	receptor tyrosine kinase-like orphan receptor 2
chr17-36	chr17	87443862	87444034	+	19	0.941	Intergenic	Intergenic	19047	NM_019936	56724	Mm.109329	NM_019936	ENSMUSG00000024146	Cript	1200020A08Rik|AA589469	cysteine-rich PDZ-binding protein
chr1-21	chr1	37040694	37040866	+	19	0.662	Intergenic	RMER10B|LTR|ERVL	-44408	NM_018872	56030	Mm.186943	NM_018872	ENSMUSG00000026116	Tmem131	2610524E03Rik|CC28|D1Bwg0491e|Neg|RW1|YR-23|mKIAA0257	transmembrane protein 131
chr11-111	chr11	60267960	60268132	+	19	0.746	promoter-TSS (NM_021354)	promoter-TSS (NM_021354)	-73	NM_021354	13495	Mm.41803	NM_021354	ENSMUSG00000020537	Drg2	AI255295|AI461605	developmentally regulated GTP binding protein 2
chr4-24	chr4	116793003	116793175	+	19	0.685	non-coding (NR_024078, exon 7 of 7)	non-coding (NR_024078, exon 7 of 7)	5241	NR_024078	78611	Mm.446227	NM_001033187		Btbd19	9530048O09Rik|BB115071	BTB (POZ) domain containing 19
chr7-13	chr7	134889497	134889669	+	19	0.826	promoter-TSS (NM_172748)	promoter-TSS (NM_172748)	-706	NM_172748	233902	Mm.259353	NM_172748	ENSMUSG00000030811	Fbxl19	6030430O11|BC059812|Fbl19	F-box and leucine-rich repeat protein 19
chr4-25	chr4	118189966	118190138	+	19	0.621	Intergenic	MTEa|LTR|MaLR	-9828	NM_025572	66451	Mm.34431	NM_025572	ENSMUSG00000028536	2610528J11Rik	-	RIKEN cDNA 2610528J11 gene
chr10-18	chr10	59437068	59437240	+	19	0.547	Intergenic	Intergenic	-22636	NM_029083	74747	Mm.21697	NM_029083	ENSMUSG00000020108	Ddit4	5830413E08Rik|AA415483|REDD1|Rtp801|dig2	DNA-damage-inducible transcript 4
chr5-11	chr5	93556893	93557065	+	19	0.786	intron (NM_001009818, intron 1 of 9)	intron (NM_001009818, intron 1 of 9)	34496	NM_001009818	52398	Mm.428571	NM_001009818	ENSMUSG00000058013	2013-09-11	6230410I01Rik|AW548875|D5Ertd606e	septin 11
chr11-112	chr11	60790718	60790890	+	19	0.631	Intergenic	Intergenic	45245	NM_008928	26397	Mm.18494	NM_008928	ENSMUSG00000018932	Map2k3	AW212142|MEK3|MKK3|Prkmk3|mMKK3b	mitogen-activated protein kinase kinase 3
chr15-8	chr15	74726881	74727053	+	19	0.923	Intergenic	Intergenic	-14833	NM_025929	67038	Mm.154566	NM_025929	ENSMUSG00000063522	2010109I03Rik	-	RIKEN cDNA 2010109I03 gene
chr10-19	chr10	74980606	74980778	+	19	0.737	promoter-TSS (NM_175133)	promoter-TSS (NM_175133)	-95	NM_026095	67332	Mm.392843	NM_026095	ENSMUSG00000020180	Snrpd3	1700043E15Rik|2310009E13Rik|AW046420|SMD3	small nuclear ribonucleoprotein D3
chr12-66	chr12	109530728	109530900	+	19	0.721	Intergenic	Intergenic	-13666	NM_001044380	214305	Mm.36423	NM_001044380	ENSMUSG00000021260	Hhipl1	1600002O04Rik|AK129450|KIAA1822|mKIAA1822	hedgehog interacting protein-like 1
chr7-14	chr7	140307697	140307869	+	19	0.808	intron (NM_009980, intron 1 of 10)	intron (NM_009980, intron 1 of 10)	7383	NM_009980	13017	Mm.389984	NM_001170744	ENSMUSG00000030970	Ctbp2	AA407280|D7Ertd45e|Gtrgeo6|Ribeye	C-terminal binding protein 2
chr6-33	chr6	125165540	125165712	+	19	0.742	promoter-TSS (NM_009496)	promoter-TSS (NM_009496)	27	NM_001080557	22317	Mm.32321	NM_001080557	ENSMUSG00000030337	Vamp1	Syb-1|Syb1|VAMP-1|lew	vesicle-associated membrane protein 1
chr11-113	chr11	72503376	72503548	+	19	0.776	promoter-TSS (NM_009671)	promoter-TSS (NM_009671)	-42	NM_009671	11736	Mm.10313	NM_009671	ENSMUSG00000020790	Ankfy1	Ankhzn|ZFYVE14|mKIAA1255	ankyrin repeat and FYVE domain containing 1
chr7-11	chr7	36432563	36432735	+	19	0.83	promoter-TSS (NM_019746)	promoter-TSS (NM_019746)	-148	NM_019746	56330	Mm.371609	NM_019746	ENSMUSG00000030417	Pdcd5	2200003D22Rik|AA408513|MGC103124|Tfar19	programmed cell death 5
chr4-26	chr4	149311170	149311342	+	19	0.681	intron (NM_029035, intron 1 of 2)	intron (NM_029035, intron 1 of 2)	17859	NM_029035	74646	Mm.30	NM_029035	ENSMUSG00000039911	Spsb1	1110014L01Rik|4930422J18Rik|AI596360|AI854583|MGC102221|SSB-1|SSB1	splA/ryanodine receptor domain and SOCS box containing 1
chr15-10	chr15	81790650	81790822	+	19	0.922	intron (NM_013872, intron 1 of 7)	CpG	561	NM_013872	29858	Mm.18939	NM_013872	ENSMUSG00000022474	Pmm1	C77612	phosphomannomutase 1
chr2-25	chr2	29484964	29485136	+	19	0.642	intron (NM_054050, intron 1 of 23)	intron (NM_054050, intron 1 of 23)	9810	NM_001039086	107746	Mm.298274	NM_001039086	ENSMUSG00000039844	Rapgef1	4932418O06Rik|C3G|Grf2	Rap guanine nucleotide exchange factor (GEF) 1
chr12-65	chr12	102196350	102196522	+	19	0.688	intron (NM_026681, intron 10 of 29)	intron (NM_026681, intron 10 of 29)	-50028	NM_001177673	238377	Mm.32160	NM_001177673	ENSMUSG00000047415	Gpr68	BB131428|Ogr1	G protein-coupled receptor 68
chr14-12	chr14	8887361	8887533	+	19	0.821	intron (NM_025341, intron 8 of 8)	RMER17B|LTR|ERVK	-25380	NM_025938	67053	Mm.210048	NM_025938	ENSMUSG00000023156	Rpp14	2610511E03Rik|AA682089	ribonuclease P 14 subunit (human)
chr8-95	chr8	86417889	86418061	+	19	0.839	Intergenic	Intergenic	-6022	NM_181039	330814	Mm.260733	NM_181039	ENSMUSG00000013033	Lphn1	2900070I05Rik|AI182398|CLIBA|Lec2|MGC109680|mKIAA0821	latrophilin 1
chr6-34	chr6	128235885	128236057	+	19	0.662	intron (NM_011567, intron 1 of 11)	intron (NM_011567, intron 1 of 11)	14860	NM_001080979	21679	Mm.14774	NM_001080979	ENSMUSG00000030353	Tead4	ETFR-2|Etfr2|FR-19|TEAD-4|TEF-3|Tcf13r1|Tef3|Tefr|Tefr1|Tefr1a	TEA domain family member 4
chr7-12	chr7	52379895	52380067	+	19	0.653	promoter-TSS (NM_013725)	promoter-TSS (NM_013725)	-222	NM_013725	27207	Mm.389435	NM_013725	ENSMUSG00000003429	Rps11	-	ribosomal protein S11
chr8-89	chr8	4275884	4276056	+	19	0.729	promoter-TSS (NM_011592)	promoter-TSS (NM_011592)	-65	NM_011592	21856	Mm.195249	NM_011592	ENSMUSG00000002949	Timm44	0710005E20Rik|D8Ertd118e|MGC118030|MGC144743|MGC144744|Mimt44|Tim44	translocase of inner mitochondrial membrane 44
chr11-114	chr11	100801077	100801249	+	19	0.657	promoter-TSS (NM_213660)	promoter-TSS (NM_213660)	-338	NM_011486	20848	Mm.249934	NM_011486	ENSMUSG00000004040	Stat3	1110034C02Rik|AW109958|Aprf	signal transducer and activator of transcription 3
chr2-26	chr2	32017778	32017950	+	19	0.714	intron (NM_172661, intron 1 of 29)	intron (NM_172661, intron 1 of 29)	11196	NM_001159634	227723	Mm.25504	NM_001159634	ENSMUSG00000039262	Prrc2b	5830434P21Rik|AI173903|Bat2l|Bat2l1|D430039P21|mKIAA0515	proline-rich coiled-coil 2B
chr14-13	chr14	25073172	25073344	+	19	0.727	Intergenic	Intergenic	-8116	NM_027726	71228	Mm.68971	NM_001163513	ENSMUSG00000021782	Dlg5	4933429D20Rik|T25557|mKIAA0583	discs, large homolog 5 (Drosophila)
chr12-68	chr12	112276973	112277145	+	19	0.732	promoter-TSS (NM_198023)	promoter-TSS (NM_198023)	-950	NM_198023	217864	Mm.23808	NM_198023	ENSMUSG00000037896	Rcor1	5730409O11|6720480E22Rik|AU042633|D12Wsu95e|mKIAA0071	REST corepressor 1
chr15-9	chr15	76012657	76012829	+	19	0.743	intron (NM_001163540, intron 31 of 32)	intron (NM_001163540, intron 31 of 32)	13397	NM_201394	18810	Mm.234912	NM_001163540	ENSMUSG00000022565	Plec	AA591047|AU042537|EBS1|PCN|PLTN|Plec1	plectin
chr10-23	chr10	128258791	128258963	+	18.6	0.727	promoter-TSS (NM_024180)	promoter-TSS (NM_024180)	50	NM_025364	66118	Mm.351579	NM_025364	ENSMUSG00000078427	Sarnp	1110005A23Rik|Cip29	SAP domain containing ribonucleoprotein
chr4-28	chr4	107474100	107474272	+	18.6	0.78	promoter-TSS (NR_033496)	promoter-TSS (NR_033496)	-678	NR_033496	16975	Mm.442134	NM_053073	ENSMUSG00000028613	Lrp8	4932703M08Rik|AA921429|AI848122|ApoER2|Lr8b	low density lipoprotein receptor-related protein 8, apolipoprotein e receptor
chr6-37	chr6	115788110	115788282	+	18.6	0.697	5' UTR (NM_001110506, exon 1 of 9)	5' UTR (NM_001110506, exon 1 of 9)	234	NM_001110506	212516	Mm.333333	NM_001110506		BC060267	BB124106|MGC69711	cDNA sequence BC060267
chr8-100	chr8	25530991	25531163	+	18.6	0.707	Intergenic	Intergenic	18341	NM_026931	69068	Mm.25775	NM_026931	ENSMUSG00000056313	1810011O10Rik	1110065B09Rik|AW121743|AW321058	RIKEN cDNA 1810011O10 gene
chr1-24	chr1	94830920	94831092	+	18.6	0.658	promoter-TSS (NM_011796)	promoter-TSS (NM_011796)	21	NM_011796	23830	Mm.442236	NM_011796	ENSMUSG00000026270	Capn10	AW049679|Capn8|mKIAA1845	calpain 10
chrX-15	chrX	98417927	98418099	+	18.6	0.83	promoter-TSS (NM_001110310)	promoter-TSS (NM_001110310)	-111	NM_001110310	55988	Mm.206949	NM_001110310	ENSMUSG00000046032	Snx12	2610001F05Rik|AW045757|SDP8	sorting nexin 12
chr6-38	chr6	122693467	122693639	+	18.6	0.7	promoter-TSS (NM_011401)	promoter-TSS (NM_011401)	-790	NM_011401	20527	Mm.395108	NM_011401	ENSMUSG00000003153	Slc2a3	AA408729|AL023014|AL024341|AU040424|C78366|Glut-3|Glut3	solute carrier family 2 (facilitated glucose transporter), member 3
chr8-97	chr8	13986156	13986328	+	18.6	0.7	Intergenic	RMER10A|LTR|ERVL	-11465	NM_173744	72148	Mm.5727	NM_173744	ENSMUSG00000050052	2610019F03Rik	-	RIKEN cDNA 2610019F03 gene
chr4-29	chr4	115796392	115796564	+	18.6	0.729	promoter-TSS (NM_009015)	promoter-TSS (NM_009015)	-183	NM_001122959	19366	Mm.3655	NM_001122958	ENSMUSG00000028702	Rad54l	RAD54	RAD54 like (S. cerevisiae)
chr12-73	chr12	109244688	109244860	+	18.6	0.719	Intergenic	Intergenic	-3150	NM_021399	58208	Mm.392694	NM_001079883	ENSMUSG00000048251	Bcl11b	9130430L19Rik|AI604821|B630002E05Rik|BCL-11B|Ctip2|Rit1	B cell leukemia/lymphoma 11B
chr18-17	chr18	39049990	39050162	+	18.6	0.827	intron (NM_010197, intron 1 of 3)	intron (NM_010197, intron 1 of 3)	-2034	NM_001033789	545253	Mm.244585	NM_001033789		Gm5820	EG545253	predicted gene 5820
chr8-104	chr8	90118263	90118435	+	18.6	0.808	Intergenic	Intergenic	30543	NM_177901	330820	Mm.212913	NM_177901	ENSMUSG00000069971	4933402J07Rik	-	RIKEN cDNA 4933402J07 gene
chr17-37	chr17	13745917	13746089	+	18.6	0.754	intron (NR_045437, intron 1 of 3)	(CTGTG)n|Simple_repeat|Simple_repeat	957	NR_045436	72578	Mm.46549	NR_045436		2700054A10Rik	-	RIKEN cDNA 2700054A10 gene
chr7-15	chr7	105710378	105710550	+	18.6	0.855	Intergenic	Intergenic	67732	NM_001113379	434215	Mm.323057	XM_003689425	ENSMUSG00000090958	Lrrc32	AI426318|D11S833Eh|D7H11S833E|EG434215|Garp	leucine rich repeat containing 32
chr10-21	chr10	79150384	79150556	+	18.6	0.882	intron (NM_177613, intron 4 of 4)	intron (NM_177613, intron 4 of 4)	-1295	NM_008504	16904	Mm.378960	NM_008504	ENSMUSG00000054206	Gzmm	Lmet1|MMET-1	granzyme M (lymphocyte met-ase 1)
chr10-22	chr10	95353961	95354133	+	18.6	0.941	Intergenic	Intergenic	-49250	NM_001001932	216238	Mm.490041	NM_001001932	ENSMUSG00000036499	Eea1	A430109M19Rik|B230358H09Rik|ZFYVE2	early endosome antigen 1
chr12-75	chr12	112083461	112083633	+	18.6	0.602	Intergenic	Intergenic	-4398	NM_011973	26448	Mm.140948	NM_011973	ENSMUSG00000056458	Stk30	MGC107277|MGC46883|MOK|RAGE1|Rage	serine/threonine kinase 30
chr8-101	chr8	86809678	86809850	+	18.6	0.956	Intergenic	B3|SINE|B2	-15505	NM_026350	67736	Mm.30095	NM_026350	ENSMUSG00000004994	Ccdc130	4930527D15Rik|C77430	coiled-coil domain containing 130
chr18-18	chr18	75624589	75624761	+	18.6	0.701	intron (NM_201354, intron 10 of 11)	intron (NM_201354, intron 10 of 11)	-49624	NR_045879	100038353	Mm.440724	NR_045879		Gm10532	ENSMUSG00000073534	predicted gene 10532
chr13-16	chr13	17787117	17787289	+	18.6	0.733	promoter-TSS (NM_025479)	promoter-TSS (NM_025479)	-44	NM_025479	66308	Mm.400463	NM_025479	ENSMUSG00000012429	2810021B07Rik	C330007M08Rik|MGC143487|Mplkip|Ttdn1	RIKEN cDNA 2810021B07 gene
chr14-19	chr14	55067932	55068104	+	18.6	0.754	Intergenic	Intergenic	-14966	NM_022993	65107	Mm.472719	NM_022993	ENSMUSG00000022175	Lrp10	Lrp9	low-density lipoprotein receptor-related protein 10
chr12-76	chr12	114313075	114313247	+	18.6	0.575	TTS (NM_001081170)	TTS (NM_001081170)	448	NM_029381	75671	Mm.23377	NM_029381	ENSMUSG00000012211	Tex22	1700028O09Rik|AV210422|Tep22	testis expressed gene 22
chr17-39	chr17	34228004	34228176	+	18.6	0.733	intron (NR_046183, intron 3 of 4)	B3A|SINE|B2	-1234	NM_008206	15001	Mm.116	NM_008206	ENSMUSG00000024334	H2-Oa	H-2Oa	histocompatibility 2, O region alpha locus
chr15-11	chr15	81661953	81662125	+	18.6	0.695	Intergenic	Intergenic	20195	NM_017376	21685	Mm.270278	NM_017376	ENSMUSG00000022389	Tef	2310028D20Rik	thyrotroph embryonic factor
chr1-27	chr1	162965235	162965407	+	18.6	0.8	promoter-TSS (NM_173424)	promoter-TSS (NM_173424)	24	NR_002840	14455	Mm.486180	NR_002840		Gas5	Gas-5|MGC6251	growth arrest specific 5
chr9-49	chr9	121223290	121223462	+	18.6	0.682	Intergenic	Intergenic	-37086	NM_177589	209012	Mm.371804	NM_177589	ENSMUSG00000040936	Ulk4	4932415A06Rik|A730098P15	unc-51-like kinase 4 (C. elegans)
chr5-12	chr5	23922361	23922533	+	18.6	0.738	exon (NM_183000, exon 6 of 11)	exon (NM_183000, exon 6 of 11)	3178	NM_183000	171209	Mm.299636	NM_183000	ENSMUSG00000038276	Accn3	ASIC3|AW742291|DRASIC|SLNAC1|TNAC1	amiloride-sensitive cation channel 3
chr12-71	chr12	106823147	106823319	+	18.6	0.676	intron (NM_009747, intron 1 of 2)	intron (NM_009747, intron 1 of 2)	-19068	NM_007539	12061	Mm.377078	NM_007539	ENSMUSG00000041347	Bdkrb1	B1BKR|B1R|BKR1|BRADYB1|Bdkrb	bradykinin receptor, beta 1
chr1-26	chr1	134373587	134373759	+	18.6	0.804	promoter-TSS (NM_172517)	promoter-TSS (NM_172517)	-271	NM_172517	213464	Mm.132868	NM_172517	ENSMUSG00000026439	Rbbp5	4933411J24Rik|C330016J05	retinoblastoma binding protein 5
chr12-70	chr12	81374384	81374556	+	18.6	0.875	Intergenic	MLT1K|LTR|MaLR	-13112	NM_134156	109711	Mm.403477	NM_134156	ENSMUSG00000015143	Actn1	3110023F10Rik|Actn1a	actinin, alpha 1
chr4-27	chr4	107040343	107040515	+	18.6	0.741	promoter-TSS (NM_028355)	promoter-TSS (NM_028355)	40	NM_028355	72787	Mm.28478	NM_028355	ENSMUSG00000028614	Tmem48	2810475A17Rik|AI450313|NDC1	transmembrane protein 48
chr4-31	chr4	132069809	132069981	+	18.6	0.622	Intergenic	Intergenic	-3524	NM_144907	230784	Mm.23608	NM_144907	ENSMUSG00000028893	Sesn2	HI95|MGC11758|SEST2|Ses2	sestrin 2
chr12-72	chr12	107465551	107465723	+	18.6	0.687	Intergenic	Intergenic	217164	NM_001029843	22367	Mm.2981	NM_001029843	ENSMUSG00000021115	Vrk1	51PK	vaccinia related kinase 1
chr5-14	chr5	117279844	117280016	+	18.6	0.8	Intergenic	Intergenic	-238104	NM_026886	68955	Mm.146779	NM_026886	ENSMUSG00000063919	Srrm4	1500001A10Rik|B230202K19Rik|mKIAA1853|nSR100	serine/arginine repetitive matrix 4
chr6-39	chr6	125553303	125553475	+	18.6	0.672	exon (NM_011708, exon 14 of 52)	exon (NM_011708, exon 14 of 52)	50423	NM_011708	22371	Mm.22339	NM_011708	ENSMUSG00000001930	Vwf	6820430P06Rik|AI551257|B130011O06Rik|C630030D09|F8VWF|VWD	Von Willebrand factor homolog
chr4-32	chr4	155563248	155563420	+	18.6	0.688	intron (NM_021604, intron 2 of 35)	intron (NM_021604, intron 2 of 35)	8263	NM_021604	11603	Mm.273098	NM_021604	ENSMUSG00000041936	Agrn	Agrin|nmf380	agrin
chr11-115	chr11	115879522	115879694	+	18.6	0.73	Intergenic	Intergenic	-5575	NM_016905	14635	Mm.2820	NM_016905	ENSMUSG00000020766	Galk1	AA409894|GALK|Gk|Glk|Glk1	galactokinase 1
chr9-51	chr9	45763332	45763504	+	18.2	0.765	promoter-TSS (NM_172257)	promoter-TSS (NM_172257)	-86	NM_172257	214597	Mm.379345	NM_172257	ENSMUSG00000034908	Sidt2	B930096O19|BC023957|CGI-40|MGC36407|MGC58967	SID1 transmembrane family, member 2
chr11-116	chr11	62364847	62365019	+	18.2	0.778	promoter-TSS (NM_011664)	promoter-TSS (NM_011664)	-73	NM_011664	22187	Mm.371592	NM_011664	ENSMUSG00000019505	Ubb	AL033289|Rps27a|Uba52|Ubb2|Ubc	ubiquitin B
chr19-6	chr19	42397027	42397199	+	18.2	0.782	intron (NM_145123, intron 4 of 14)	intron (NM_145123, intron 4 of 14)	-42453	NR_037246	100526549		NR_037246		Mir3085	mmu-mir-3085	microRNA 3085
chr2-28	chr2	27539861	27540033	+	18.2	0.767	intron (NM_011305, intron 1 of 9)	intron (NM_011305, intron 1 of 9)	7226	NM_011305	20181	Mm.24624	NM_011305	ENSMUSG00000015846	Rxra	9530071D11Rik|Nr2b1|RXRalpha1	retinoid X receptor alpha
chr11-117	chr11	97255097	97255269	+	18.2	0.69	3' UTR (NM_138657, exon 10 of 10)	3' UTR (NM_138657, exon 10 of 10)	31318	NM_138657	192157	Mm.34339	NM_138657	ENSMUSG00000038485	Socs7	2310063P06Rik|C85125|Nap4	suppressor of cytokine signaling 7
chr6-40	chr6	114796570	114796742	+	18.2	0.648	intron (NM_001253718, intron 19 of 19)	intron (NM_001253718, intron 19 of 19)	75114	NM_177683	232334	Mm.446323	NM_177683	ENSMUSG00000030315	Vgll4	BC048841|MGC54805|VGL-4	vestigial like 4 (Drosophila)
chr4-34	chr4	104041356	104041528	+	18.2	0.796	intron (NM_010014, intron 1 of 6)	intron (NM_010014, intron 1 of 6)	1266	NM_177259	13131	Mm.289682	NM_010014	ENSMUSG00000028519	Dab1	AI956902|C630028C02Rik|scm|scr|scrambler|yot	disabled homolog 1 (Drosophila)
chr6-45	chr6	124880790	124880962	+	18.2	0.776	promoter-TSS (NM_145385)	promoter-TSS (NM_145385)	-530	NM_145385	30853	Mm.29737	NM_001170341	ENSMUSG00000030120	Mlf2	AI256856|AU018944|C77284	myeloid leukemia factor 2
chr10-24	chr10	75346069	75346241	+	18.2	0.915	Intergenic	Intergenic	-9988	NM_024440	70377	Mm.275878	NM_024440	ENSMUSG00000009092	Derl3	1810006I20Rik|1810063P04Rik|IZP6|MGC118672|MGC144274|MGC144275|derlin-3	Der1-like domain family, member 3
chr15-13	chr15	101801091	101801263	+	18.2	0.84	Intergenic	Intergenic	-16459	NM_212487	332131	Mm.325105	NM_212487	ENSMUSG00000050463	Krt78	2310030B04Rik|Kb40	keratin 78
chr4-35	chr4	106520356	106520528	+	18.2	0.704	Intergenic	Intergenic	-48006	NM_025590	329910	Mm.222956	NM_025590	ENSMUSG00000034853	Acot11	1110020M10Rik|2010309H15Rik|AW060409|BFIT|BFIT1|MGC25974|Thea|Them1|mKIAA0707	acyl-CoA thioesterase 11
chr11-118	chr11	120637525	120637697	+	18.2	0.683	Intergenic	Intergenic	7907	NM_009053	19719	Mm.871	NM_009053	ENSMUSG00000025158	Rfng	MGC90122	RFNG O-fucosylpeptide 3-beta-N-acetylglucosaminyltransferase
chr7-16	chr7	28187828	28188000	+	18.2	0.82	exon (NM_032610, exon 17 of 36)	exon (NM_032610, exon 17 of 36)	-6342	NM_001199236	80297	Mm.459123	NM_001199234	ENSMUSG00000011751	Spnb4	1700022P15Rik|5830426A08Rik|ROSA62|SpbIV|dyn|lnd|nmf261|nmf379|qv	spectrin beta 4
chr14-23	chr14	119109042	119109214	+	18.2	0.75	Intergenic	L1M4|LINE|L1	-3687	NM_001033336	239273	Mm.40537	NM_001033336	ENSMUSG00000032849	Abcc4	D630049P08Rik|MOATB|MRP4	ATP-binding cassette, sub-family C (CFTR/MRP), member 4
chr15-12	chr15	94373854	94374026	+	18.2	0.889	promoter-TSS (NM_172437)	promoter-TSS (NM_172437)	-2	NM_172437	78895	Mm.34344	NM_172437	ENSMUSG00000033356	Pus7l	3000003F02Rik	pseudouridylate synthase 7 homolog (S. cerevisiae)-like
chr4-36	chr4	126143104	126143276	+	18.2	0.71	intron (NM_153403, intron 1 of 18)	intron (NM_153403, intron 1 of 18)	2475	NM_153403	236511	Mm.30800	NM_153403	ENSMUSG00000041530	Eif2c1	Ago1	eukaryotic translation initiation factor 2C, 1
chr2-27	chr2	15791208	15791380	+	18.2	0.958	Intergenic	Intergenic	-486655	NM_026162	67448	Mm.394655	NM_026162	ENSMUSG00000026748	Plxdc2	1200007L24Rik|5430431D22Rik|AI646728|AU022916|AV231634|Tem7r	plexin domain containing 2
chr8-106	chr8	3516739	3516911	+	18.2	0.712	intron (NM_015801, intron 2 of 33)	CpG	1441	NM_015801	50767	Mm.23085	NM_001122818	ENSMUSG00000004565	Pnpla6	AI661849|MSws|Nte	patatin-like phospholipase domain containing 6
chr12-80	chr12	113422732	113422904	+	18.2	0.694	Intergenic	Intergenic	38399	NM_001097621	668303	Mm.313104	NM_001097621	ENSMUSG00000021294	Kif26a	KIAA1236|mKIAA1236	kinesin family member 26A
chr1-29	chr1	193770373	193770545	+	18.2	0.662	Intergenic	Intergenic	-30795	NM_001177900	74023	Mm.274393	NM_001177900		Rd3	3322402L07Rik|MGC117971|MGC151312|MGC151314|rd-3|rd3	retinal degeneration 3
chr4-37	chr4	154547660	154547832	+	18.2	0.684	intron (NM_011385, intron 1 of 6)	intron (NM_011385, intron 1 of 6)	48898	NM_011385	20481	Mm.28520	NM_011385	ENSMUSG00000029050	Ski	2310012I02Rik|2610001A11Rik|AA062172|AA589460|BC004088|MGC8300	ski sarcoma viral oncogene homolog (avian)
chr1-28	chr1	85111370	85111542	+	18.2	0.955	Intergenic	Intergenic	-5028	NM_213615	381287	Mm.487565	NM_213615	ENSMUSG00000079459	A530032D15Rik	Gm1888|MGC130185|MGC130186	RIKEN cDNA A530032D15Rik gene
chr6-44	chr6	124870198	124870370	+	18.2	0.692	Intergenic	Intergenic	-2320	NM_026988	69202	Mm.486214	NM_026988	ENSMUSG00000030122	Ptms	2610009E16Rik	parathymosin
chr9-52	chr9	62659724	62659896	+	18.2	0.764	promoter-TSS (NM_010193)	promoter-TSS (NM_010193)	-355	NM_010193	14155	Mm.24069	NM_010193	ENSMUSG00000032244	Fem1b	mKIAA0396	feminization 1 homolog b (C. elegans)
chr14-22	chr14	99909252	99909424	+	18.2	0.738	Intergenic	Intergenic	211428	NM_009769	12224	Mm.30262	NM_009769	ENSMUSG00000005148	Klf5	4930520J07Rik|Bteb2|CKLF|IKLF	Kruppel-like factor 5
chr13-17	chr13	23831419	23831591	+	18.2	0.608	3' UTR (NM_015786, exon 1 of 1)	3' UTR (NM_015786, exon 1 of 1)	829	NM_015786	50708	Mm.193539	NM_015786	ENSMUSG00000036181	Hist1h1c	0610008C09Rik|H1.2|H1c|H1f2|H1var1|His1a|MGC107646	histone cluster 1, H1c
chr12-81	chr12	113981441	113981613	+	18.2	0.717	intron (NM_001024602, intron 14 of 18)	intron (NM_001024602, intron 14 of 18)	-17339	NM_178911	104759	Mm.203915	NM_178911	ENSMUSG00000052160	Pld4	AI132321|thss	phospholipase D family, member 4
chr2-30	chr2	84517906	84518078	+	18.2	0.789	promoter-TSS (NM_025885)	promoter-TSS (NM_025885)	212	NM_025868	66958	Mm.371621	NM_025868	ENSMUSG00000050043	Tmx2	2310042M24Rik|AA589631|MGC118019|Txndc14	thioredoxin-related transmembrane protein 2
chr12-77	chr12	88273304	88273476	+	18.2	0.724	Intergenic	Intergenic	-14603	NR_033623	217732	Mm.22337	NM_173735	ENSMUSG00000034157	2310044G17Rik	AI842544|AI853744|Kiaa1737|mKIAA1737	RIKEN cDNA 2310044G17 gene
chr2-29	chr2	71494225	71494397	+	18.2	0.727	Intergenic	Intergenic	-63163	NR_037979	381371	Mm.330284	NM_201366	ENSMUSG00000064263	Gm1631	-	predicted gene 1631
chr12-82	chr12	114456157	114456329	+	18.2	0.719	Intergenic	Intergenic	32129	NM_153776	69195	Mm.313244	NM_153776	ENSMUSG00000049036	Tmem121	2410008J05Rik|Hole	transmembrane protein 121
chr10-25	chr10	126975051	126975223	+	18.2	0.843	TTS (NM_008512)	TTS (NM_008512)	-3522	NM_183297	104080	Mm.437200	NM_183297	ENSMUSG00000040258	Nxph4	1110036M10Rik|AI851051	neurexophilin 4
chr12-79	chr12	111847142	111847314	+	18.2	0.73	intron (NM_030238, intron 1 of 76)	intron (NM_030238, intron 1 of 76)	7623	NM_030238	13424	Mm.181430	NM_030238	ENSMUSG00000018707	Dync1h1	9930018I23Rik|AI894280|DHC1|DHC1a|DNCL|Dnchc1|Dnec1|Dnecl|Loa|MAP1C|P22|Swl|mKIAA0325	dynein cytoplasmic 1 heavy chain 1
chr12-78	chr12	99984444	99984616	+	18.2	0.656	promoter-TSS (NM_001008506)	promoter-TSS (NM_001008506)	-648	NM_001160107	75553	Mm.25549	NM_001008506	ENSMUSG00000021012	Zc3h14	1010001P15Rik|1700016A15Rik|2700069A02Rik|AU014748	zinc finger CCCH type containing 14
chr6-41	chr6	122258511	122258683	+	18.2	0.75	promoter-TSS (NM_010749)	promoter-TSS (NM_010749)	-431	NM_010749	17113	Mm.249225	NM_010749	ENSMUSG00000007458	M6pr	CD-MPR|Mpr46	mannose-6-phosphate receptor, cation dependent
chr9-54	chr9	120588989	120589161	+	17.7	0.703	Intergenic	RLTR9A|LTR|ERVK	108441	NM_025974	67115	Mm.289810	NM_025974	ENSMUSG00000025794	Rpl14	3100001N19Rik|AA407502|AL022816|CAG-ISL-7|CTG-B33|L14	ribosomal protein L14
chr8-114	chr8	80947905	80948077	+	17.7	0.852	Intergenic	Intergenic	12560	NM_138944	18997	Mm.234261	NM_138944	ENSMUSG00000031688	Pou4f2	Brn-3.2|Brn-3b|Brn3b|Pou4f-rs1|mBrn3-3R	POU domain, class 4, transcription factor 2
chr12-84	chr12	99159744	99159916	+	17.7	0.78	Intergenic	Intergenic	337717	NM_008079	14420	Mm.5120	NM_008079	ENSMUSG00000021003	Galc	2310068B06Rik|A930008M05Rik|AW212969|AW413532|Gacy|twi|twitcher	galactosylceramidase
chr7-17	chr7	133769026	133769198	+	17.7	0.616	promoter-TSS (NM_019738)	promoter-TSS (NM_019738)	-128	NM_019738	56312	Mm.18742	NM_019738	ENSMUSG00000030717	Nupr1	2310032H04Rik|Com1|p8	nuclear protein 1
chr6-46	chr6	13821404	13821576	+	17.7	0.816	promoter-TSS (NR_024619)	promoter-TSS (NR_024619)	-7	NR_024619	66520	Mm.29615	NM_183258		2610001J05Rik	C79299|MGC99440	RIKEN cDNA 2610001J05 gene
chr5-15	chr5	140251609	140251781	+	17.7	0.755	promoter-TSS (NM_026748)	promoter-TSS (NM_026748)	-63	NM_026748	68510	Mm.292942	NM_026748	ENSMUSG00000029547	Ints1	1110015K06Rik|KIAA1440	integrator complex subunit 1
chr8-115	chr8	86423403	86423575	+	17.7	0.678	promoter-TSS (NM_181039)	promoter-TSS (NM_181039)	-508	NM_181039	330814	Mm.260733	NM_181039	ENSMUSG00000013033	Lphn1	2900070I05Rik|AI182398|CLIBA|Lec2|MGC109680|mKIAA0821	latrophilin 1
chr1-33	chr1	120972085	120972257	+	17.7	0.75	Intergenic	Intergenic	-21975	NM_001081125	14633	Mm.273292	NM_001081125	ENSMUSG00000048402	Gli2	AW546128	GLI-Kruppel family member GLI2
chr19-7	chr19	3575818	3575990	+	17.7	0.745	promoter-TSS (NM_001164159)	promoter-TSS (NM_001164159)	-155	NM_028999	52036	Mm.284686	NM_001164159	ENSMUSG00000024908	Ppp6r3	4930528G08Rik|9130026N02Rik|D19Bwg1430e|D19Ertd703e|Pp6r3|Ppcs3|Pptcs3|Sapl|Saps3|mKIAA1558	protein phosphatase 6, regulatory subunit 3
chr7-18	chr7	140951731	140951903	+	17.7	0.804	intron (NM_133941, intron 1 of 11)	intron (NM_133941, intron 1 of 11)	16669	NM_133941	101437	Mm.199223	NM_133941	ENSMUSG00000030986	Dhx32	3110079L04Rik|4732469F02Rik|AA408140|Ddx32	DEAH (Asp-Glu-Ala-His) box polypeptide 32
chr9-53	chr9	65519504	65519676	+	17.7	0.636	Intergenic	Intergenic	-4765	NM_010952	18247	Mm.473237	NM_010952		Oaz2	AZ-2|AZ2|Oaz2-ps|Sez15	ornithine decarboxylase antizyme 2
chr17-41	chr17	29330582	29330754	+	17.7	0.672	intron (NM_153166, intron 8 of 20)	intron (NM_153166, intron 8 of 20)	44067	NM_153166	240058	Mm.39905	NM_153166	ENSMUSG00000024008	Cpne5	A830083G22Rik|MGC47475	copine V
chr12-86	chr12	110004042	110004214	+	17.7	0.566	Intergenic	Intergenic	-27393	NM_009537	22632	Mm.458511	NM_009537	ENSMUSG00000021264	Yy1	AW488674|NF-E1	YY1 transcription factor
chr15-18	chr15	79913617	79913789	+	17.7	0.629	promoter-TSS (NR_028281)	promoter-TSS (NR_028281)	133	NM_013762	27367	Mm.396243	NM_013762	ENSMUSG00000060036	Rpl3	F2|J1|MGC103388	ribosomal protein L3
chr3-13	chr3	130805170	130805342	+	17.7	0.708	Intergenic	Intergenic	-8133	NM_010703	16842	Mm.255219	NM_010703	ENSMUSG00000027985	Lef1	3000002B05|AI451430|Lef-1	lymphoid enhancer binding factor 1
chr8-116	chr8	86532423	86532595	+	17.7	0.689	Intergenic	B3A|SINE|B2	3023	NR_035431	100316677		NR_035431		Mir1199	Mirn1199|mmu-mir-1199	microRNA 1199
chr2-33	chr2	181315816	181315988	+	17.7	0.6	TTS (NM_001164597)	TTS (NM_001164597)	776	NM_026765	68556	Mm.232400	NM_026765	ENSMUSG00000089917	Uckl1	1110007H10Rik|Urkl1	uridine-cytidine kinase 1-like 1
chr19-8	chr19	27504485	27504657	+	17.7	0.804	promoter-TSS (NM_177474)	promoter-TSS (NM_177474)	44	NR_027987	107372	Mm.17942	NM_175354		C030016D13Rik	AW413347	RIKEN cDNA C030016D13 gene
chr8-117	chr8	89411951	89412123	+	17.7	0.657	Intergenic	Intergenic	-2880	NM_030563	80750	Mm.428374	NM_030563	ENSMUSG00000031652	N4bp1	AI481586|C81621|MGC7607	NEDD4 binding protein 1
chr4-42	chr4	151659705	151659877	+	17.7	0.695	TTS (NM_008237)	TTS (NM_008237)	5980	NM_008237	15207	Mm.3516	NM_008237	ENSMUSG00000028946	Hes3	Hes-3|MGC144657|bHLHb43	hairy and enhancer of split 3 (Drosophila)
chr2-32	chr2	167459930	167460102	+	17.7	0.889	Intergenic	Intergenic	-2511	NM_023230	66589	Mm.360108	NM_023230	ENSMUSG00000078923	Ube2v1	0610011J09Rik|AI256840|CROC-1|CROC1|D7Bwg1382e|UEV-1	ubiquitin-conjugating enzyme E2 variant 1
chr19-9	chr19	44438050	44438222	+	17.7	0.683	Intergenic	Intergenic	30320	NM_183216	329065	Mm.313583	NM_183216	ENSMUSG00000050195	Scd4	ACOD4|MGC48154	stearoyl-coenzyme A desaturase 4
chr8-119	chr8	123058997	123059169	+	17.7	0.586	promoter-TSS (NM_001145897)	promoter-TSS (NM_001145897)	-674	NM_001145897	382034	Mm.334856	NM_001145896	ENSMUSG00000031822	Gse1	2210013I18Rik|MGC58013|mKIAA0182	genetic suppressor element 1
chr8-113	chr8	77607676	77607848	+	17.7	0.742	Intergenic	Intergenic	-9755	NM_010442	15368	Mm.276389	NM_010442	ENSMUSG00000005413	Hmox1	D8Wsu38e|HO-1|HO1|Hemox|Hmox|Hsp32	heme oxygenase (decycling) 1
chr18-19	chr18	36719866	36720038	+	17.7	0.678	promoter-TSS (NM_175375)	promoter-TSS (NM_175375)	-305	NM_175375	108857	Mm.482287	NM_175375	ENSMUSG00000024483	Ankhd1	1110004O12Rik|4933432B13Rik|9130019P20Rik|A530027J04Rik|A630021B20Rik|AA571404|FLJ00246|Mask|mFLJ00246|mKIAA1085	ankyrin repeat and KH domain containing 1
chr15-17	chr15	78236380	78236552	+	17.7	0.667	promoter-TSS (NM_001162492)	promoter-TSS (NM_001162492)	-177	NM_009437	22117	Mm.15312	NM_009437	ENSMUSG00000044986	Tst	Rhodanese	thiosulfate sulfurtransferase, mitochondrial
chrX-18	chrX	163819601	163819773	+	17.7	0.818	intron (NM_026662, intron 1 of 6)	intron (NM_026662, intron 1 of 6)	944	NM_026662	110639	Mm.272955	NM_026662	ENSMUSG00000025742	Prps2	2610101M19Rik|AA589463|AI464149|MGC28388|Prps-2	phosphoribosyl pyrophosphate synthetase 2
chr15-20	chr15	93351680	93351852	+	17.7	0.767	intron (NM_001033217, intron 1 of 7)	intron (NM_001033217, intron 1 of 7)	74556	NM_001033217	106042	Mm.489659	NM_001033217	ENSMUSG00000036158	Prickle1	1110058P22Rik|AW215793|Prickle|mpk1	prickle homolog 1 (Drosophila)
chr2-31	chr2	156516652	156516824	+	17.7	0.676	intron (NM_146128, intron 2 of 12)	intron (NM_146128, intron 2 of 12)	29907	NR_040505	74846	Mm.443946	NR_040505		4930405A21Rik	-	RIKEN cDNA 4930405A21 gene
chr10-26	chr10	20820780	20820952	+	17.7	0.837	Intergenic	Intergenic	59924	NM_001198914	17863	Mm.473872	NM_033597	ENSMUSG00000019982	Myb	AI550390|M16449|MGC18531|c-myb	myeloblastosis oncogene
chr6-49	chr6	128795424	128795596	+	17.7	0.714	Intergenic	Intergenic	-19177	NM_030599	80782	Mm.480764	NM_030599	ENSMUSG00000079298	Klrb1b	Klrb1d|Ly55b|Ly55d|MGC163757|MGC163759|NKR-P1B|NKR-P1D|Nkrp1-b|Nkrp1d	killer cell lectin-like receptor subfamily B member 1B
chr8-118	chr8	91515796	91515968	+	17.7	0.714	Intergenic	Intergenic	52179	NM_021390	58198	Mm.214361	NM_021390	ENSMUSG00000031665	Sall1	Msal-3	sal-like 1 (Drosophila)
chr15-16	chr15	44259350	44259522	+	17.7	0.754	promoter-TSS (NM_175009)	promoter-TSS (NM_175009)	-221	NM_175009	223527	Mm.292021	NM_175009	ENSMUSG00000022338	Eny2	1810057B09Rik|6720481I12|DC6|Ey2	enhancer of yellow 2 homolog (Drosophila)
chr4-40	chr4	132678270	132678442	+	17.7	0.776	Intergenic	Intergenic	-8192	NM_153423	242687	Mm.23566	NM_153423	ENSMUSG00000028868	Wasf2	AW742646|D4Ertd13e|WAVE2	WAS protein family, member 2
chr15-19	chr15	84485022	84485194	+	17.7	0.661	Intergenic	Intergenic	-26320	NM_146061	109270	Mm.291372	NM_146061	ENSMUSG00000036106	Prr5	AU043908|Arhgap8|C030017C09Rik|C78947|MGC32512|Protor-1|Protor1	proline rich 5 (renal)
chr10-27	chr10	62328150	62328322	+	17.7	0.695	intron (NM_027384, intron 1 of 10)	intron (NM_027384, intron 1 of 10)	14526	NM_027384	52463	Mm.17774	NM_001253857	ENSMUSG00000047146	Tet1	2510010B09Rik|AA517754|BB001228|Cxxc6|D10Ertd17e|LCX|mKIAA1676	tet methylcytosine dioxygenase 1
chr4-39	chr4	129488709	129488881	+	17.7	0.786	Intergenic	MIRb|SINE|MIR	-8928	NM_008974	19244	Mm.193688	NM_001164745	ENSMUSG00000028788	Ptp4a2	MGC102154|MGC103400|Prl-2	protein tyrosine phosphatase 4a2
chr1-31	chr1	90174209	90174381	+	17.7	0.789	promoter-TSS (NM_198652)	promoter-TSS (NM_198652)	-141	NM_198652	381280	Mm.384762	NM_198652	ENSMUSG00000044783	Hjurp	C330011F01Rik|Gm975|MGC66590|Mfleg1	Holliday junction recognition protein
chr8-112	chr8	28361506	28361678	+	17.7	0.719	Intergenic	RLTR16|LTR|ERVK	-9207	NM_007918	13685	Mm.6700	NM_007918	ENSMUSG00000031490	Eif4ebp1	4e-bp1|AA959816|PHAS-I	eukaryotic translation initiation factor 4E binding protein 1
chr6-48	chr6	128789587	128789759	+	17.7	0.694	Intergenic	Intergenic	-13340	NM_030599	80782	Mm.480764	NM_030599	ENSMUSG00000079298	Klrb1b	Klrb1d|Ly55b|Ly55d|MGC163757|MGC163759|NKR-P1B|NKR-P1D|Nkrp1-b|Nkrp1d	killer cell lectin-like receptor subfamily B member 1B
chr1-30	chr1	36118171	36118343	+	17.7	0.732	Intergenic	Intergenic	-6988	NM_015818	50785	Mm.213566	NM_015818	ENSMUSG00000045216	Hs6st1	6Ost1	heparan sulfate 6-O-sulfotransferase 1
chr15-14	chr15	10553655	10553827	+	17.7	0.71	intron (NM_030690, intron 3 of 17)	intron (NM_030690, intron 3 of 17)	23693	NR_033541	100038608	Mm.450744	NR_033541		Gm10389	ENSMUSG00000072658	predicted gene 10389
chr6-47	chr6	113631392	113631564	+	17.7	0.667	intron (NM_001113553, intron 8 of 11)	intron (NM_001113553, intron 8 of 11)	-16015	NM_001033463	381801	Mm.333322	NM_001033463	ENSMUSG00000056952	Tatdn2	AI646012|KIAA0218|mKIAA0218	TatD DNase domain containing 2
chr9-55	chr9	123626700	123626872	+	17.7	0.827	promoter-TSS (NM_033322)	promoter-TSS (NM_033322)	-111	NM_033322	93730	Mm.475504	NM_033322	ENSMUSG00000025245	Lztfl1	5530402H04Rik|6130400H19Rik|AI414725|AW048545|MGC106871	leucine zipper transcription factor-like 1
chr12-83	chr12	86814473	86814645	+	17.7	0.661	promoter-TSS (NM_010234)	promoter-TSS (NM_010234)	-292	NM_010234	14281	Mm.246513	NM_010234	ENSMUSG00000021250	Fos	D12Rfj1|c-fos|cFos	FBJ osteosarcoma oncogene
chr18-20	chr18	76231853	76232025	+	17.7	0.64	intron (NM_145356, intron 3 of 4)	intron (NM_145356, intron 3 of 4)	26186	NR_045365	73009	Mm.443541	NR_045365		2900057B20Rik	-	RIKEN cDNA 2900057B20 gene
chr6-50	chr6	148084580	148084752	+	17.7	0.815	intron (NM_178797, intron 1 of 12)	ERVL-int|LTR|ERVL	-76144	NR_015615	320737	Mm.465532	NR_015615		4732416N19Rik	-	RIKEN cDNA 4732416N19 gene
chr17-43	chr17	28185511	28185683	+	17.3	0.741	intron (NM_181413, intron 14 of 24)	intron (NM_181413, intron 14 of 24)	31932	NM_013687	21463	Mm.29758	NM_001085555	ENSMUSG00000062859	Tcp11	D17Ken1|MGC107229|Tcp-11	t-complex protein 11
chr6-58	chr6	145384402	145384574	+	17.3	0.737	Intergenic	Intergenic	-1043	NM_028742	74071	Mm.441497	XM_003689397	ENSMUSG00000054966	Ifltd1	4933403M22Rik|AI482300|Lmna-rs1|Lmna1	intermediate filament tail domain containing 1
chr8-127	chr8	96715405	96715577	+	17.3	0.707	Intergenic	RSINE1|SINE|B4	12502	NM_013602	17748	Mm.192991	NM_013602	ENSMUSG00000031765	Mt1	MT-I|Mt-1	metallothionein 1
chr4-45	chr4	154537520	154537692	+	17.3	0.736	intron (NM_011385, intron 1 of 6)	intron (NM_011385, intron 1 of 6)	59038	NM_011385	20481	Mm.28520	NM_011385	ENSMUSG00000029050	Ski	2310012I02Rik|2610001A11Rik|AA062172|AA589460|BC004088|MGC8300	ski sarcoma viral oncogene homolog (avian)
chr10-29	chr10	61392154	61392326	+	17.3	0.851	intron (NM_007731, intron 2 of 40)	intron (NM_007731, intron 2 of 40)	49616	NM_007731	12817	Mm.300931	NM_007731	ENSMUSG00000058806	Col13a1	-	collagen, type XIII, alpha 1
chr12-93	chr12	109539784	109539956	+	17.3	0.722	Intergenic	Intergenic	-4610	NM_001044380	214305	Mm.36423	NM_001044380	ENSMUSG00000021260	Hhipl1	1600002O04Rik|AK129450|KIAA1822|mKIAA1822	hedgehog interacting protein-like 1
chr8-126	chr8	93658142	93658314	+	17.3	0.652	intron (NM_010241, intron 2 of 10)	intron (NM_010241, intron 2 of 10)	1167	NM_010241	14339	Mm.324588	NM_010241	ENSMUSG00000031667	Aktip	AL023020|Fif|Ft|Ft1|Fts	thymoma viral proto-oncogene 1 interacting protein
chr9-57	chr9	30288217	30288389	+	17.3	0.804	Intergenic	Intergenic	53389	NM_028874	102607	Mm.35084	NM_028874	ENSMUSG00000031993	Snx19	3526401K03Rik|AI195321|AI848208|mKIAA0254	sorting nexin 19
chr4-44	chr4	98389235	98389407	+	17.3	0.872	Intergenic	Intergenic	-4124	NM_001081202	381591	Mm.34340	NM_001081202	ENSMUSG00000087166	L1td1	AA546746|AB211064|D76865|ECAT11	LINE-1 type transposase domain containing 1
chr17-42	chr17	23959204	23959376	+	17.3	0.683	intron (NM_175229, intron 10 of 13)	LTR81B|LTR|ERV1?	6786	NM_026305	67673	Mm.153758	NM_026305	ENSMUSG00000055839	Tceb2	0610040H15Rik	transcription elongation factor B (SIII), polypeptide 2
chr14-25	chr14	56175922	56176094	+	17.3	0.864	Intergenic	Intergenic	-2858	NR_037572	28199	Mm.488383	NM_001199009	ENSMUSG00000022214	Dcaf11	0710008A13Rik|C76035|D14Ucla1|Dacf11|GLO14|Wdr23	DDB1 and CUL4 associated factor 11
chr6-59	chr6	148160547	148160719	+	17.3	0.75	promoter-TSS (NR_015615)	promoter-TSS (NR_015615)	-177	NR_015615	320737	Mm.465532	NR_015615		4732416N19Rik	-	RIKEN cDNA 4732416N19 gene
chr5-16	chr5	31504705	31504877	+	17.3	0.695	promoter-TSS (NM_175311)	promoter-TSS (NM_175311)	-115	NM_175311	101023	Mm.45033	NM_001177901	ENSMUSG00000043059	Zfp513	AW990386|D430028M17Rik|Znf513	zinc finger protein 513
chr12-90	chr12	88813192	88813364	+	17.3	0.691	promoter-TSS (NM_025507)	promoter-TSS (NM_025507)	-29	NM_025507	66354	Mm.271174	NM_025507	ENSMUSG00000021039	Snw1	2310008B08Rik|AW048543|MGC55033|NCoA-62|SKIP|Skiip	SNW domain containing 1
chr2-34	chr2	20576435	20576607	+	17.3	0.8	intron (NM_029895, intron 3 of 18)	intron (NM_029895, intron 3 of 18)	135381	NM_001177631	208618	Mm.237935	NM_001081006	ENSMUSG00000036617	Etl4	6620402G01Rik|9430077C05Rik|BC026657|E330027G05Rik|Etl-4|Skt	enhancer trap locus 4
chr1-36	chr1	138592670	138592842	+	17.3	0.662	promoter-TSS (NR_037986)	promoter-TSS (NR_037986)	-32	NR_037986	100503474	Mm.428276	NR_037986		Gm16880	-	predicted gene, 16880
chr9-56	chr9	21045890	21046062	+	17.3	0.714	Intergenic	Intergenic	-2200	NM_001110307	50868	Mm.248266	NM_001110305	ENSMUSG00000003308	Keap1	INRF2|mKIAA0132	kelch-like ECH-associated protein 1
chr8-129	chr8	108460747	108460919	+	17.3	0.62	exon (NM_013640, exon 5 of 8)	exon (NM_013640, exon 5 of 8)	1459	NM_013640	19171	Mm.787	NM_013640	ENSMUSG00000031897	Psmb10	Mecl-1|Mecl1	proteasome (prosome, macropain) subunit, beta type 10
chr6-56	chr6	142460146	142460318	+	17.3	0.746	Intergenic	RMER15|LTR|ERVL	-3769	NM_008492	16832	Mm.9745	NM_008492	ENSMUSG00000030246	Ldhb	AI790582|H-Ldh|LDH-B|LDH-H|Ldh-2|Ldh2	lactate dehydrogenase B
chr12-91	chr12	107248221	107248393	+	17.3	0.849	promoter-TSS (NM_011705)	promoter-TSS (NM_011705)	-166	NM_011705	22367	Mm.2981	NM_001029843	ENSMUSG00000021115	Vrk1	51PK	vaccinia related kinase 1
chr19-10	chr19	45770070	45770242	+	17.3	0.915	Intergenic	Intergenic	34892	NR_045307	71232	Mm.50944	NR_045307		4933429K18Rik	-	RIKEN cDNA 4933429K18 gene
chr5-18	chr5	138597010	138597182	+	17.3	0.678	promoter-TSS (NM_019747)	promoter-TSS (NM_019747)	-124	NM_019747	56314	Mm.19274	NM_019747	ENSMUSG00000037007	Zfp113	4732456B05Rik|KIAA4229|mKIAA4229	zinc finger protein 113
chr10-28	chr10	20766008	20766180	+	17.3	0.822	intron (NM_026203, intron 19 of 23)	intron (NM_026203, intron 19 of 23)	5468	NM_001177776	52906	Mm.486431	NM_001177776	ENSMUSG00000019986	Ahi1	1700015F03Rik|Ahi-1|D10Bwg0629e	Abelson helper integration site 1
chr11-119	chr11	22872871	22873043	+	17.3	0.641	5' UTR (NM_011663, exon 1 of 1)	5' UTR (NM_011663, exon 1 of 1)	952	NM_011663	22183	Mm.29542	NM_011663	ENSMUSG00000044068	Zrsr1	D11Ncvs75|Irlgs2|SP2|U2af1-rs1|U2afbp-rs	zinc finger (CCCH type), RNA binding motif and serine/arginine rich 1
chr8-130	chr8	109123664	109123836	+	17.3	0.737	Intergenic	Intergenic	-3518	NM_009864	12550	Mm.35605	NM_009864	ENSMUSG00000000303	Cdh1	AA960649|Ecad|L-CAM|MGC107495|UVO|Um	cadherin 1
chr8-131	chr8	113585744	113585916	+	17.3	0.677	Intergenic	Intergenic	5591	NM_028274	72544	Mm.334810	NM_028274		Exosc6	2610510N21Rik|C76919|MGC151362|Mtr3	exosome component 6
chr12-96	chr12	112776080	112776252	+	17.3	0.672	promoter-TSS (NM_178041)	promoter-TSS (NM_178041)	-146	NM_178041	217869	Mm.271222	NM_173363	ENSMUSG00000021282	Eif5	2810011H21Rik|D12Ertd549e|MGC36374|MGC36509	eukaryotic translation initiation factor 5
chr3-14	chr3	30900417	30900589	+	17.3	0.768	intron (NM_008857, intron 1 of 17)	PB1|SINE|Alu	5810	NM_008857	18759	Mm.291554	NM_008857	ENSMUSG00000037643	Prkci	2310021H13Rik|AI427505|KIAA4165|PKClambda|Pkci|Pkcl|Prkcl|aPKClambda|mKIAA4165	protein kinase C, iota
chr11-121	chr11	100136247	100136419	+	17.3	0.741	Intergenic	Intergenic	-5148	NM_212483	68239	Mm.158190	NM_212483	ENSMUSG00000053654	Krt42	2410039E07Rik|K17n|Ka22|ecat6	keratin 42
chr3-15	chr3	89186464	89186636	+	17.3	0.804	intron (NM_009565, intron 1 of 2)	intron (NM_009565, intron 1 of 2)	-9236	NR_040403	545539	Mm.393389	NR_040403		Gm15417	ENSMUSG00000074466|OTTMUSG00000021274	predicted gene 15417
chr15-21	chr15	75948398	75948570	+	17.3	0.645	intron (NM_144848, intron 1 of 1)	intron (NM_144848, intron 1 of 1)	2141	NM_144848	223650	Mm.259929	NM_144848		Eppk1	6230424I18Rik|EPIPL|EPIPL1|EPPK	epiplakin 1
chrX-19	chrX	148450930	148451102	+	17.3	0.672	promoter-TSS (NM_019710)	promoter-TSS (NM_019710)	45	NM_019710	24061	Mm.482095	NM_019710	ENSMUSG00000041133	Smc1a	5830426I24Rik|KIAA0178|SMC-1A|Sb1.8|Smc1|Smc1alpha|Smc1l1|Smcb|mKIAA0178	structural maintenance of chromosomes 1A
chr8-123	chr8	23543539	23543711	+	17.3	0.563	Intergenic	Intergenic	21813	NM_020560	57312	Mm.289402	NM_020560	ENSMUSG00000031533	Mrps31	1500002D03Rik|AA960481|Imogen38|Imogen44	mitochondrial ribosomal protein S31
chr7-19	chr7	30100010	30100182	+	17.3	0.759	intron (NM_013874, intron 9 of 11)	intron (NM_013874, intron 9 of 11)	11072	NM_013874	29861	Mm.453137	NM_013874	ENSMUSG00000030584	Dpf1	Neud4	D4, zinc and double PHD fingers family 1
chr11-120	chr11	97660355	97660527	+	17.3	0.811	promoter-TSS (NM_010688)	promoter-TSS (NM_010688)	-545	NM_010688	16796	Mm.271967	NM_010688	ENSMUSG00000038366	Lasp1	AA408629|Def-4|SH3P6|Tg(Col1a1-lacZ)1Ngma	LIM and SH3 protein 1
chr7-21	chr7	120350758	120350930	+	17.3	0.827	promoter-TSS (NM_007489)	promoter-TSS (NM_007489)	-135	NM_001243048	11865	Mm.440371	NM_001243048	ENSMUSG00000055116	Arntl	Arnt3|BMAL1b|Bmal1|MOP3|bHLHe5|bmal1b'	aryl hydrocarbon receptor nuclear translocator-like
chr9-59	chr9	114549313	114549485	+	17.3	0.735	promoter-TSS (NM_153585)	promoter-TSS (NM_153585)	-81	NM_153585	78893	Mm.486302	NM_153585	ENSMUSG00000056167	Cnot10	2600001P13Rik|MGC37693	CCR4-NOT transcription complex, subunit 10
chr6-54	chr6	134990522	134990694	+	17.3	0.667	Intergenic	Intergenic	-25072	NM_181444	232431	Mm.477015	NM_181444	ENSMUSG00000046733	Gprc5a	Rai3|Raig1	G protein-coupled receptor, family C, group 5, member A
chr5-17	chr5	115769743	115769915	+	17.3	0.808	Intergenic	Intergenic	-7357	NM_025573	108014	Mm.287826	NM_025573	ENSMUSG00000029538	Srsf9	25kDa|2610029M16Rik|SRp30c|Sfrs9	serine/arginine-rich splicing factor 9
chr9-58	chr9	65675527	65675699	+	17.3	0.765	promoter-TSS (NM_172536)	promoter-TSS (NM_172536)	-242	NM_172536	214812	Mm.139231	NM_172536	ENSMUSG00000040524	Zfp609	9830165N24|BC016271|Znf609|mKIAA0295	zinc finger protein 609
chr8-133	chr8	128189698	128189870	+	17.3	0.812	Intergenic	Intergenic	-3934	NM_028908	74393	Mm.41709	NM_028908	ENSMUSG00000050930	4933403G14Rik	AI835009|KIAA1383|Kiaa1383|mKIAA1383	RIKEN cDNA 4933403G14 gene
chr8-125	chr8	87513798	87513970	+	17.3	0.732	promoter-TSS (NM_001167991)	promoter-TSS (NM_001167991)	-610	NM_133255	170833	Mm.247775	NM_001167991	ENSMUSG00000052566	Hook2	A630054I03Rik|MGC28586|MGC91008	hook homolog 2 (Drosophila)
chr7-20	chr7	107854706	107854878	+	17.3	0.808	promoter-TSS (NM_178764)	promoter-TSS (NM_178764)	-424	NM_178764	319604	Mm.260362	NM_178764	ENSMUSG00000029461	Fam168a	2610030B18Rik|B930006L02Rik|mKIAA0280	family with sequence similarity 168, member A
chr15-22	chr15	84659944	84660116	+	17.3	0.733	intron (NM_001081166, intron 2 of 12)	intron (NM_001081166, intron 2 of 12)	26529	NM_001081166	271305	Mm.101022	NM_001081166	ENSMUSG00000016624	Phf21b	A730032D07Rik	PHD finger protein 21B
chr18-21	chr18	38372465	38372637	+	17.3	0.724	Intergenic	Intergenic	-3135	NM_029357	75599	Mm.458851	NM_029357	ENSMUSG00000051375	Pcdh1	2010005A06Rik|AI585920	protocadherin 1
chr8-124	chr8	87371108	87371280	+	17.3	0.667	promoter-TSS (NM_007591)	promoter-TSS (NM_007591)	-364	NM_007591	12317	Mm.1971	NM_007591	ENSMUSG00000003814	Calr	CRT|Calregulin	calreticulin
chr6-51	chr6	115668260	115668432	+	17.3	0.792	Intergenic	Intergenic	16623	NM_001168259	94346	Mm.29739	NM_001168256	ENSMUSG00000059900	Tmem40	9030407H20Rik|AV091463|W64236	transmembrane protein 40
chr2-35	chr2	24817854	24818026	+	17.3	0.796	promoter-TSS (NM_026044)	promoter-TSS (NM_026044)	-2	NM_026044	67228	Mm.389248	NM_026044	ENSMUSG00000026975	Wdr85	2810443J12Rik|AW060693	WD repeat domain 85
chr6-57	chr6	145365651	145365823	+	17.3	0.676	intron (NM_028742, intron 7 of 9)	intron (NM_028742, intron 7 of 9)	17708	NM_028742	74071	Mm.441497	XM_003689397	ENSMUSG00000054966	Ifltd1	4933403M22Rik|AI482300|Lmna-rs1|Lmna1	intermediate filament tail domain containing 1
chr16-10	chr16	90437694	90437866	+	17.3	0.657	intron (NM_015755, intron 2 of 10)	intron (NM_015755, intron 2 of 10)	51138	NM_015755	26559	Mm.125874	NM_015755	ENSMUSG00000053414	Hunk	Bstk1|Mak-v	hormonally upregulated Neu-associated kinase
chr6-52	chr6	119367527	119367699	+	17.3	0.849	promoter-TSS (NM_197985)	promoter-TSS (NM_197985)	-112	NM_197985	68465	Mm.291826	NM_197985	ENSMUSG00000030168	Adipor2	1110001I14Rik|ADCR2|AI115388|AW554121|D6Ucla1e|Paqr2	adiponectin receptor 2
chr9-60	chr9	110850707	110850879	+	16.9	0.733	Intergenic	Intergenic	-2131	NM_011562	21667	Mm.5090	NM_011562	ENSMUSG00000032494	Tdgf1	CR1|cripto	teratocarcinoma-derived growth factor 1
chr16-11	chr16	91073820	91073992	+	16.9	0.8	Intergenic	Intergenic	-4516	NM_028905	74387	Mm.236220	NM_001163695	ENSMUSG00000039851	4932438H23Rik	4931406G06Rik|AI550392	RIKEN cDNA 4932438H23 gene
chr11-124	chr11	77599402	77599574	+	16.9	0.632	intron (NM_011586, intron 1 of 39)	intron (NM_011586, intron 1 of 39)	8721	NM_011586	360013	Mm.476162	NM_011586	ENSMUSG00000000631	Myo18a	MyoPDZ|MysPDZ	myosin XVIIIA
chr19-12	chr19	23208529	23208701	+	16.9	0.594	Intergenic	Intergenic	-7101	NM_010638	16601	Mm.392684	NM_010638	ENSMUSG00000033863	Klf9	2310051E17Rik|AA589643|BTEB-1|Bteb1|ENSMUSG00000055440|Gm9971	Kruppel-like factor 9
chr6-60	chr6	34127030	34127202	+	16.9	0.792	promoter-TSS (NM_021435)	promoter-TSS (NM_021435)	-62	NM_021435	58246	Mm.245527	NM_021435	ENSMUSG00000018999	Slc35b4	4930474D06Rik|AB041549|AW494345	solute carrier family 35, member B4
chr12-105	chr12	99912871	99913043	+	16.9	0.629	Intergenic	Intergenic	46563	NM_178914	104871	Mm.210053	NM_178914	ENSMUSG00000021007	Spata7	AI661438|B230306G18Rik|HSD3	spermatogenesis associated 7
chr5-23	chr5	130732628	130732800	+	16.9	0.782	promoter-TSS (NM_001015876)	promoter-TSS (NM_001015876)	-193	NM_001015876	100929	Mm.271296	NM_001015876	ENSMUSG00000056310	Tyw1	AW125391|Rsafd1	tRNA-yW synthesizing protein 1 homolog (S. cerevisiae)
chr8-136	chr8	26576225	26576397	+	16.9	0.606	Intergenic	Intergenic	-52933	NM_001079909	14182	Mm.265716	NM_001079908	ENSMUSG00000031565	Fgfr1	AW208770|Eask|FLG|Fgfr-1|Flt-2|Hspy	fibroblast growth factor receptor 1
chr19-11	chr19	8967320	8967492	+	16.9	0.822	promoter-TSS (NM_176843)	promoter-TSS (NM_176843)	-71	NM_176843	109077	Mm.290474	NM_176843	ENSMUSG00000071652	Ints5	1110055N21Rik|mKIAA1698	integrator complex subunit 5
chr9-62	chr9	114458323	114458495	+	16.9	0.768	intron (NM_001042503, intron 1 of 3)	intron (NM_001042503, intron 1 of 3)	15078	NM_001042503	636931	Mm.479793	NM_001042503	ENSMUSG00000079259	Trim71	2610206G21Rik|AL022943|Gm1127|Lin41|Ripply2|lin-41|mlin-41	tripartite motif-containing 71
chr8-145	chr8	126288600	126288772	+	16.9	0.646	Intergenic	Intergenic	30828	NR_040702	234863	Mm.246601	NR_040702		6030466F02Rik	-	RIKEN cDNA 6030466F02 gene
chr5-22	chr5	121138618	121138790	+	16.9	0.667	intron (NM_008052, intron 3 of 9)	intron (NM_008052, intron 3 of 9)	22974	NM_008052	14357	Mm.1645	NM_008052	ENSMUSG00000029603	Dtx1	Fxit1|KIAA4160|mKIAA4160	deltex 1 homolog (Drosophila)
chr7-23	chr7	50927167	50927339	+	16.9	0.737	promoter-TSS (NM_145582)	promoter-TSS (NM_145582)	-148	NM_145582	233189	Mm.26514	NM_145582	ENSMUSG00000038888	Ctu1	Atpbd3|BC005752|MGC6894	cytosolic thiouridylase subunit 1 homolog (S. pombe)
chr11-126	chr11	97522987	97523159	+	16.9	0.768	Intergenic	Intergenic	-1653	NM_139311	246198	Mm.23685	NM_139311	ENSMUSG00000038437	Mllt6	AI315037|Af17	myeloid/lymphoid or mixed-lineage leukemia (trithorax homolog, Drosophila); translocated to, 6
chr8-137	chr8	44418986	44419158	+	16.9	0.833	Intergenic	Lx5|LINE|L1	-26709	NM_009556	22702	Mm.285848	NM_009556	ENSMUSG00000051176	Zfp42	MGC107378|Rex-1|Rex1|Zfp-42	zinc finger protein 42
chr12-112	chr12	114058760	114058932	+	16.9	0.672	3' UTR (NM_028023, exon 2 of 2)	3' UTR (NM_028023, exon 2 of 2)	8754	NM_028023	71963	Mm.313185	NM_028023	ENSMUSG00000047832	Cdca4	2410018C03Rik|HEPP|SEI-3	cell division cycle associated 4
chr12-107	chr12	101397772	101397944	+	16.9	0.557	promoter-TSS (NM_183155)	promoter-TSS (NM_183155)	5	NM_183155	217827	Mm.224076	NM_183155	ENSMUSG00000021179	BC002230	6720454P05Rik	cDNA sequence BC002230
chr7-24	chr7	52221432	52221604	+	16.9	0.684	intron (NM_001252470, intron 9 of 18)	B3|SINE|B2	8703	NM_153679	78070	Mm.231465	NM_001252470	ENSMUSG00000007783	Cpt1c	6530437J22Rik|9630004I06Rik|MGC101932	carnitine palmitoyltransferase 1c
chr5-21	chr5	120962950	120963122	+	16.9	0.769	intron (NM_133221, intron 1 of 15)	intron (NM_133221, intron 1 of 15)	1835	NM_133221	170756	Mm.291070	NM_001177594	ENSMUSG00000032754	Slc24a6	AF261233|NCKX6|NCLX	solute carrier family 24 (sodium/potassium/calcium exchanger), member 6
chr12-100	chr12	80908469	80908641	+	16.9	0.701	intron (NM_009014, intron 10 of 10)	intron (NM_009014, intron 10 of 10)	305445	NM_007564	12192	Mm.235132	NM_007564	ENSMUSG00000021127	Zfp36l1	AW742437|AW743212|Berg36|Brf1|D530020L18Rik|ERF1|TIS11b|cMG1	zinc finger protein 36, C3H type-like 1
chr5-24	chr5	137438184	137438356	+	16.9	0.673	intron (NM_025562, intron 1 of 4)	intron (NM_025562, intron 1 of 4)	323	NM_025562	66437	Mm.25849	NM_001163243	ENSMUSG00000019054	Fis1	2010003O14Rik|Ttc11	fission 1 (mitochondrial outer membrane) homolog (yeast)
chr8-138	chr8	74201630	74201802	+	16.9	0.815	intron (NM_010589, intron 1 of 24)	intron (NM_010589, intron 1 of 24)	1434	NM_010589	16453	Mm.249645	NM_001190830	ENSMUSG00000031805	Jak3	fae|wil	Janus kinase 3
chr8-143	chr8	122702916	122703088	+	16.9	0.641	Intergenic	Intergenic	-1633	NM_001033980	436062	Mm.334852	NM_001033980	ENSMUSG00000042269	Fam92b	1700120B06Rik	family with sequence similarity 92, member B
chr6-61	chr6	134848412	134848584	+	16.9	0.732	promoter-TSS (NM_001167696)	promoter-TSS (NM_001167696)	519	NR_029441	72813	Mm.409034	NR_029441		2810454H06Rik	-	RIKEN cDNA 2810454H06 gene
chr5-19	chr5	30914103	30914275	+	16.9	0.672	intron (NM_010608, intron 1 of 1)	L2a|LINE|L2	-23197	NR_040427	100502829	Mm.39944	NR_040427		Gm9899	ENSMUSG00000053214	predicted gene 9899
chr8-142	chr8	114204380	114204552	+	16.9	0.714	Intergenic	Intergenic	10444	NM_025583	66473	Mm.34374	NM_025583	ENSMUSG00000031957	Ctrb1	2200008D09Rik|AI504462|Ctrb|Prt-2	chymotrypsinogen B1
chr17-47	chr17	35372756	35372928	+	16.9	0.694	promoter-TSS (NM_023179)	promoter-TSS (NM_023179)	-82	NM_010909	18038	Mm.300795	NM_010909	ENSMUSG00000042419	Nfkbil1	Def-7|IKBL	nuclear factor of kappa light polypeptide gene enhancer in B cells inhibitor like 1
chrX-20	chrX	136219462	136219634	+	16.9	0.652	promoter-TSS (NM_001081499)	promoter-TSS (NM_001081499)	13	NM_001081499	245638	Mm.275869	NM_001081499	ENSMUSG00000042473	Tbc1d8b	4921505D17Rik|9030605E16Rik	TBC1 domain family, member 8B
chr15-24	chr15	83394272	83394444	+	16.9	0.788	intron (NM_009775, intron 1 of 3)	intron (NM_009775, intron 1 of 3)	355	NM_009775	12257	Mm.1508	NM_009775	ENSMUSG00000041736	Tspo	Bzrp|IBP|PBR|Tspo1	translocator protein
chr12-111	chr12	113755169	113755341	+	16.9	0.55	Intergenic	RMER15-int|LTR|ERVL	-5884	NM_178915	104885	Mm.37751	NM_178915	ENSMUSG00000054013	Tmem179	AI839735	transmembrane protein 179
chr4-49	chr4	148478134	148478306	+	16.9	0.848	promoter-TSS (NM_010044)	promoter-TSS (NM_010044)	-42	NM_010044	13347	Mm.41433	NM_001025296	ENSMUSG00000028974	Dffa	A330085O09Rik|DFF35|Dff45|ICAD|ICAD-L|ICAD-S	DNA fragmentation factor, alpha subunit
chr1-42	chr1	182819130	182819302	+	16.9	0.597	Intergenic	Intergenic	-4034	NM_177099	320202	Mm.87078	NM_177099	ENSMUSG00000066652	Lefty2	6030463A22Rik|AV214969|Ebaf|Lefta|Leftb|MGC98569	left-right determination factor 2
chr1-40	chr1	121929690	121929862	+	16.9	0.774	intron (NM_001012322, intron 4 of 13)	intron (NM_001012322, intron 4 of 13)	26219	NM_001012322	319229	Mm.189223	NM_001012322	ENSMUSG00000026387	Sctr	6530402O03Rik|MGC102218	secretin receptor
chr12-98	chr12	33958193	33958365	+	16.9	0.774	Intergenic	Intergenic	-29101	NM_001033436	380753	Mm.41540	NM_001033436	ENSMUSG00000020564	Atxn7l1	2810423G08Rik|Atxn7l4|MGC28883	ataxin 7-like 1
chr8-141	chr8	97958877	97959049	+	16.9	0.886	promoter-TSS (NM_008187)	promoter-TSS (NM_008187)	-194	NM_008187	14894	Mm.2080	NM_008187	ENSMUSG00000031796	Gtl3	2600014O15Rik|AL024127|T10-2A2	gene trap locus 3
chr3-16	chr3	87714553	87714725	+	16.9	0.707	intron (NM_008231, intron 1 of 5)	intron (NM_008231, intron 1 of 5)	4396	NM_008231	15191	Mm.292208	NM_008231	ENSMUSG00000004897	Hdgf	AI118077|D3Ertd299e	hepatoma-derived growth factor
chr4-48	chr4	124801950	124802122	+	16.9	0.621	intron (NM_153159, intron 2 of 5)	intron (NM_153159, intron 2 of 5)	3089	NM_153159	230738	Mm.402	NM_153159	ENSMUSG00000042677	Zc3h12a	BC036563|MCPIP|MGC41320|Mcpip1	zinc finger CCCH type containing 12A
chr12-101	chr12	87086764	87086936	+	16.9	0.61	promoter-TSS (NM_145447)	promoter-TSS (NM_145447)	-639	NM_145447	217721	Mm.301076	NM_145447	ENSMUSG00000034258	Mfsd7c	CCT|Flvcr2|MGC19050	major facilitator superfamily domain containing 7C
chr17-48	chr17	36220304	36220476	+	16.9	0.731	exon (NM_008199, exon 3 of 6)	exon (NM_008199, exon 3 of 6)	804	NM_008199	14963	Mm.477808	NM_008199	ENSMUSG00000073406	H2-Bl	H2-B1	histocompatibility 2, blastocyst
chr12-110	chr12	113712067	113712239	+	16.9	0.672	Intergenic	Intergenic	-15506	NM_177039	319942	Mm.185209	NM_177039	ENSMUSG00000043122	A530016L24Rik	-	RIKEN cDNA A530016L24 gene
chr1-37	chr1	74854789	74854961	+	16.9	0.594	Intergenic	Intergenic	16282	NM_009518	22409	Mm.5130	NM_009518	ENSMUSG00000026167	Wnt10a	-	wingless related MMTV integration site 10a
chr12-99	chr12	78017342	78017514	+	16.9	0.719	exon (NM_145927, exon 11 of 12)	exon (NM_145927, exon 11 of 12)	45807	NM_008558	17187	Mm.268548	NM_001146176	ENSMUSG00000059436	Max	AA960152|AI875693|bHLHd4|bHLHd5|bHLHd6|bHLHd7|bHLHd8	Max protein
chr2-36	chr2	33438936	33439108	+	16.9	0.677	intron (NM_010725, intron 2 of 7)	intron (NM_010725, intron 2 of 7)	57009	NM_010725	16917	Mm.39825	NM_010725	ENSMUSG00000038765	Lmx1b	LMX1.1|LMX1.2|MGC159172	LIM homeobox transcription factor 1 beta
chr13-19	chr13	23622834	23623006	+	16.9	0.72	promoter-TSS (NM_153173)	promoter-TSS (NM_153173)	7	NM_153173	69386	Mm.158272	NM_153173	ENSMUSG00000060981	Hist1h4h	1700024H08Rik|MGC41466	histone cluster 1, H4h
chr18-22	chr18	38730135	38730307	+	16.9	0.689	Intergenic	Intergenic	30701	NM_011898	24066	Mm.42038	NM_011898	ENSMUSG00000024427	Spry4	A030006O18Rik|sprouty4	sprouty homolog 4 (Drosophila)
chr2-38	chr2	165635641	165635813	+	16.9	0.837	intron (NM_027230, intron 15 of 23)	intron (NM_027230, intron 15 of 23)	47946	NM_001252585	228880	Mm.393102	NM_172270	ENSMUSG00000039671	Zmynd8	1110013E22Rik|2010005I16Rik|3632413B07Rik|AI316811|AL024039|MGC25852|Prkcbp1|RACK7|mKIAA1125	zinc finger, MYND-type containing 8
chr7-25	chr7	52815698	52815870	+	16.9	0.793	intron (NM_025330, intron 5 of 8)	ID_B1|SINE|B4	5486	NM_025330	66065	Mm.285710	NM_025330	ENSMUSG00000030825	Hsd17b14	0610039E24Rik|Dhrs10|retSDR3	hydroxysteroid (17-beta) dehydrogenase 14
chr14-27	chr14	55083672	55083844	+	16.9	0.9	exon (NM_022993, exon 2 of 7)	exon (NM_022993, exon 2 of 7)	774	NM_022993	65107	Mm.472719	NM_022993	ENSMUSG00000022175	Lrp10	Lrp9	low-density lipoprotein receptor-related protein 10
chr17-45	chr17	30696598	30696770	+	16.9	0.769	intron (NM_172618, intron 1 of 11)	intron (NM_172618, intron 1 of 11)	16548	NM_172618	224671	Mm.41220	NM_027060	ENSMUSG00000062202	Btbd9	1700023F20Rik|4930402L05|AI464421	BTB (POZ) domain containing 9
chr11-125	chr11	97299185	97299357	+	16.9	0.69	Intergenic	Intergenic	-12203	NM_021493	58996	Mm.394118	NM_021493	ENSMUSG00000049807	Arhgap23	A330041B18Rik	Rho GTPase activating protein 23
chr9-61	chr9	114436328	114436500	+	16.9	0.769	intron (NM_001042503, intron 1 of 3)	intron (NM_001042503, intron 1 of 3)	-30752	NM_009916	12773	Mm.1337	NM_009916	ENSMUSG00000047898	Ccr4	CHEMR1|Cmkbr4|LESTR|MGC151418|Sdf1r	chemokine (C-C motif) receptor 4
chr3-18	chr3	132754748	132754920	+	16.9	0.818	promoter-TSS (NM_026231)	promoter-TSS (NM_026231)	-83	NM_027927	71793	Mm.246726	NM_027927	ENSMUSG00000028016	Ints12	1110020M19Rik|2810027J24Rik|4930529N21Rik|A230056J18Rik|AI666778|Phf22	integrator complex subunit 12
chr2-37	chr2	105744635	105744807	+	16.9	0.857	promoter-TSS (NM_023876)	promoter-TSS (NM_023876)	-64	NM_023876	77766	Mm.33870	NM_023876	ENSMUSG00000027167	Elp4	A330107A17Rik|Paxneb	elongation protein 4 homolog (S. cerevisiae)
chr5-25	chr5	138072535	138072707	+	16.9	0.651	intron (NM_146164, intron 1 of 17)	intron (NM_146164, intron 1 of 17)	2270	NR_033148	100316903	Mm.200763	NR_033148		Gm20605	Lrch4-sap25	predicted gene 20605
chrX-21	chrX	159165514	159165686	+	16.9	0.724	Intergenic	Intergenic	-32704	NM_009031	245688	Mm.486181	NM_009031	ENSMUSG00000031353	Rbbp7	AA409861|AI173248|AU019541|BB114024|mRbAp46	retinoblastoma binding protein 7
chr14-26	chr14	21167266	21167438	+	16.9	0.848	promoter-TSS (NM_172379)	promoter-TSS (NM_172379)	-9	NM_027475	70601	Mm.35105	NM_027475	ENSMUSG00000021810	Ecd	5730461K03Rik|Hsgt1	ecdysoneless homolog (Drosophila)
chr7-26	chr7	133520905	133521077	+	16.9	0.741	non-coding (NR_045537, exon 1 of 13)	non-coding (NR_045537, exon 1 of 13)	457	NM_023712	73658	Mm.11112	NM_023712	ENSMUSG00000030741	Spns1	2210013K02Rik|Spin1|Spinl	spinster homolog 1 (Drosophila)
chr1-39	chr1	90602484	90602656	+	16.9	0.86	Intergenic	Intergenic	-3804	NM_177305	320982	Mm.477970	NM_177305	ENSMUSG00000049866	Arl4c	A630084M22Rik|Arl7|LAK	ADP-ribosylation factor-like 4C
chr15-23	chr15	76868229	76868401	+	16.9	0.75	intron (NM_013593, intron 1 of 3)	intron (NM_013593, intron 1 of 3)	-7190	NM_001163621	71939	Mm.34173	NM_001163621	ENSMUSG00000033576	Apol6	2310076O14Rik	apolipoprotein L 6
chr5-20	chr5	113849591	113849763	+	16.9	0.816	Intergenic	Intergenic	63363	NM_001012726	503692	Mm.348794	NM_001012726	ENSMUSG00000053873	Aym1	-	activator of yeast meiotic promoters 1
chr17-44	chr17	27257713	27257885	+	16.9	0.87	intron (NM_080553, intron 56 of 57)	intron (NM_080553, intron 56 of 57)	13037	NM_026063	67267	Mm.272389	NM_026063	ENSMUSG00000024208	2900010M23Rik	M19|Mnf1	RIKEN cDNA 2900010M23 gene
chr11-130	chr11	101092263	101092435	+	16.5	0.661	Intergenic	Intergenic	-4585	NM_007970	14055	Mm.5027	NM_007970	ENSMUSG00000006920	Ezh1	AW557915|mKIAA0388	enhancer of zeste homolog 1 (Drosophila)
chr4-57	chr4	131864488	131864660	+	16.5	0.729	promoter-TSS (NR_029468)	promoter-TSS (NR_029468)	-19	NR_029468	100039864	Mm.258912	NR_029468		Snhg12	2310005L22Rik	small nucleolar RNA host gene 12
chrX-23	chrX	93152320	93152492	+	16.5	0.765	promoter-TSS (NM_152822)	promoter-TSS (NM_152822)	-108	NM_152822	76130	Mm.274318	NM_152822	ENSMUSG00000057421	Las1l	1810030A06Rik|5830482G23Rik	LAS1-like (S. cerevisiae)
chr4-50	chr4	104896641	104896813	+	16.5	0.595	intron (NM_080555, intron 5 of 5)	intron (NM_080555, intron 5 of 5)	66775	NM_080555	67916	Mm.348326	NM_080555	ENSMUSG00000028517	Ppap2b	1110003O22Rik|2610002D05Rik|AV025606|D4Bwg0538e|D4Bwg1535e|Lpp3|Ppab2b	phosphatidic acid phosphatase type 2B
chr15-28	chr15	81301284	81301456	+	16.5	0.952	intron (NM_019712, intron 2 of 4)	intron (NM_019712, intron 2 of 4)	4624	NM_019712	56438	Mm.29405	NM_019712	ENSMUSG00000022400	Rbx1	1500002P15Rik|AA517855|ROC1	ring-box 1
chr6-68	chr6	125368866	125369038	+	16.5	0.719	Intergenic	Intergenic	-38430	NM_198604	213522	Mm.333396	NM_198604	ENSMUSG00000038167	Plekhg6	BC026778|Gm155|MGC30363	pleckstrin homology domain containing, family G (with RhoGef domain) member 6
chr8-148	chr8	27100565	27100737	+	16.5	0.606	intron (NM_029037, intron 1 of 4)	intron (NM_029037, intron 1 of 4)	3942	NM_029037	74653	Mm.17631	NM_029037	ENSMUSG00000037251	4930444A02Rik	Sgk196	RIKEN cDNA 4930444A02 gene
chr19-16	chr19	45106407	45106579	+	16.5	0.891	intron (NM_001195265, intron 10 of 15)	intron (NM_001195265, intron 10 of 15)	13769	NM_001195265	100503041	Mm.329877	NM_177605	ENSMUSG00000074818	Pdzd7	9130207N01|EG435601|FLJ00011|MGC182549|MGC182558|Pdzk7	PDZ domain containing 7
chr19-17	chr19	46578196	46578368	+	16.5	0.684	intron (NM_053100, intron 1 of 5)	intron (NM_053100, intron 1 of 5)	2144	NM_053100	93679	Mm.489609	NM_053100	ENSMUSG00000025034	Trim8	AA408830|BB006755|GERP|Rnf27	tripartite motif-containing 8
chr8-156	chr8	112302329	112302501	+	16.5	0.696	promoter-TSS (NM_009677)	promoter-TSS (NM_009677)	-125	NM_009677	11765	Mm.37210	NM_009677	ENSMUSG00000031731	Ap1g1	AA409002|AU041323|AW551707|Adtg|D8Ertd374e	adaptor protein complex AP-1, gamma 1 subunit
chr9-63	chr9	108394611	108394783	+	16.5	0.656	intron (NM_001168373, intron 1 of 26)	intron (NM_001168373, intron 1 of 26)	1690	NM_027804	71472	Mm.289706	NM_001168371	ENSMUSG00000006676	Usp19	8430421I07Rik|AI047774|Zmynd9	ubiquitin specific peptidase 19
chr4-51	chr4	106202505	106202677	+	16.5	0.769	Intergenic	Intergenic	-31052	NM_053272	74754	Mm.133370	NM_053272	ENSMUSG00000034926	Dhcr24	2310076D10Rik|5830417J06Rik|mKIAA0018	24-dehydrocholesterol reductase
chr15-29	chr15	97199677	97199849	+	16.5	0.684	intron (NM_172293, intron 4 of 5)	intron (NM_172293, intron 4 of 5)	-122045	NM_001164602	105827	Mm.24005	NM_001164563	ENSMUSG00000048218	Amigo2	AI415330|AMIGO-2|AW208913|Ali1	adhesion molecule with Ig like domain 2
chr1-43	chr1	169222593	169222765	+	16.5	0.763	Intergenic	LTR16B2|LTR|ERVL	-7421	NM_030724	80914	Mm.440156	NM_030724	ENSMUSG00000026558	Uck2	AA407809|AI481316|AU018180|AU020720|TSA903|UK|UMK|Umpk	uridine-cytidine kinase 2
chr11-127	chr11	76268109	76268281	+	16.5	0.84	intron (NM_198018, intron 12 of 21)	intron (NM_198018, intron 12 of 21)	47526	NM_019818	56322	Mm.18803	NM_019818	ENSMUSG00000020843	Timm22	2610511O07Rik|Tim22	translocase of inner mitochondrial membrane 22 homolog (yeast)
chr6-65	chr6	120921787	120921959	+	16.5	0.689	Intergenic	Intergenic	-55035	NM_007544	12122	Mm.235081	NM_007544	ENSMUSG00000004446	Bid	2700049M22Rik|AI875481|AU022477	BH3 interacting domain death agonist
chr16-12	chr16	4880362	4880534	+	16.5	0.75	promoter-TSS (NM_145359)	promoter-TSS (NM_145359)	-597	NM_145359	207740	Mm.268895	NM_145359	ENSMUSG00000039568	Fam100a	1500031H01Rik|BC013706	family with sequence similarity 100, member A
chr19-15	chr19	44368388	44368560	+	16.5	0.6	5' UTR (NM_009128, exon 1 of 6)	5' UTR (NM_009128, exon 1 of 6)	308	NM_009128	20250	Mm.193096	NM_009128	ENSMUSG00000025203	Scd2	Scd-2|swty	stearoyl-Coenzyme A desaturase 2
chr8-147	chr8	13757525	13757697	+	16.5	0.804	promoter-TSS (NM_027276)	promoter-TSS (NM_027276)	-79	NM_027276	69957	Mm.182412	NM_027276	ENSMUSG00000038416	Cdc16	2700071J12Rik|2810431D22Rik|APC6	CDC16 cell division cycle 16 homolog (S. cerevisiae)
chr8-155	chr8	108379974	108380146	+	16.5	0.765	exon (NM_021513, exon 1 of 1)	exon (NM_021513, exon 1 of 1)	1057	NM_021513	59016	Mm.286598	NM_021513	ENSMUSG00000036442	Thap11	2810036E22Rik|AB041579|CTG-B43a|CTG-B45d|Ronin	THAP domain containing 11
chr3-23	chr3	104614714	104614886	+	16.5	0.727	intron (NM_008619, intron 1 of 19)	intron (NM_008619, intron 1 of 19)	6423	NM_008619	17454	Mm.1597	NM_001163440	ENSMUSG00000002227	Mov10	C77703|Mov-10	Moloney leukemia virus 10
chr17-52	chr17	57171478	57171650	+	16.5	0.615	promoter-TSS (NM_010613)	promoter-TSS (NM_010613)	-634	NM_010613	16549	Mm.34296	NM_010613	ENSMUSG00000007670	Khsrp	6330409F21Rik|Fbp2|Fubp2|Ksrp	KH-type splicing regulatory protein
chr8-160	chr8	124967601	124967773	+	16.5	0.695	promoter-TSS (NM_138656)	promoter-TSS (NM_138656)	131	NR_045696	100689703	Mm.471548	NR_045696		9330133O14Rik	-	RIKEN cDNA 9330133O14 gene
chr13-20	chr13	8870360	8870532	+	16.5	0.629	promoter-TSS (NM_172445)	promoter-TSS (NM_172445)	-158	NM_172445	207615	Mm.284654	NM_001039388	ENSMUSG00000021147	Wdr37	3110035P10Rik|4933417A01Rik|6430603N07|AI481191|mKIAA0982	WD repeat domain 37
chr16-13	chr16	22857532	22857704	+	16.5	0.679	promoter-TSS (NM_026400)	promoter-TSS (NM_026400)	24	NM_001081368	70573	Mm.68291	NM_001081368	ENSMUSG00000004462	Tbccd1	5730478M09Rik|AU015083|BB165076	TBCC domain containing 1
chr4-60	chr4	150992853	150993025	+	16.5	0.804	intron (NM_001081557, intron 3 of 23)	MLT1A|LTR|MaLR	242938	NM_001195565	100072	Mm.318846	NM_001166021	ENSMUSG00000014592	Camta1	1810059M14Rik|2310058O09Rik|AI316882|AW987475|KIAA0833|mKIAA0833	calmodulin binding transcription activator 1
chr13-21	chr13	38201015	38201187	+	16.5	0.656	Intergenic	Intergenic	-42062	NM_023842	109620	Mm.355327	NM_023842	ENSMUSG00000054889	Dsp	2300002E22Rik|5730453H04Rik|AA407887|AA407888|AW109828|DP	desmoplakin
chr18-25	chr18	38760927	38761099	+	16.5	0.765	promoter-TSS (NM_011898)	promoter-TSS (NM_011898)	-91	NM_011898	24066	Mm.42038	NM_011898	ENSMUSG00000024427	Spry4	A030006O18Rik|sprouty4	sprouty homolog 4 (Drosophila)
chr1-44	chr1	181889527	181889699	+	16.5	0.769	Intergenic	Intergenic	-1607	NM_001033285	226751	Mm.259655	NM_001033285	ENSMUSG00000026490	Cdc42bpa	A930014J19Rik|DMPK-like|MGC189823	CDC42 binding protein kinase alpha
chr12-123	chr12	106969091	106969263	+	16.5	0.741	intron (NM_030187, intron 5 of 17)	MTD|LTR|MaLR	24985	NM_030187	78801	Mm.36006	NM_030187	ENSMUSG00000041323	Ak7	4930502N02Rik	adenylate kinase 7
chr2-40	chr2	26168408	26168580	+	16.5	0.848	Intergenic	Intergenic	-2559	NM_001199146	67839	Mm.266611	NM_001199146	ENSMUSG00000026930	Gpsm1	1810037C22Rik|AW107933|Ags3	G-protein signalling modulator 1 (AGS3-like, C. elegans)
chr7-30	chr7	87275442	87275614	+	16.5	0.556	Intergenic	Intergenic	-15292	NM_173011	269951	Mm.290925	NM_173011	ENSMUSG00000030541	Idh2	E430004F23|IDPm|Idh-2	isocitrate dehydrogenase 2 (NADP+), mitochondrial
chr4-56	chr4	120887777	120887949	+	16.5	0.731	Intergenic	CpG	-26724	NM_001081013	109263	Mm.215745	NM_001081013	ENSMUSG00000049878	Rlf	9230110M18Rik|AI195322	rearranged L-myc fusion sequence
chr19-14	chr19	43645572	43645744	+	16.5	0.7	Intergenic	Intergenic	-41157	NM_008699	18089	Mm.56994	NM_008699	ENSMUSG00000044220	Nkx2-3	Nkx-2.3|Nkx2.3|tinman	NK2 transcription factor related, locus 3 (Drosophila)
chr7-29	chr7	86611213	86611385	+	16.5	0.761	promoter-TSS (NM_017462)	promoter-TSS (NM_017462)	-140	NM_017462	18975	Mm.3616	NM_017462	ENSMUSG00000039176	Polg	AA409516|PolgA	polymerase (DNA directed), gamma
chr3-19	chr3	84149011	84149183	+	16.5	0.745	Intergenic	Intergenic	34746	NR_040752	75309	Mm.159497	NR_040752		4930565D16Rik	-	RIKEN cDNA 4930565D16 gene
chr15-27	chr15	78868534	78868706	+	16.5	0.741	3' UTR (NM_013847, exon 9 of 9)	3' UTR (NM_013847, exon 9 of 9)	-3695	NM_015738	14429	Mm.390805	NM_015738	ENSMUSG00000006378	Galr3	Galnr3	galanin receptor 3
chr18-24	chr18	38271428	38271600	+	16.5	0.736	Intergenic	Intergenic	97902	NM_029357	75599	Mm.458851	NM_029357	ENSMUSG00000051375	Pcdh1	2010005A06Rik|AI585920	protocadherin 1
chr3-21	chr3	95478768	95478940	+	16.5	0.8	Intergenic	RMER10A|LTR|ERVL	12927	NM_144899	229595	Mm.242781	NM_144899	ENSMUSG00000015850	Adamtsl4	MGC28749|Tsrc1	ADAMTS-like 4
chr12-119	chr12	101963677	101963849	+	16.5	0.632	promoter-TSS (NM_153587)	promoter-TSS (NM_153587)	-525	NM_153587	73086	Mm.392855	NM_153587	ENSMUSG00000021180	Rps6ka5	3110005L17Rik|6330404E13Rik|AI854034|MGC28385|MSK1|MSPK1|RLPK	ribosomal protein S6 kinase, polypeptide 5
chr15-26	chr15	77674052	77674224	+	16.5	0.76	Intergenic	Intergenic	-1593	NM_022410	17886	Mm.29677	NM_022410	ENSMUSG00000022443	Myh9	C80049|D0Jmb2|E030044M24Rik|Fltn|Myhn-1|Myhn1|NMHC II-A|NMHCIIA|NMMHC II-a|NMMHC-A|NMMHC-IIA|TU72.6	myosin, heavy polypeptide 9, non-muscle
chr8-153	chr8	86704757	86704929	+	16.5	0.594	Intergenic	Intergenic	-1983	NR_029821	723819		NR_029821		Mir181c	Mirn181c	microRNA 181c
chr19-13	chr19	43580151	43580323	+	16.5	0.672	intron (NM_010324, intron 5 of 8)	intron (NM_010324, intron 5 of 8)	18858	NM_010324	14718	Mm.19039	NM_010324	ENSMUSG00000025190	Got1	AI789014|Got-1|cAspAT	glutamate oxaloacetate transaminase 1, soluble
chr14-29	chr14	60169799	60169971	+	16.5	0.808	Intergenic	Intergenic	46911	NM_001168537	71891	Mm.439850	NM_001168535	ENSMUSG00000021982	Cdadc1	2310010M10Rik|AI449174|AI463398|BB130816|NYD-SP15	cytidine and dCMP deaminase domain containing 1
chr18-23	chr18	35009849	35010021	+	16.5	0.72	Intergenic	Intergenic	9692	NM_144865	225362	Mm.293588	NM_001204914	ENSMUSG00000038555	Reep2	MGC28827	receptor accessory protein 2
chr17-50	chr17	35049112	35049284	+	16.5	0.593	intron (NM_145830, intron 24 of 26)	intron (NM_145830, intron 24 of 26)	-2213	NM_023557	70129	Mm.183126	NM_023557	ENSMUSG00000007034	Slc44a4	2210409B01Rik|NG22	solute carrier family 44, member 4
chr12-117	chr12	87804010	87804182	+	16.5	0.683	intron (NM_011934, intron 1 of 6)	intron (NM_011934, intron 1 of 6)	41502	NM_011934	26380	Mm.235550	NM_001159500	ENSMUSG00000021255	Esrrb	Err2|Errb|Estrrb|Nr3b2	estrogen related receptor, beta
chr11-129	chr11	96575036	96575208	+	16.5	0.867	intron (NM_001177898, intron 9 of 10)	intron (NM_001177898, intron 9 of 10)	63747	NM_028965	74479	Mm.270781	NM_001163389	ENSMUSG00000020876	Snx11	4933439F10Rik|A930041K09Rik|AI117694	sorting nexin 11
chr17-49	chr17	23810435	23810607	+	16.5	0.764	promoter-TSS (NM_181821)	promoter-TSS (NM_181821)	-54	NM_181821	353502	Mm.359030	NM_181821	ENSMUSG00000023904	Hcfc1r1	HPIP	host cell factor C1 regulator 1 (XPO1-dependent)
chr4-53	chr4	117810500	117810672	+	16.5	0.585	3' UTR (NM_001161823, exon 22 of 22)	3' UTR (NM_001161823, exon 22 of 22)	-3067	NM_001161774	20441	Mm.251002	NM_001161774	ENSMUSG00000028538	St3gal3	ST3N|Siat3|Siat6	ST3 beta-galactoside alpha-2,3-sialyltransferase 3
chr16-14	chr16	30060560	30060732	+	16.5	0.688	Intergenic	Intergenic	-4797	NM_008235	15205	Mm.390859	NM_008235	ENSMUSG00000022528	Hes1	Hry|bHLHb39	hairy and enhancer of split 1 (Drosophila)
chr5-28	chr5	125887495	125887667	+	16.5	0.72	Intergenic	Lx5|LINE|L1	-17194	NM_019639	22190	Mm.419997	NM_019639	ENSMUSG00000008348	Ubc	2700054O04Rik|AI194771|Rps27a|TI-225|Uba52|Ubb	ubiquitin C
chr10-30	chr10	77774741	77774913	+	16.5	0.759	intron (NM_053014, intron 2 of 9)	intron (NM_053014, intron 2 of 9)	39618	NM_053014	28169	Mm.141230	NM_053014	ENSMUSG00000001211	Agpat3	AW061257|AW493985|D10Jhu12e|lpaat3	1-acylglycerol-3-phosphate O-acyltransferase 3
chr6-64	chr6	120076594	120076766	+	16.5	0.86	intron (NM_016718, intron 1 of 3)	intron (NM_016718, intron 1 of 3)	33282	NM_016718	29862	Mm.103668	NM_016718	ENSMUSG00000041377	Ninj2	MGC143502	ninjurin 2
chr3-20	chr3	88905784	88905956	+	16.5	0.656	promoter-TSS (NM_001253751)	promoter-TSS (NM_001253751)	19	NM_134469	110196	Mm.490094	NM_001253751	ENSMUSG00000059743	Fdps	6030492I17Rik|AI256750|Fdpsl1|MGC107162|mKIAA1293	farnesyl diphosphate synthetase
chr10-31	chr10	80751464	80751636	+	16.5	0.727	intron (NM_013769, intron 1 of 20)	intron (NM_013769, intron 1 of 20)	2462	NM_013769	27375	Mm.27984	NM_013769	ENSMUSG00000034917	Tjp3	ZO-3	tight junction protein 3
chr8-159	chr8	123616655	123616827	+	16.5	0.764	Intergenic	Intergenic	8367	NM_010426	15227	Mm.390071	NM_010426	ENSMUSG00000042812	Foxf1a	AI450827|FREAC1|Foxf1|Freac-1|HFH-8|Hfh8	forkhead box F1a
chr8-152	chr8	86548186	86548358	+	16.5	0.745	exon (NM_028877, exon 2 of 7)	exon (NM_028877, exon 2 of 7)	2899	NM_028877	74337	Mm.250943	NM_028877	ENSMUSG00000047986	Palm3	4432412L15Rik|AL024300	paralemmin 3
chr12-116	chr12	87163134	87163306	+	16.5	0.778	intron (NM_021446, intron 1 of 4)	intron (NM_021446, intron 1 of 4)	2275	NM_021446	58520	Mm.143795	NM_021446	ENSMUSG00000021252	0610007P14Rik	1190004E09Rik|AU019315|C77855|ORF11	RIKEN cDNA 0610007P14 gene
chr7-31	chr7	127979017	127979189	+	16.5	0.618	Intergenic	Intergenic	-7266	NM_001251826	13631	Mm.470116	NM_001251826	ENSMUSG00000035064	Eef2k	C86191|eEF-2K	eukaryotic elongation factor-2 kinase
chr15-25	chr15	76545776	76545948	+	16.5	0.623	TTS (NM_145471)	TTS (NM_145471)	4692	NM_145471	223664	Mm.277582	NM_145471	ENSMUSG00000033728	Lrrc14	E130306I01Rik|mKIAA0014	leucine rich repeat containing 14
chr11-128	chr11	95171544	95171716	+	16.5	0.827	promoter-TSS (NM_001195004)	promoter-TSS (NM_001195004)	-70	NM_001195003	217127	Mm.472268	NM_001195003	ENSMUSG00000038909	Myst2	Hbo1|Hboa|KAT7|MGC56758	MYST histone acetyltransferase 2
chr16-15	chr16	30063194	30063366	+	16.5	0.732	Intergenic	Intergenic	-2163	NM_008235	15205	Mm.390859	NM_008235	ENSMUSG00000022528	Hes1	Hry|bHLHb39	hairy and enhancer of split 1 (Drosophila)
chr5-27	chr5	90653054	90653226	+	16.5	0.74	promoter-TSS (NM_001163456)	promoter-TSS (NM_001163456)	-119	NM_001163456	231430	Mm.319697	NM_001033310	ENSMUSG00000035505	Cox18	BC038311	COX18 cytochrome c oxidase assembly homolog (S. cerevisiae)
chr7-28	chr7	29381777	29381949	+	16.5	0.696	intron (NM_027470, intron 1 of 9)	intron (NM_027470, intron 1 of 9)	1340	NM_027470	70584	Mm.21876	NM_027470	ENSMUSG00000030602	Pak4	5730488L07Rik|AW555722|mKIAA1142	p21 protein (Cdc42/Rac)-activated kinase 4
chr17-51	chr17	35640842	35641014	+	16.5	0.712	Intergenic	Intergenic	-2049	NM_013633	18999	Mm.17031	NM_001252452	ENSMUSG00000024406	Pou5f1	NF-A3|Oct-3|Oct-3/4|Oct-4|Oct3|Oct3/4|Oct4|Otf-3|Otf-4|Otf3|Otf3-rs7|Otf3g|Otf4	POU domain, class 5, transcription factor 1
chr8-151	chr8	86342583	86342755	+	16.5	0.691	Intergenic	MTD|LTR|MaLR	-77459	NM_001163031	26364	Mm.334648	NM_001163029	ENSMUSG00000002885	Cd97	AA409984|TM7LN1	CD97 antigen
chr12-115	chr12	84913783	84913955	+	16.5	0.87	intron (NM_183154, intron 3 of 11)	intron (NM_183154, intron 3 of 11)	24228	NM_183154	217695	Mm.59257	NM_183154	ENSMUSG00000042628	Zfyve1	DFCP1|G630053K23|TAFF1|ZNFN2A1|mKIAA1589	zinc finger, FYVE domain containing 1
chr4-58	chr4	133385623	133385795	+	16.5	0.816	Intergenic	Intergenic	58005	NM_009097	20111	Mm.301827	NM_009097	ENSMUSG00000003644	Rps6ka1	Rsk1|p90rsk|rsk	ribosomal protein S6 kinase polypeptide 1
chr10-32	chr10	80895742	80895914	+	16.5	0.712	Intergenic	Intergenic	-5910	NM_026756	18029	Mm.453078	NM_008688	ENSMUSG00000055053	Nfic	1110019L22Rik|1500041O16Rik|AA589446|AI746521|NF1-C	nuclear factor I/C
chr6-66	chr6	122714475	122714647	+	16.5	0.672	Intergenic	CpG	-21798	NM_011401	20527	Mm.395108	NM_011401	ENSMUSG00000003153	Slc2a3	AA408729|AL023014|AL024341|AU040424|C78366|Glut-3|Glut3	solute carrier family 2 (facilitated glucose transporter), member 3
chr12-114	chr12	78011498	78011670	+	16.5	0.731	intron (NM_145927, intron 9 of 11)	intron (NM_145927, intron 9 of 11)	51651	NM_008558	17187	Mm.268548	NM_001146176	ENSMUSG00000059436	Max	AA960152|AI875693|bHLHd4|bHLHd5|bHLHd6|bHLHd7|bHLHd8	Max protein
chr8-146	chr8	11629311	11629483	+	16.5	0.913	intron (NM_133971, intron 2 of 5)	intron (NM_133971, intron 2 of 5)	5639	NR_030781	102334	Mm.12459	NM_001167967	ENSMUSG00000031508	Ankrd10	4833425P12Rik|AW549277	ankyrin repeat domain 10
chr3-25	chr3	127111811	127111983	+	16.5	0.569	Intergenic	Intergenic	-136249	NR_030403	723948		NR_030403		Mir302b	Mirn302b	microRNA 302b
chr8-150	chr8	83263966	83264138	+	16.5	0.696	promoter-TSS (NM_053124)	promoter-TSS (NM_053124)	-694	NM_053124	93762	Mm.474173	NM_053124	ENSMUSG00000031715	Smarca5	4933427E24Rik|D030040M08Rik|D330027N15Rik|MommeD4|Snf2h	SWI/SNF related, matrix associated, actin dependent regulator of chromatin, subfamily a, member 5
chr19-18	chr19	47217045	47217217	+	16.5	0.848	intron (NM_001081271, intron 1 of 1)	Charlie8|DNA|MER1_type	1533	NM_001081271	546729	Mm.439624	NM_001081271	ENSMUSG00000079258	Calhm1	EG546729	calcium homeostasis modulator 1
chr14-30	chr14	99506974	99507146	+	16.5	0.857	intron (NM_029320, intron 4 of 17)	intron (NM_029320, intron 4 of 17)	-8071	NM_028315	72662	Mm.163339	NM_028315	ENSMUSG00000033166	Dis3	2810028N01Rik	DIS3 mitotic control homolog (S. cerevisiae)
chr8-149	chr8	72826332	72826504	+	16.5	0.764	promoter-TSS (NM_021538)	promoter-TSS (NM_021538)	-67	NM_001024922	234374	Mm.440659	NM_001024922	ENSMUSG00000057788	Ddx49	R27090_2	DEAD (Asp-Glu-Ala-Asp) box polypeptide 49
chr13-22	chr13	55291507	55291679	+	16.5	0.655	Intergenic	CpG	-19550	NM_008739	18193	Mm.168965	NM_008739	ENSMUSG00000021488	Nsd1	AI528500|KMT3B	nuclear receptor-binding SET-domain protein 1
chr4-59	chr4	141100973	141101145	+	16.5	0.848	Intergenic	Intergenic	-1018	NR_030695	320456	Mm.32859	NM_177163		B330016D10Rik	-	RIKEN cDNA B330016D10 gene
chr6-63	chr6	112950995	112951167	+	16.5	0.8	Intergenic	Intergenic	-45240	NM_008188	14911	Mm.781	NM_008188	ENSMUSG00000030264	Thumpd3	AW556087|Gt(ROSA)26asSor|Gtrosa26as	THUMP domain containing 3
chr4-52	chr4	116454766	116454938	+	16.5	0.695	intron (NM_146151, intron 4 of 10)	intron (NM_146151, intron 4 of 10)	25312	NM_026654	68276	Mm.30534	NM_026654	ENSMUSG00000028688	Toe1	4930584N22Rik|4933424D16Rik|AI413517	target of EGR1, member 1 (nuclear)
chr11-131	chr11	105927226	105927398	+	16.5	0.755	promoter-TSS (NM_027346)	promoter-TSS (NM_027346)	-109	NM_027346	70207	Mm.343857	NM_027346	ENSMUSG00000001983	Taco1	2310066I18Rik|Ccdc44	translational activator of mitochondrially encoded cytochrome c oxidase I
chrX-24	chrX	98835241	98835413	+	16	0.82	promoter-TSS (NM_139144)	promoter-TSS (NM_139144)	-76	NM_139144	108155	Mm.259191	NM_139144	ENSMUSG00000034160	Ogt	1110038P24Rik|4831420N21Rik|AI115525|Ogtl	O-linked N-acetylglucosamine (GlcNAc) transferase (UDP-N-acetylglucosamine:polypeptide-N-acetylglucosaminyl transferase)
chr14-33	chr14	55977410	55977582	+	16	0.951	Intergenic	L1MC1|LINE|L1	-120099	NM_001037938	28200	Mm.27427	NM_001037938	ENSMUSG00000022210	Dhrs4	AI043103|AI790593|CR|D14Ucla2|NDRD|PHCR|PSCD|RRD|mouNRDR	dehydrogenase/reductase (SDR family) member 4
chr17-54	chr17	34052790	34052962	+	16	0.745	promoter-TSS (NM_020625)	promoter-TSS (NM_020625)	-245	NM_020625	81630	Mm.482096	NM_020625	ENSMUSG00000051390	Zbtb22	1110008J20Rik|AI265210|AI415166|Bing1|Zfp297	zinc finger and BTB domain containing 22
chr10-34	chr10	80645413	80645585	+	16	0.621	promoter-TSS (NM_001190474)	promoter-TSS (NM_001190474)	-253	NM_001190474	13144	Mm.10294	NM_001190473	ENSMUSG00000034974	Dapk3	ZIPK|dlk	death-associated protein kinase 3
chr12-138	chr12	93087697	93087869	+	16	0.867	promoter-TSS (NM_011344)	promoter-TSS (NM_011344)	-186	NM_011344	20338	Mm.250605	NM_001039089	ENSMUSG00000020964	Sel1l	AW493766|KIAA4137|Sel1h|mKIAA4137	sel-1 suppressor of lin-12-like (C. elegans)
chr11-138	chr11	120520377	120520549	+	16	0.731	intron (NM_175263, intron 2 of 11)	intron (NM_175263, intron 2 of 11)	1688	NM_175263	77583	Mm.32839	NM_175263	ENSMUSG00000042988	Notum	5730593N15Rik	notum pectinacetylesterase homolog (Drosophila)
chr10-35	chr10	127740235	127740407	+	16	0.613	promoter-TSS (NM_001252327)	promoter-TSS (NM_001252327)	-70	NM_133992	103135	Mm.489673	NM_001252326	ENSMUSG00000005682	Pan2	1200014O24Rik|AI047843|AW742773|Usp52|mKIAA0710	PAN2 polyA specific ribonuclease subunit homolog (S. cerevisiae)
chr8-178	chr8	124209462	124209634	+	16	0.741	Intergenic	MLT1A|LTR|MaLR	-33715	NM_080855	142682	Mm.475749	NM_080855	ENSMUSG00000061410	Zcchc14	AA792890|BDG29|KIAA0579	zinc finger, CCHC domain containing 14
chr1-47	chr1	120586561	120586733	+	16	0.673	Intergenic	Intergenic	62125	NM_023755	81879	Mm.24621	NM_023755	ENSMUSG00000026380	Tfcp2l1	1810030F05Rik|4932442M07Rik|AA575098|Cp2l1|Crtr-1|D930018N21Rik|LBP-9|Tcfcp2l1	transcription factor CP2-like 1
chr4-63	chr4	62069638	62069810	+	16	0.641	promoter-TSS (NM_139291)	promoter-TSS (NM_139291)	-67	NM_139291	66440	Mm.487307	NM_139291	ENSMUSG00000066149	Cdc26	2010012C09Rik|MGC130281	cell division cycle 26
chr5-29	chr5	24517045	24517217	+	16	0.732	intron (NM_145401, intron 3 of 15)	intron (NM_145401, intron 3 of 15)	89329	NM_145401	108099	Mm.33649	NM_001170555	ENSMUSG00000028944	Prkag2	2410051C13Rik|AAKG|AAKG2|AI854673|H91620p|WPWS	protein kinase, AMP-activated, gamma 2 non-catalytic subunit
chr11-133	chr11	68076698	68076870	+	16	0.685	intron (NM_008744, intron 3 of 6)	intron (NM_008744, intron 3 of 6)	123544	NM_008744	18208	Mm.39095	NM_008744	ENSMUSG00000020902	Ntn1	AI561871|BC019633|Netrin-1	netrin 1
chr19-21	chr19	26919874	26920046	+	16	0.886	Intergenic	Intergenic	-21563	NR_045306	70942	Mm.411548	NR_045306		4931403E22Rik	-	RIKEN cDNA 4931403E22 gene
chr17-55	chr17	47644981	47645153	+	16	0.709	intron (NM_001081636, intron 1 of 6)	intron (NM_001081636, intron 1 of 6)	3067	NM_001081635	12445	Mm.27291	NM_001081635	ENSMUSG00000034165	Ccnd3	9230106B05Rik|AA682053|AL024085|AW146355|C78795	cyclin D3
chr8-165	chr8	32149171	32149343	+	16	0.824	Intergenic	RLTR9A|LTR|ERVK	-50877	NM_025869	66959	Mm.23916	NM_025869	ENSMUSG00000039661	Dusp26	2310043K02Rik|Skrp3	dual specificity phosphatase 26 (putative)
chr3-31	chr3	118134390	118134562	+	16	0.841	Intergenic	Intergenic	-2299	NR_029551	387155		NR_029551		Mir137	Mirn137|mmu-mir-137	microRNA 137
chr3-26	chr3	9642170	9642342	+	16	0.808	Intergenic	RLTRETN_Mm|LTR|ERVK	-32171	NM_133218	170753	Mm.212908	NM_133218	ENSMUSG00000040209	Zfp704	C030026M03|C030034L19Rik|Gig1|Znf704	zinc finger protein 704
chr4-68	chr4	118109942	118110114	+	16	0.688	promoter-TSS (NM_023223)	promoter-TSS (NM_023223)	-80	NM_023223	107995	Mm.289747	NM_023223	ENSMUSG00000006398	Cdc20	2310042N09Rik|C87100|p55CDC	cell division cycle 20 homolog (S. cerevisiae)
chr8-164	chr8	26958010	26958182	+	16	0.712	promoter-TSS (NM_001080793)	promoter-TSS (NM_001080793)	46	NM_001080793	23808	Mm.27706	NM_001080793	ENSMUSG00000031575	Ash2l	-	ash2 (absent, small, or homeotic)-like (Drosophila)
chr11-132	chr11	19819600	19819772	+	16	0.705	Intergenic	Intergenic	-4759	NM_033523	114716	Mm.266627	NM_033523	ENSMUSG00000045671	Spred2	C79158	sprouty-related, EVH1 domain containing 2
chr4-61	chr4	20118961	20119133	+	16	0.872	Intergenic	(TG)n|Simple_repeat|Simple_repeat	149848	NM_010281	14590	Mm.20461	NM_010281	ENSMUSG00000073987	Ggh	gamma-GH	gamma-glutamyl hydrolase
chr4-62	chr4	44546195	44546367	+	16	0.667	intron (NM_008782, intron 9 of 9)	intron (NM_008782, intron 9 of 9)	177031	NM_008782	18507	Mm.439659	NM_008782	ENSMUSG00000014030	Pax5	BSAP|EBB-1|KLP|Pax-5	paired box gene 5
chr7-36	chr7	134361100	134361272	+	16	0.625	exon (NM_017461, exon 4 of 11)	exon (NM_017461, exon 4 of 11)	773	NM_017461	54204	Mm.18	NM_017461	ENSMUSG00000000486	2013-09-01	Diff6|Pnutl3	septin 1
chr8-179	chr8	124968498	124968670	+	16	0.576	TTS (NR_015497)	TTS (NR_015497)	1028	NR_045696	100689703	Mm.471548	NR_045696		9330133O14Rik	-	RIKEN cDNA 9330133O14 gene
chr1-46	chr1	62228334	62228506	+	16	0.771	intron (NM_001081050, intron 10 of 22)	intron (NM_001081050, intron 10 of 22)	-521471	NM_001077406	18187	Mm.266341	NM_001077403	ENSMUSG00000025969	Nrp2	1110048P06Rik|Np-2|Np2|Npn-2|Npn2	neuropilin 2
chr6-80	chr6	143063167	143063339	+	16	0.844	Intergenic	ORR1E|LTR|MaLR	-14626	NM_001109688	74741	Mm.130260	NM_001109688	ENSMUSG00000030279	5730419I09Rik	C030008B15Rik|CDP138|Kiaa0528	RIKEN cDNA 5730419I09 gene
chr12-132	chr12	87774945	87775117	+	16	0.745	intron (NM_011934, intron 1 of 6)	MIR|SINE|MIR	12437	NM_011934	26380	Mm.235550	NM_001159500	ENSMUSG00000021255	Esrrb	Err2|Errb|Estrrb|Nr3b2	estrogen related receptor, beta
chr5-32	chr5	73247046	73247218	+	16	0.74	intron (NM_001113461, intron 1 of 17)	intron (NM_001113461, intron 1 of 17)	12555	NM_001113461	21682	Mm.319581	NM_013689	ENSMUSG00000029217	Tec	-	tec protein tyrosine kinase
chr13-27	chr13	114640968	114641140	+	16	0.844	intron (NM_172595, intron 1 of 4)	intron (NM_172595, intron 1 of 4)	56338	NM_172595	218639	Mm.79837	NM_172595	ENSMUSG00000042348	Arl15	A430036I03|Arfrp2|C230032K13Rik	ADP-ribosylation factor-like 15
chr5-31	chr5	38430323	38430495	+	16	0.722	promoter-TSS (NM_026959)	promoter-TSS (NM_026959)	-65	NM_026959	71116	Mm.18959	NM_026959	ENSMUSG00000029125	Stx18	1810035L21Rik|4933425D03Rik|AU041562	syntaxin 18
chr19-22	chr19	27198696	27198868	+	16	0.837	Intergenic	ORR1E|LTR|MaLR	-92728	NM_013703	22359	Mm.4141	NM_001161420	ENSMUSG00000024924	Vldlr	AA408956|AI451093|AW047288	very low density lipoprotein receptor
chr12-131	chr12	86828791	86828963	+	16	0.635	Intergenic	Intergenic	14026	NM_010234	14281	Mm.246513	NM_010234	ENSMUSG00000021250	Fos	D12Rfj1|c-fos|cFos	FBJ osteosarcoma oncogene
chr8-167	chr8	86887750	86887922	+	16	0.691	Intergenic	Intergenic	-51427	NM_001252060	12286	Mm.334658	NM_001252059	ENSMUSG00000034656	Cacna1a	APCA|Caca1a|Cacnl1a4|Cav2.1|Ccha1a|EA2|FHM|HPCA|MHP|MHP1|SCA6|alpha1A|la|leaner|nmf352|rkr|rocker|tg|tottering	calcium channel, voltage-dependent, P/Q type, alpha 1A subunit
chr3-32	chr3	133180390	133180562	+	16	0.696	intron (NM_001040400, intron 1 of 10)	intron (NM_001040400, intron 1 of 10)	26878	NM_001040400	214133	Mm.347816	NM_145989	ENSMUSG00000040943	Tet2	Ayu17-449|E130014J05Rik|MGC37385|mKIAA1546	tet methylcytosine dioxygenase 2
chr2-47	chr2	157393479	157393651	+	16	0.72	Intergenic	Intergenic	-1468	NM_016916	53619	Mm.480461	NM_016916	ENSMUSG00000067787	Blcap	AI462828|Bc10|MGC102074	bladder cancer associated protein homolog (human)
chr17-53	chr17	27671736	27671908	+	16	0.87	Intergenic	Intergenic	-21697	NM_001166536	15361	Mm.440289	NM_001025427	ENSMUSG00000046711	Hmga1	AL023995|Hmga1a|Hmga1b|Hmgi|Hmgiy|Hmgy|MGC102580	high mobility group AT-hook 1
chr7-35	chr7	73018368	73018540	+	16	0.691	intron (NM_011048, intron 1 of 21)	intron (NM_011048, intron 1 of 21)	11432	NM_011048	18553	Mm.294007	NM_011048	ENSMUSG00000030513	Pcsk6	C86343|Pace4|SPC4	proprotein convertase subtilisin/kexin type 6
chr13-26	chr13	105607186	105607358	+	16	0.661	promoter-TSS (NM_026075)	promoter-TSS (NM_026075)	-47	NM_026075	67288	Mm.125465	NM_026075	ENSMUSG00000021716	Srek1ip1	3110031B13Rik|AI462702|AV348305|AW121048|Sfrs12ip1|Srsf12ip1	splicing regulatory glutamine/lysine-rich protein 1interacting protein 1
chr6-79	chr6	128753316	128753488	+	16	0.741	Intergenic	Intergenic	-14743	NM_001159904	17059	Mm.480764	NM_001159904	ENSMUSG00000030325	Klrb1c	AI462337|CD161|Ly-59|Ly55c|Ly59|NK-RP1|NK1.1|NKR-P1.9|NKRP1|NKRP140|Nk-1|Nk-1.2|Nk1|Nk1.2|Nkrp1c|ly-55c	killer cell lectin-like receptor subfamily B member 1C
chr17-56	chr17	56147754	56147926	+	16	0.698	promoter-TSS (NM_026530)	promoter-TSS (NM_026530)	-784	NM_026530	68047	Mm.358710	NM_026530	ENSMUSG00000003199	Mpnd	E130307M08Rik	MPN domain containing
chr5-33	chr5	121070824	121070996	+	16	0.741	intron (NM_028041, intron 10 of 19)	intron (NM_028041, intron 10 of 19)	7771	NM_028041	71990	Mm.486204	NM_028041	ENSMUSG00000029599	Ddx54	2410015A15Rik|AI414901|DP97	DEAD (Asp-Glu-Ala-Asp) box polypeptide 54
chr11-135	chr11	69735299	69735471	+	16	0.696	promoter-TSS (NM_181582)	promoter-TSS (NM_181582)	75	NM_001166593	276770	Mm.18026	NM_001166589	ENSMUSG00000078812	Eif5a	AA410058|D19Wsu54e|Eif4d|Eif5a1|MGC6725|eIF-4D|eIF-5A|eIF-5A-1|eIF-5A1	eukaryotic translation initiation factor 5A
chr19-24	chr19	44369324	44369496	+	16	0.737	exon (NM_009128, exon 2 of 6)	exon (NM_009128, exon 2 of 6)	1244	NM_009128	20250	Mm.193096	NM_009128	ENSMUSG00000025203	Scd2	Scd-2|swty	stearoyl-Coenzyme A desaturase 2
chr8-166	chr8	86563125	86563297	+	16	0.75	exon (NM_016671, exon 6 of 14)	exon (NM_016671, exon 6 of 14)	3263	NM_016671	50931	Mm.38386	NM_016671	ENSMUSG00000005465	Il27ra	CRL1|IL-27R|Tccr|WSX-1|Wsx1|zcytor1	interleukin 27 receptor, alpha
chr4-66	chr4	114582789	114582961	+	16	0.792	intron (NR_030721, intron 1 of 3)	intron (NR_030721, intron 1 of 3)	981	NR_030721	100040736	Mm.231287	NR_030721		9130206I24Rik	-	RIKEN cDNA 9130206I24 gene
chr8-180	chr8	128394740	128394912	+	16	0.556	intron (NM_175561, intron 8 of 33)	intron (NM_175561, intron 8 of 33)	27367	NM_175561	270109	Mm.145535	NM_175561	ENSMUSG00000060212	Pcnxl2	A830048P05|AU067631|E330039K12Rik|KIAA0435|mKIAA0435	pecanex-like 2 (Drosophila)
chr11-134	chr11	68714914	68715086	+	16	0.712	promoter-TSS (NR_003373)	promoter-TSS (NR_003373)	-68	NM_009080	19941	Mm.306548	NM_009080	ENSMUSG00000060938	Rpl26	SIG-20	ribosomal protein L26
chr15-30	chr15	55099808	55099980	+	16	0.911	Intergenic	Intergenic	-39411	NM_181277	12818	Mm.297859	NM_181277	ENSMUSG00000022371	Col14a1	5730412L22Rik|AW108078	collagen, type XIV, alpha 1
chr3-30	chr3	108357566	108357738	+	16	0.76	promoter-TSS (NR_028538)	promoter-TSS (NR_028538)	-332	NR_028538	100217438		NR_028538		Scarna2	MBII-382	small Cajal body-specific RNA 2
chr3-29	chr3	90250368	90250540	+	16	0.661	Intergenic	MIRc|SINE|MIR	-12896	NM_178876	229543	Mm.268564	NM_145540	ENSMUSG00000027933	Ints3	C77668	integrator complex subunit 3
chr2-45	chr2	115846869	115847041	+	16	0.808	intron (NM_001136072, intron 7 of 12)	intron (NM_001136072, intron 7 of 12)	43402	NM_001159569	17536	Mm.471935	NM_001136072	ENSMUSG00000027210	Meis2	A430109D20Rik|Mrg1|Stra10	Meis homeobox 2
chr8-171	chr8	108120308	108120480	+	16	0.683	Intergenic	Intergenic	-8735	NM_001081241	75687	Mm.41261	NM_001081241	ENSMUSG00000038604	Fam65a	2310066E14Rik|AI837433|MGC100216	family with sequence similarity 65, member A
chr19-23	chr19	42226532	42226704	+	16	0.714	TTS (NM_183195)	TTS (NM_183195)	4739	NM_183195	277010	Mm.206250	NM_183195	ENSMUSG00000044345	Marveld1	AI504298|MGC62793|Mrvldc1	MARVEL (membrane-associating) domain containing 1
chr19-20	chr19	23221114	23221286	+	16	0.696	intron (NM_010638, intron 1 of 1)	intron (NM_010638, intron 1 of 1)	-2721	NR_035423	100316672		NR_035423		Mir1192	Mirn1192|mmu-mir-1192	microRNA 1192
chr17-57	chr17	71033269	71033441	+	16	0.822	intron (NM_001128180, intron 4 of 9)	intron (NM_001128180, intron 4 of 9)	122268	NM_001128181	224997	Mm.367369	NM_001128180	ENSMUSG00000003279	Dlgap1	4933422O14Rik|9630002F18|AI845682|AI848168|BB075781|D17Bwg0511e|GKAP/SAPAP|GKPA/SAPAP|Gkap|KIAA4162|Sapap1|mKIAA4162	discs, large (Drosophila) homolog-associated protein 1
chr7-32	chr7	3218894	3219066	+	16	0.625	promoter-TSS (NR_029641)	promoter-TSS (NR_029641)	60	NR_029641	100049715		NR_029641		Mir291a	Mirn291a	microRNA 291a
chr9-64	chr9	108838394	108838566	+	16	0.75	promoter-TSS (NM_025407)	promoter-TSS (NM_025407)	-181	NM_025407	22273	Mm.335460	NM_025407	ENSMUSG00000025651	Uqcrc1	1110032G10Rik|MGC97899	ubiquinol-cytochrome c reductase core protein 1
chr13-25	chr13	97975094	97975266	+	16	0.787	Intergenic	LTR33B|LTR|ERVL	-6868	NM_010422	15212	Mm.27816	NM_010422	ENSMUSG00000021665	Hexb	-	hexosaminidase B
chr8-162	chr8	4192800	4192972	+	16	0.755	intron (NM_001039578, intron 8 of 10)	intron (NM_001039578, intron 8 of 10)	24426	NM_207203	73072	Mm.477379	NM_207203	ENSMUSG00000064125	BC068157	-	cDNA sequence BC068157
chr8-169	chr8	107807161	107807333	+	16	0.571	exon (NM_028888, exon 6 of 8)	exon (NM_028888, exon 6 of 8)	6181	NM_001166394	74356	Mm.487679	NM_001166394	ENSMUSG00000014837	4931428F04Rik	AI426165|Kiaa0895l	RIKEN cDNA 4931428F04 gene
chr8-173	chr8	113494457	113494629	+	16	0.562	3' UTR (NM_009179, exon 7 of 7)	3' UTR (NM_009179, exon 7 of 7)	27180	NM_007916	13680	Mm.287901	NM_007916	ENSMUSG00000015023	Ddx19a	DBP5|Ddx19|Eif4a-rs1	DEAD (Asp-Glu-Ala-Asp) box polypeptide 19a
chr2-46	chr2	157289100	157289272	+	16	0.821	intron (NM_001025395, intron 7 of 13)	intron (NM_001025395, intron 7 of 13)	39157	NM_001025395	20779	Mm.22845	NM_001025395	ENSMUSG00000027646	Src	AW259666|pp60c-src	Rous sarcoma oncogene
chr8-172	chr8	108378655	108378827	+	16	0.611	promoter-TSS (NM_021513)	promoter-TSS (NM_021513)	-262	NM_021513	59016	Mm.286598	NM_021513	ENSMUSG00000036442	Thap11	2810036E22Rik|AB041579|CTG-B43a|CTG-B45d|Ronin	THAP domain containing 11
chr3-27	chr3	34567509	34567681	+	16	0.8	intron (NR_015580, intron 4 of 4)	intron (NR_015580, intron 4 of 4)	18668	NM_011443	20674	Mm.65396	NM_011443	ENSMUSG00000074637	Sox2	Sox-2|lcc|ysb	SRY-box containing gene 2
chr4-71	chr4	141108412	141108584	+	16	0.851	Intergenic	Intergenic	6421	NR_030695	320456	Mm.32859	NM_177163		B330016D10Rik	-	RIKEN cDNA B330016D10 gene
chr4-65	chr4	99495798	99495970	+	16	0.727	promoter-TSS (NM_026348)	promoter-TSS (NM_026348)	-75	NM_026348	67733	Mm.257094	NM_026348	ENSMUSG00000028549	Itgb3bp	4930471O16Rik|AU022583	integrin beta 3 binding protein (beta3-endonexin)
chr12-133	chr12	88019430	88019602	+	16	0.765	promoter-TSS (NM_177354)	promoter-TSS (NM_177354)	-134	NM_177354	238328	Mm.216101	NM_177354	ENSMUSG00000021256	Vash1	AI834978|D930046M13Rik|G630009D10Rik	vasohibin 1
chr6-77	chr6	125454752	125454924	+	16	0.83	Intergenic	Intergenic	-10065	NM_007657	12527	Mm.404614	NM_007657	ENSMUSG00000030342	Cd9	Tspan29	CD9 antigen
chr8-168	chr8	89281317	89281489	+	16	0.613	Intergenic	Intergenic	-11498	NM_009172	20437	Mm.324553	NM_009172	ENSMUSG00000036840	Siah1a	AA982064|AI853500|Sinh1a	seven in absentia 1A
chr12-140	chr12	106178023	106178195	+	16	0.741	intron (NM_172500, intron 15 of 16)	intron (NM_172500, intron 15 of 16)	58778	NM_001042699	212073	Mm.212688	NM_001042699	ENSMUSG00000054150	4831426I19Rik	MGC106312|nesprin-3	RIKEN cDNA 4831426I19 gene
chr5-30	chr5	25032025	25032197	+	16	0.851	Intergenic	Intergenic	-3725	NR_027388	73571	Mm.105263	NR_027388		1700096K18Rik	-	RIKEN cDNA 1700096K18 gene
chr14-35	chr14	76915454	76915626	+	16	0.727	intron (NR_045660, intron 3 of 3)	intron (NR_045660, intron 3 of 3)	5122	NR_045660	75789	Mm.488117	NR_045660		4930444M15Rik	-	RIKEN cDNA 4930444M15 gene
chr13-24	chr13	23504214	23504386	+	16	0.641	Intergenic	Intergenic	11435	NM_013924	30946	Mm.292094	NM_013924	ENSMUSG00000036376	Abt1	-	activator of basal transcription 1
chr4-64	chr4	98393381	98393553	+	16	0.6	promoter-TSS (NM_001081202)	promoter-TSS (NM_001081202)	22	NM_001081202	381591	Mm.34340	NM_001081202	ENSMUSG00000087166	L1td1	AA546746|AB211064|D76865|ECAT11	LINE-1 type transposase domain containing 1
chr15-32	chr15	89256340	89256512	+	16	0.808	promoter-TSS (NM_009948)	promoter-TSS (NM_009948)	-133	NM_009948	12895	Mm.227738	NM_009948	ENSMUSG00000078937	Cpt1b	Cpt1|Cpt1-m|Cpti|Cpti-m|M-cpti	carnitine palmitoyltransferase 1b, muscle
chr16-17	chr16	32278005	32278177	+	16	0.74	5' UTR (NM_027355, exon 1 of 6)	5' UTR (NM_027355, exon 1 of 6)	544	NM_027355	70238	Mm.228263	NM_027355	ENSMUSG00000014074	Rnf168	3110001H15Rik	ring finger protein 168
chr6-78	chr6	128374603	128374775	+	16	0.685	intron (NM_133927, intron 1 of 11)	CpG	239	NM_133927	101142	Mm.31345	NM_133927	ENSMUSG00000001518	Itfg2	2700050P07Rik|AI646725	integrin alpha FG-GAP repeat containing 2
chr11-137	chr11	107138429	107138601	+	16	0.651	intron (NM_145823, intron 5 of 9)	intron (NM_145823, intron 5 of 9)	-87820	NM_001161329	68979	Mm.294617	NM_001161329	ENSMUSG00000018433	Nol11	1500002M01Rik|AU015220|AU019874	nucleolar protein 11
chr19-19	chr19	12040039	12040211	+	16	0.75	promoter-TSS (NM_001033174)	promoter-TSS (NM_001033174)	-209	NM_001033174	76303	Mm.291279	NM_001033174	ENSMUSG00000024687	Osbp	1110018F06Rik|AW559088|KIAA4220|mKIAA4220	oxysterol binding protein
chr7-34	chr7	52651238	52651410	+	16	0.627	promoter-TSS (NM_009224)	promoter-TSS (NM_009224)	-307	NM_009224	20637	Mm.216386	NM_009224	ENSMUSG00000063511	Snrnp70	2700022N21Rik|3200002N22Rik|70kDa|AI325098|R74807|Rnulp70|Snrp70|Srnp70|U1-70|U1-70K	small nuclear ribonucleoprotein 70 (U1)
chr4-70	chr4	123310688	123310860	+	16	0.857	intron (NM_001199137, intron 1 of 92)	intron (NM_001199137, intron 1 of 92)	50829	NM_001199136	11426	Mm.485351	NM_009600	ENSMUSG00000028649	Macf1	ABP620|Acf7|Aclp7|MACF|R74989|mKIAA0465	microtubule-actin crosslinking factor 1
chr12-137	chr12	88754243	88754415	+	16	0.576	Intergenic	Intergenic	24378	NR_037228	100526546		NR_037228		Mir3068	mmu-mir-3068	microRNA 3068
chr13-23	chr13	21845942	21846114	+	16	0.857	promoter-TSS (NM_178201)	promoter-TSS (NM_178201)	36	NM_178201	319187	Mm.261677	NM_178201	ENSMUSG00000069271	Hist1h2bn	-	histone cluster 1, H2bn
chr12-141	chr12	107548845	107549017	+	16	0.667	Intergenic	Intergenic	136945	NR_036593	76639	Mm.375609	NR_036593		1700121N20Rik	-	RIKEN cDNA 1700121N20 gene
chr12-142	chr12	112403580	112403752	+	16	0.672	Intergenic	Intergenic	-1093	NM_011632	22031	Mm.27431	NM_001048206	ENSMUSG00000021277	Traf3	AI528849|CAP-1|CD40bp|CRAF1|LAP1|T-BAM|amn	TNF receptor-associated factor 3
chr6-73	chr6	115634941	115635113	+	16	0.745	Intergenic	RLTR17|LTR|ERVK	-8374	NM_029780	110157	Mm.184163	NM_029780	ENSMUSG00000000441	Raf1	6430402F14Rik|AA990557|BB129353|Craf1|D830050J10Rik|MGC102375|Raf-1|c-Raf|v-Raf	v-raf-leukemia viral oncogene 1
chr7-33	chr7	30168398	30168570	+	16	0.696	intron (NM_001081028, intron 8 of 22)	intron (NM_001081028, intron 8 of 22)	79460	NM_013874	29861	Mm.453137	NM_013874	ENSMUSG00000030584	Dpf1	Neud4	D4, zinc and double PHD fingers family 1
chr15-31	chr15	75720873	75721045	+	16	0.714	TTS (NM_172607)	TTS (NM_172607)	3952	NM_172607	223646	Mm.288368	NM_172607	ENSMUSG00000022574	Naprt1	9130210N20Rik	nicotinate phosphoribosyltransferase domain containing 1
chr2-44	chr2	84510809	84510981	+	16	0.76	promoter-TSS (NM_001037279)	promoter-TSS (NM_001037279)	-30	NM_001037279	72657	Mm.259293	NM_001033166	ENSMUSG00000076437	2700094K13Rik	Selh	RIKEN cDNA 2700094K13 gene
chr8-175	chr8	114535004	114535176	+	16	0.683	promoter-TSS (NM_020584)	promoter-TSS (NM_020584)	115	NM_053092	85305	Mm.410491	NM_001130868	ENSMUSG00000031948	Kars	AA589550|AL024334|AL033315|AL033367|D8Ertd698e|D8Wsu108e|LysRS|mKIAA0070	lysyl-tRNA synthetase
chr12-136	chr12	88487990	88488162	+	16	0.741	promoter-TSS (NM_010363)	promoter-TSS (NM_010363)	-39	NM_001252555	14874	Mm.29652	NM_001252555	ENSMUSG00000021033	Gstz1	MAAI	glutathione transferase zeta 1 (maleylacetoacetate isomerase)
chr2-43	chr2	32138410	32138582	+	16	0.796	intron (NM_175190, intron 2 of 4)	RMER1B|Other|Other	5092	NM_175190	72931	Mm.27344	NM_175190	ENSMUSG00000044627	Swi5	1500019F05Rik|2900010J23Rik|AI046671	SWI5 recombination repair homolog (yeast)
chr18-27	chr18	69939373	69939545	+	16	0.755	Intergenic	Intergenic	-145754	NM_201362	381175	Mm.266831	NM_201362	ENSMUSG00000038903	Ccdc68	BC046343|MGC54896	coiled-coil domain containing 68
chr6-75	chr6	124443055	124443227	+	16	0.815	promoter-TSS (NM_181344)	promoter-TSS (NM_181344)	10	NM_181344	232371	Mm.132974	NM_181344	ENSMUSG00000038527	C1rl	C1r-LP|C1rl1|C1rlp	complement component 1, r subcomponent-like
chr10-33	chr10	80603398	80603570	+	16	0.746	intron (NM_010731, intron 1 of 2)	intron (NM_010731, intron 1 of 2)	4468	NM_010731	16969	Mm.486315	NM_010731	ENSMUSG00000035011	Zbtb7a	9030619K07Rik|9130006G12Rik|AI452336|FBI-1|Lrf|Pokemon|Zbtb7	zinc finger and BTB domain containing 7a
chr3-34	chr3	27053971	27054143	+	15.6	0.86	intron (NR_040548, intron 2 of 2)	intron (NR_040548, intron 2 of 2)	1109	NR_040548	76657	Mm.417839	NR_040548		1700125G22Rik	-	RIKEN cDNA 1700125G22 gene
chr8-191	chr8	124103132	124103304	+	15.6	0.636	promoter-TSS (NM_133765)	promoter-TSS (NM_133765)	-512	NM_133765	76454	Mm.24829	NM_133765	ENSMUSG00000031811	Fbxo31	1110003O08Rik|2310046N15Rik|Fbx14|Fbxo14	F-box protein 31
chr5-34	chr5	108329401	108329573	+	15.6	0.841	promoter-TSS (NM_016980)	promoter-TSS (NM_016980)	-60	NM_016980	100503670	Mm.489611	NM_016980	ENSMUSG00000058558	Rpl5	MGC101934|MGC102309|MGC117998|MGC25420|U21RNA	ribosomal protein L5
chr4-75	chr4	116985780	116985952	+	15.6	0.725	intron (NM_025739, intron 2 of 14)	intron (NM_025739, intron 2 of 14)	61272	NM_026837	68777	Mm.331805	NM_026837	ENSMUSG00000048772	Tmem53	1110038M16Rik|1500001P22Rik|1700012A05Rik	transmembrane protein 53
chr5-37	chr5	121062678	121062850	+	15.6	0.731	promoter-TSS (NM_029096)	promoter-TSS (NM_029096)	-166	NM_133908	100764	Mm.9654	NM_029096	ENSMUSG00000029600	1110008J03Rik	AI853657|C86297|Rita	RIKEN cDNA 1110008J03 gene
chr12-160	chr12	113749467	113749639	+	15.6	0.736	promoter-TSS (NM_178915)	promoter-TSS (NM_178915)	-182	NM_178915	104885	Mm.37751	NM_178915	ENSMUSG00000054013	Tmem179	AI839735	transmembrane protein 179
chr12-153	chr12	106736202	106736374	+	15.6	0.725	Intergenic	Intergenic	44222	NM_001252508	268595	Mm.2388	NR_015481		D430019H16Rik	AI852661	RIKEN cDNA D430019H16 gene
chr12-144	chr12	20239492	20239664	+	15.6	0.639	Intergenic	MMERGLN-int|LTR|ERV1	582062	NR_015521	69513	Mm.273972	NR_015521		1700030C10Rik	KIAA0400	RIKEN cDNA 1700030C10 gene
chr11-141	chr11	4120527	4120699	+	15.6	0.796	intron (NM_028022, intron 4 of 8)	intron (NM_028022, intron 4 of 8)	2359	NM_028022	71962	Mm.7852	NM_028022	ENSMUSG00000020424	Gatsl3	2410008K03Rik|MGC141006	GATS protein-like 3
chr12-146	chr12	87159638	87159810	+	15.6	0.745	intron (NM_021446, intron 3 of 4)	RMER10B|LTR|ERVL	5771	NM_021446	58520	Mm.143795	NM_021446	ENSMUSG00000021252	0610007P14Rik	1190004E09Rik|AU019315|C77855|ORF11	RIKEN cDNA 0610007P14 gene
chr8-192	chr8	124365351	124365523	+	15.6	0.655	Intergenic	B3|SINE|B2	-11968	NM_145605	234825	Mm.209329	NM_145605	ENSMUSG00000040263	Klhdc4	AA408426|AV352552|BC012312|G430025P05Rik|MGC19372	kelch domain containing 4
chr1-50	chr1	137265792	137265964	+	15.6	0.673	Intergenic	Intergenic	5762	NM_175259	77552	Mm.41407	NM_175259	ENSMUSG00000041889	Shisa4	9330132O05Rik|Tmem58|mShisa4	shisa homolog 4 (Xenopus laevis)
chr17-58	chr17	7096645	7096817	+	15.6	0.778	Intergenic	Intergenic	2955	NR_030465	751529		NR_030465		Mir692-1	Mirn692-1	microRNA 692-1
chr4-74	chr4	115849916	115850088	+	15.6	0.661	Intergenic	Intergenic	4025	NM_001099295	67323	Mm.45442	NM_001099295	ENSMUSG00000078593	1700042G07Rik	-	RIKEN cDNA 1700042G07 gene
chr17-64	chr17	45593844	45594016	+	15.6	0.864	intron (NM_027649, intron 4 of 7)	intron (NM_027649, intron 4 of 7)	17957	NM_027649	71020	Mm.44257	NM_027649	ENSMUSG00000023935	Spats1	1700011H05Rik|4933400B06Rik|Daip2|Ddip|Srsp1	spermatogenesis associated, serine-rich 1
chr12-145	chr12	87070376	87070548	+	15.6	0.683	Intergenic	Intergenic	-17027	NM_145447	217721	Mm.301076	NM_145447	ENSMUSG00000034258	Mfsd7c	CCT|Flvcr2|MGC19050	major facilitator superfamily domain containing 7C
chr9-69	chr9	106324204	106324376	+	15.6	0.771	Intergenic	Intergenic	-7580	NM_009082	19944	Mm.431965	NM_009082	ENSMUSG00000048758	Rpl29	MGC107574|MGC107575|MGC107576|Rpl43	ribosomal protein L29
chr4-83	chr4	118285320	118285492	+	15.6	0.679	intron (NM_026789, intron 3 of 21)	B3|SINE|B2	7604	NM_026789	68625	Mm.256495	NM_026789	ENSMUSG00000028730	Wdr65	1110020C03Rik|AV009650|C130004B06Rik|Gm1363	WD repeat domain 65
chr11-140	chr11	3188514	3188686	+	15.6	0.677	promoter-TSS (NR_045108)	promoter-TSS (NR_045108)	-534	NR_045108	56218	Mm.486715	NM_001253690	ENSMUSG00000020453	Patz1	8430401L15Rik|AI447519|Mazr|Patz|Zfp278	POZ (BTB) and AT hook containing zinc finger 1
chr13-29	chr13	23627138	23627310	+	15.6	0.841	promoter-TSS (NM_145073)	promoter-TSS (NM_145073)	-63	NM_145073	97908	Mm.261657	NM_145073	ENSMUSG00000062417	Hist1h3g	H3.1-221|M32460	histone cluster 1, H3g
chr8-186	chr8	91497852	91498024	+	15.6	0.814	Intergenic	Intergenic	70123	NM_021390	58198	Mm.214361	NM_021390	ENSMUSG00000031665	Sall1	Msal-3	sal-like 1 (Drosophila)
chr1-48	chr1	36308396	36308568	+	15.6	0.951	Intergenic	Intergenic	-7335	NM_198899	320011	Mm.261022	NM_198899	ENSMUSG00000037470	Uggt1	0910001L17Rik|A930007H10Rik|AA589501|AI414429|AI448372|C820010P03Rik|GT|UGT1|Ugcgl1	UDP-glucose glycoprotein glucosyltransferase 1
chr7-40	chr7	137676985	137677157	+	15.6	0.729	intron (NM_001162855, intron 10 of 10)	intron (NM_001162855, intron 10 of 10)	-13596	NM_001029895	11907	Mm.216321	NM_001029895	ENSMUSG00000030850	Ate1	AI225793|AW547406	arginyltransferase 1
chr15-33	chr15	25562813	25562985	+	15.6	0.725	intron (NM_019472, intron 1 of 40)	ID_B1|SINE|B4	10594	NM_019472	17909	Mm.60590	NM_019472	ENSMUSG00000022272	Myo10	AW048724|D15Ertd600e|mKIAA0799	myosin X
chr9-68	chr9	97014804	97014976	+	15.6	0.72	Intergenic	ORR1D2|LTR|MaLR	-3430	NM_138756	192287	Mm.475433	NM_138756	ENSMUSG00000032449	Slc25a36	C330005L02Rik	solute carrier family 25, member 36
chr10-36	chr10	24589663	24589835	+	15.6	0.74	promoter-TSS (NM_001166416)	promoter-TSS (NM_001166416)	-43	NM_001166416	70208	Mm.28020	NM_001166416	ENSMUSG00000019984	Med23	130kDa|3000002A17Rik|Crsp3|ESTM7|Sur2|X83317|mKIAA1216	mediator complex subunit 23
chr17-59	chr17	9957684	9957856	+	15.6	0.851	intron (NR_045433, intron 3 of 3)	intron (NR_045433, intron 3 of 3)	10961	NR_045433	71092	Mm.243827	NR_045433		4930452A19Rik	4933424P20Rik	RIKEN cDNA 4930452A19 gene
chr8-185	chr8	82235649	82235821	+	15.6	0.727	promoter-TSS (NM_015751)	promoter-TSS (NM_015751)	16	NM_026904	68999	Mm.257445	NM_026904	ENSMUSG00000036977	Anapc10	1500026N15Rik|A830003M23Rik|APC10	anaphase promoting complex subunit 10
chr8-182	chr8	26385596	26385768	+	15.6	0.661	Intergenic	Intergenic	31060	NR_040352	74489		NR_040352		5430421F17Rik	-	RIKEN cDNA 5430421F17 gene
chr13-28	chr13	23503274	23503446	+	15.6	0.574	Intergenic	Intergenic	12375	NM_013924	30946	Mm.292094	NM_013924	ENSMUSG00000036376	Abt1	-	activator of basal transcription 1
chr5-35	chr5	110877955	110878127	+	15.6	0.644	promoter-TSS (NM_001142642)	promoter-TSS (NM_001142642)	-519	NM_001142642	381668	Mm.472278	NM_001142642	ENSMUSG00000043323	Fbrsl1	2410025L10Rik|AI467568|Gm1049|mKIAA1545	fibrosin-like 1
chr17-60	chr17	17200642	17200814	+	15.6	0.679	promoter-TSS (NM_001005358)	promoter-TSS (NM_001005358)	-339	NM_001005358	449000	Mm.483718	NM_001005358	ENSMUSG00000067034	Zfp960	-	zinc finger protein 960
chr5-36	chr5	113528651	113528823	+	15.6	0.792	intron (NM_172884, intron 2 of 7)	intron (NM_172884, intron 2 of 7)	-18133	NM_021352	12962	Mm.378899	NM_001159650	ENSMUSG00000029352	Crybb3	AI852419	crystallin, beta B3
chr4-73	chr4	107744075	107744247	+	15.6	0.83	intron (NM_011327, intron 11 of 15)	intron (NM_011327, intron 11 of 15)	-39466	NM_172874	242608	Mm.74710	NM_172874	ENSMUSG00000028600	Podn	9430070G18|Pcan|SLRR5A	podocan
chr4-88	chr4	153202009	153202181	+	15.6	0.714	Intergenic	MLT1J|LTR|MaLR	122490	NR_040670	407793	Mm.260950	NR_040670		BC039966	-	cDNA sequence BC039966
chr17-61	chr17	23737821	23737993	+	15.6	0.673	promoter-TSS (NM_001033425)	promoter-TSS (NM_001033425)	84	NM_001033425	332221	Mm.270315	NM_001033425	ENSMUSG00000023902	Zscan10	BC068284|Zfp206|Zkscan10|Znf206	zinc finger and SCAN domain containing 10
chr12-161	chr12	114070738	114070910	+	15.6	0.808	Intergenic	ORR1B1|LTR|MaLR	-3224	NM_028023	71963	Mm.313185	NM_028023	ENSMUSG00000047832	Cdca4	2410018C03Rik|HEPP|SEI-3	cell division cycle associated 4
chr8-184	chr8	69383972	69384144	+	15.6	0.878	promoter-TSS (NM_001163564)	promoter-TSS (NM_001163564)	-58	NM_001163564	234344	Mm.334561	NM_001163564	ENSMUSG00000014907	Naf1	Gm174	nuclear assembly factor 1 homolog (S. cerevisiae)
chr7-38	chr7	87065462	87065634	+	15.6	0.766	promoter-TSS (NM_009682)	promoter-TSS (NM_009682)	-22	NM_009682	11778	Mm.220173	NM_009682	ENSMUSG00000063801	Ap3s2	[s]3B	adaptor-related protein complex 3, sigma 2 subunit
chrX-25	chrX	7796878	7797050	+	15.6	0.717	Intergenic	Intergenic	-13313	NM_145908	53627	Mm.443425	NM_016913	ENSMUSG00000031169	Porcn	2410004O13Rik|AW045557|DXHXS7465e|Mporc|Mporc-a|Mporc-b|Mporc-c|Mporc-d|Ppn|mMg61|porc	porcupine homolog (Drosophila)
chr6-82	chr6	121133808	121133980	+	15.6	0.672	5' UTR (NM_028730, exon 1 of 5)	5' UTR (NM_028730, exon 1 of 5)	209	NM_028730	74043	Mm.34744	NM_028730	ENSMUSG00000067825	Pex26	4632428M11Rik|AI853212	peroxisomal biogenesis factor 26
chr2-51	chr2	167046757	167046929	+	15.6	0.891	exon (NM_008968, exon 5 of 10)	exon (NM_008968, exon 5 of 10)	19194	NM_008968	19223	Mm.2339	NM_008968	ENSMUSG00000017969	Ptgis	Cyp8|Cyp8a1|Pgis	prostaglandin I2 (prostacyclin) synthase
chr6-81	chr6	120314307	120314479	+	15.6	0.809	promoter-TSS (NR_045558)	promoter-TSS (NR_045558)	-6	NR_045558	67200	Mm.45767	NM_026028	ENSMUSG00000030177	Ccdc77	2400002C23Rik|2700091N06Rik|AV168274	coiled-coil domain containing 77
chr17-62	chr17	24210469	24210641	+	15.6	0.851	promoter-TSS (NM_027008)	promoter-TSS (NM_027008)	-103	NM_027008	69259	Mm.395963	NM_027008	ENSMUSG00000016946	Kctd5	2610030N08Rik|mKIAA0176	potassium channel tetramerisation domain containing 5
chr4-72	chr4	85829677	85829849	+	15.6	0.864	intron (NM_029967, intron 4 of 27)	intron (NM_029967, intron 4 of 27)	129944	NM_029967	77739	Mm.331690	NM_029967	ENSMUSG00000066113	Adamtsl1	5930437A14Rik|6720426B09Rik|ADAMTSL-1	ADAMTS-like 1
chr1-53	chr1	173461650	173461822	+	15.6	0.586	exon (NM_010584, exon 4 of 8)	exon (NM_010584, exon 4 of 8)	3689	NM_010584	16429	Mm.247426	NM_010584	ENSMUSG00000038209	Itln1	IntL|Itln|Itln2|Itln5|Itlna|Lfr|MGC183671|MGC183706	intelectin 1 (galactofuranose binding)
chr3-37	chr3	107136009	107136181	+	15.6	0.683	5' UTR (NM_001045807, exon 1 of 2)	5' UTR (NM_001045807, exon 1 of 2)	112	NM_001045807	229700	Mm.472803	NM_001045807	ENSMUSG00000048109	Rbm15	C230088J01Rik|KIAA1438|mKIAA1438	RNA binding motif protein 15
chr7-37	chr7	53152736	53152908	+	15.6	0.679	promoter-TSS (NM_021482)	promoter-TSS (NM_021482)	383	NM_144801	70209	Mm.431771	NM_144801	ENSMUSG00000002781	Tmem143	2310076O21Rik|AI481604	transmembrane protein 143
chr3-38	chr3	121807476	121807648	+	15.6	0.886	intron (NM_007378, intron 13 of 49)	intron (NM_007378, intron 13 of 49)	60184	NM_007378	11304	Mm.3918	NM_007378	ENSMUSG00000028125	Abca4	AW050280|Abc10|Abcr|D430003I15Rik|RmP	ATP-binding cassette, sub-family A (ABC1), member 4
chr14-36	chr14	63379884	63380056	+	15.6	0.826	promoter-TSS (NM_008715)	promoter-TSS (NM_008715)	-21	NM_008715	18130	Mm.441110	NM_008715	ENSMUSG00000035161	Ints6	2900075H24Rik|AI480962|DICE1|Ddx26|HDB|Notch2l	integrator complex subunit 6
chr4-81	chr4	118220766	118220938	+	15.6	0.783	Intergenic	G-rich|Low_complexity|Low_complexity	-4521	NM_172383	230678	Mm.23639	NM_172383	ENSMUSG00000050854	Tmem125	6330530A05Rik|AV223516|MGC48203	transmembrane protein 125
chr11-145	chr11	117964300	117964472	+	15.6	0.796	intron (NM_001167746, intron 20 of 80)	intron (NM_001167746, intron 20 of 80)	26147	NM_001167746	69926	Mm.473893	NM_001167746	ENSMUSG00000033987	Dnahc17	2810003K23Rik|Dnah17|Dnahcl1|Gm1178|mKIAA3028	dynein, axonemal, heavy chain 17
chr13-32	chr13	110809672	110809844	+	15.6	0.673	Intergenic	Intergenic	115741	NR_035442	100316683		NR_035442		Mir1904	Mirn1904|mmu-mir-1904	microRNA 1904
chr17-63	chr17	30713494	30713666	+	15.6	0.741	promoter-TSS (NM_027060)	promoter-TSS (NM_027060)	-348	NM_027060	224671	Mm.41220	NM_027060	ENSMUSG00000062202	Btbd9	1700023F20Rik|4930402L05|AI464421	BTB (POZ) domain containing 9
chr6-85	chr6	134878581	134878753	+	15.6	0.771	promoter-TSS (NR_037955)	promoter-TSS (NR_037955)	-443	NR_037956	381822	Mm.5935	NR_037955		1190002F15Rik	AI120476	RIKEN cDNA 1190002F15 gene
chr4-86	chr4	146778843	146779015	+	15.6	0.681	intron (NM_001039209, intron 1 of 2)	RMER1B|Other|Other	-148457	NM_001014397	433804	Mm.332047	NM_001014397	ENSMUSG00000065999	Gm13154	OTTMUSG00000010673	predicted gene 13154
chr9-67	chr9	61754865	61755037	+	15.6	0.864	Intergenic	Intergenic	7366	NM_018853	56040	Mm.3158	NM_018853	ENSMUSG00000007892	Rplp1	2410042H16Rik|Arpp1|C430017H15Rik|MGC103133	ribosomal protein, large, P1
chr2-50	chr2	152171199	152171371	+	15.6	0.756	promoter-TSS (NR_033505)	promoter-TSS (NR_033505)	-120	NR_033505	791417	Mm.451219	NR_033505		Gm14164	OTTMUSG00000015846	predicted gene 14164
chr4-79	chr4	117200639	117200811	+	15.6	0.708	Intergenic	Intergenic	-22374	NM_080469	140546	Mm.235891	NM_080469	ENSMUSG00000033423	Eri3	PINT1|Prnpip1	exoribonuclease 3
chr19-26	chr19	8945897	8946069	+	15.6	0.822	promoter-TSS (NM_146093)	promoter-TSS (NM_146093)	-66	NM_146093	225896	Mm.27839	NM_146093	ENSMUSG00000071655	Ubxn1	2B28|4930455J02Rik|D19Ertd721e|MGC6696|T25529	UBX domain protein 1
chr15-34	chr15	75983008	75983180	+	15.6	0.655	Intergenic	Intergenic	-26108	NM_001142968	271278	Mm.205253	NM_198172	ENSMUSG00000044361	BC024139	6230424I18Rik|MGC37978	cDNA sequence BC024139
chr4-82	chr4	118221130	118221302	+	15.6	0.727	Intergenic	G-rich|Low_complexity|Low_complexity	-4885	NM_172383	230678	Mm.23639	NM_172383	ENSMUSG00000050854	Tmem125	6330530A05Rik|AV223516|MGC48203	transmembrane protein 125
chr1-52	chr1	168065829	168066001	+	15.6	0.684	intron (NM_021610, intron 1 of 6)	intron (NM_021610, intron 1 of 6)	5324	NM_021610	59290	Mm.46357	NM_021610	ENSMUSG00000000544	Gpa33	2010310L10Rik|2210401D16Rik|BB116197	glycoprotein A33 (transmembrane)
chr6-88	chr6	144309978	144310150	+	15.6	0.787	Intergenic	Intergenic	-151976	NM_001243163	20678	Mm.1752	NM_001113559	ENSMUSG00000041540	Sox5	A730017D01Rik|AI528773|MGC124352	SRY-box containing gene 5
chr11-143	chr11	100420859	100421031	+	15.6	0.907	intron (NM_028918, intron 7 of 11)	intron (NM_028918, intron 7 of 11)	13999	NM_028918	74407	Mm.31590	NM_028918	ENSMUSG00000006784	Ttc25	4933404O19Rik	tetratricopeptide repeat domain 25
chr11-144	chr11	102110070	102110242	+	15.6	0.735	promoter-TSS (NM_153544)	promoter-TSS (NM_153544)	-40	NM_153544	217216	Mm.247335	NM_153544	ENSMUSG00000034773	BC030867	MGC117894|MGC31269	cDNA sequence BC030867
chr9-66	chr9	40049215	40049387	+	15.6	0.769	Intergenic	Intergenic	-27500	NM_001083917	235281	Mm.290083	NM_001083917	ENSMUSG00000049281	Scn3b	1110001K16Rik|4833414B02Rik|Scnb3	sodium channel, voltage-gated, type III, beta
chr7-39	chr7	105963860	105964032	+	15.6	0.809	Intergenic	tRNA-Pro-CCA|tRNA|tRNA	-23409	NM_009519	22411	Mm.22182	NM_009519	ENSMUSG00000015957	Wnt11	-	wingless-related MMTV integration site 11
chr17-65	chr17	46936653	46936825	+	15.6	0.585	3' UTR (NM_001100452, exon 11 of 11)	3' UTR (NM_001100452, exon 11 of 11)	-17134	NM_025433	66229	Mm.468212	NM_025433	ENSMUSG00000063888	Rpl7l1	1500016H10Rik	ribosomal protein L7-like 1
chr6-83	chr6	125095092	125095264	+	15.6	0.678	promoter-TSS (NM_178787)	promoter-TSS (NM_178787)	-81	NM_178787	320678	Mm.129415	NM_001039669	ENSMUSG00000038271	Iffo1	4733401N06Rik|A930037G23Rik|HOM-TES-103|Iffo	intermediate filament family orphan 1
chr13-31	chr13	75935366	75935538	+	15.6	0.792	Intergenic	L4|LINE|RTE	-41882	NM_053108	93692	Mm.25844	NM_053108	ENSMUSG00000021591	Glrx	C86710|D13Wsu156e|Glrx1|Grx1|TTase	glutaredoxin
chr19-25	chr19	5050486	5050658	+	15.6	0.6	promoter-TSS (NM_145495)	promoter-TSS (NM_145495)	-236	NM_145495	225870	Mm.271922	NM_145495	ENSMUSG00000024883	Rin1	-	Ras and Rab interactor 1
chr18-28	chr18	39190898	39191070	+	15.6	0.857	intron (NM_175164, intron 1 of 22)	intron (NM_175164, intron 1 of 22)	38185	NM_175164	71302	Mm.329396	NM_175164	ENSMUSG00000036452	Arhgap26	1810044B20Rik|2610010G17Rik|4933432P15Rik|AI853435|mKIAA0621	Rho GTPase activating protein 26
chr2-49	chr2	71027017	71027189	+	15.6	0.812	Intergenic	MTD|LTR|MaLR	-22660	NM_001198875	13427	Mm.249479	NM_001198872	ENSMUSG00000027012	Dync1i2	3110079H08Rik|AW554389|Dncic2	dynein cytoplasmic 1 intermediate chain 2
chr1-54	chr1	193112747	193112919	+	15.6	0.776	Intergenic	Intergenic	29164	NM_025424	66208	Mm.46444	NM_025424	ENSMUSG00000037499	Nenf	1110060M21Rik|SCIRP10|Spuf	neuron derived neurotrophic factor
chr1-51	chr1	168056922	168057094	+	15.6	0.672	intron (NM_001033344, intron 2 of 5)	intron (NM_001033344, intron 2 of 5)	1021	NM_001033344	240892	Mm.35315	NM_001033344	ENSMUSG00000026564	Dusp27	C130085G02Rik|Gm209	dual specificity phosphatase 27 (putative)
chr6-87	chr6	143092484	143092656	+	15.6	0.625	Intergenic	Intergenic	-23180	NM_029250	75320	Mm.272548	NM_029250	ENSMUSG00000030275	Etnk1	1110061E11Rik|4930555L11Rik|AI195356|AI841245|C80956|D6Ertd3e|EKI1	ethanolamine kinase 1
chr4-85	chr4	129512684	129512856	+	15.6	0.822	intron (NM_001164745, intron 1 of 5)	intron (NM_001164745, intron 1 of 5)	14818	NM_001164745	19244	Mm.193688	NM_001164745	ENSMUSG00000028788	Ptp4a2	MGC102154|MGC103400|Prl-2	protein tyrosine phosphatase 4a2
chr3-36	chr3	63768548	63768720	+	15.6	0.704	promoter-TSS (NM_015728)	promoter-TSS (NM_015728)	21	NM_015728	11416	Mm.135619	NM_015728	ENSMUSG00000027822	Slc33a1	AI315656|AI788741|Acatn|D630022N01Rik	solute carrier family 33 (acetyl-CoA transporter), member 1
chr11-142	chr11	97663091	97663263	+	15.6	0.759	intron (NM_010688, intron 1 of 6)	intron (NM_010688, intron 1 of 6)	2191	NM_010688	16796	Mm.271967	NM_010688	ENSMUSG00000038366	Lasp1	AA408629|Def-4|SH3P6|Tg(Col1a1-lacZ)1Ngma	LIM and SH3 protein 1
chr13-30	chr13	54691777	54691949	+	15.6	0.673	promoter-TSS (NM_178605)	promoter-TSS (NM_178605)	271	NM_025933	67044	Mm.29353	NM_025933	ENSMUSG00000025868	Higd2a	2010110M21Rik|AA690237	HIG1 domain family, member 2A
chr12-143	chr12	8305856	8306028	+	15.6	0.87	intron (NM_013527, intron 1 of 1)	intron (NM_013527, intron 1 of 1)	2818	NM_013527	238057	Mm.271308	NM_013527	ENSMUSG00000037660	Gdf7	BMP12	growth differentiation factor 7
chr8-193	chr8	126193295	126193467	+	15.6	0.655	Intergenic	MT2A|LTR|ERVL	15552	NM_133955	69581	Mm.168257	NM_133955	ENSMUSG00000039960	Rhou	2310026M05Rik|AI182090|Arhu|CDC42L1|G28K|WRCH-1|WRCH1|mG28K	ras homolog gene family, member U
chr4-84	chr4	125286831	125287003	+	15.6	0.691	intron (NM_001081097, intron 1 of 15)	L1MC1|LINE|L1	118842	NM_001081097	14807	Mm.40896	NM_001081097	ENSMUSG00000001985	Grik3	9630027E11|GluR7-3|Glur-7|Glur7	glutamate receptor, ionotropic, kainate 3
chr3-33	chr3	9709029	9709201	+	15.6	0.673	intron (NM_001195031, intron 3 of 8)	intron (NM_001195031, intron 3 of 8)	-99030	NM_133218	170753	Mm.212908	NM_133218	ENSMUSG00000040209	Zfp704	C030026M03|C030034L19Rik|Gig1|Znf704	zinc finger protein 704
chr4-100	chr4	132514868	132515040	+	15.2	0.655	Intergenic	Intergenic	-15056	NM_010208	14191	Mm.271665	NM_010208	ENSMUSG00000028874	Fgr	-	Gardner-Rasheed feline sarcoma viral (Fgr) oncogene homolog
chr8-215	chr8	122824811	122824983	+	15.2	0.76	Intergenic	Intergenic	-123528	NM_001033980	436062	Mm.334852	NM_001033980	ENSMUSG00000042269	Fam92b	1700120B06Rik	family with sequence similarity 92, member B
chr7-48	chr7	135888230	135888402	+	15.2	0.826	promoter-TSS (NM_001029982)	promoter-TSS (NM_001029982)	-68	NM_001029982	207352	Mm.297105	NM_001029982	ENSMUSG00000055319	Sec23ip	D7Ertd373e|p125	Sec23 interacting protein
chr16-18	chr16	30009838	30010010	+	15.2	0.837	intron (NR_033631, intron 1 of 2)	intron (NR_033631, intron 1 of 2)	1171	NR_033631	100043102	Mm.30797	NR_033631		4632428C04Rik	Gm4231	RIKEN cDNA 4632428C04 gene
chr14-44	chr14	99697512	99697684	+	15.2	0.829	promoter-TSS (NM_009769)	promoter-TSS (NM_009769)	-312	NM_009769	12224	Mm.30262	NM_009769	ENSMUSG00000005148	Klf5	4930520J07Rik|Bteb2|CKLF|IKLF	Kruppel-like factor 5
chr17-67	chr17	43214645	43214817	+	15.2	0.767	intron (NM_178589, intron 4 of 5)	intron (NM_178589, intron 4 of 5)	61227	NM_178589	94185	Mm.200792	NM_178589	ENSMUSG00000023915	Tnfrsf21	AA959878|DR6|R74815|TR7	tumor necrosis factor receptor superfamily, member 21
chr16-20	chr16	33751296	33751468	+	15.2	0.767	intron (NM_175256, intron 12 of 14)	intron (NM_175256, intron 12 of 14)	-42741	NM_010739	17063	Mm.3177	NM_010739	ENSMUSG00000022824	Muc13	114/A10|14/A10|AI159736|Lrrp|Ly64|NJ-1	mucin 13, epithelial transmembrane
chr6-90	chr6	39350442	39350614	+	15.2	0.778	intron (NM_018810, intron 5 of 7)	intron (NM_018810, intron 5 of 7)	19101	NM_011226	19331	Mm.123866	NM_011226	ENSMUSG00000029923	Rab19	-	RAB19, member RAS oncogene family
chr13-36	chr13	66092151	66092323	+	15.2	0.644	Intergenic	Intergenic	-122152	NM_001177832	628709	Mm.390595	NM_001177832		Gm10324	ENSMUSG00000071302	predicted gene 10324
chr4-105	chr4	151480984	151481156	+	15.2	0.66	exon (NM_001004156, exon 10 of 20)	exon (NM_001004156, exon 10 of 20)	-9382	NM_033042	85030	Mm.101198	NM_033042	ENSMUSG00000024793	Tnfrsf25	APO-3|DDR3|DR3|LARD|TR3|TRAMP|Tnfrsf12|WSL-1|WSL-LR|Wsl	tumor necrosis factor receptor superfamily, member 25
chr17-66	chr17	35627349	35627521	+	15.2	0.672	Intergenic	Intergenic	-15542	NM_013633	18999	Mm.17031	NM_001252452	ENSMUSG00000024406	Pou5f1	NF-A3|Oct-3|Oct-3/4|Oct-4|Oct3|Oct3/4|Oct4|Otf-3|Otf-4|Otf3|Otf3-rs7|Otf3g|Otf4	POU domain, class 5, transcription factor 1
chr1-59	chr1	174240289	174240461	+	15.2	0.78	Intergenic	Intergenic	-2163	NM_080419	140559	Mm.487654	NM_080419	ENSMUSG00000038034	Igsf8	AA033172|AU041109|ESTM34|EWI-2|KCT-4|PGRL|R75384	immunoglobulin superfamily, member 8
chr15-36	chr15	77166805	77166977	+	15.2	0.735	Intergenic	Intergenic	-29408	NM_053104	93686	Mm.202774	NM_001110827	ENSMUSG00000033565	Rbfox2	2810460A15Rik|AA407676|AI118529|Fbm2|Fxh|Hrnbp2|Rbm9	RNA binding protein, fox-1 homolog (C. elegans) 2
chr8-209	chr8	109580672	109580844	+	15.2	0.62	promoter-TSS (NM_139229)	promoter-TSS (NM_139229)	-19	NM_001164472	66164	Mm.334789	NM_001164472	ENSMUSG00000031917	Nip7	1110017C15Rik|6330509M23Rik|AA408773|AA410017|PEachy	nuclear import 7 homolog (S. cerevisiae)
chr19-27	chr19	3282929	3283101	+	15.2	0.776	promoter-TSS (NM_009212)	promoter-TSS (NM_009212)	-5	NM_009212	20589	Mm.3179	NM_009212	ENSMUSG00000024831	Ighmbp2	AEP|Catf1|RIPE3b1|Smbp-2|Smbp2|Smubp2|nmd|sma	immunoglobulin mu binding protein 2
chr2-53	chr2	34726469	34726641	+	15.2	0.647	promoter-TSS (NM_080554)	promoter-TSS (NM_080554)	-73	NM_080554	66998	Mm.270632	NM_080554	ENSMUSG00000026869	Psmd5	1500032A03Rik|AW475925|KIAA0072|S5b|W91691|mKIAA0072	proteasome (prosome, macropain) 26S subunit, non-ATPase, 5
chr4-94	chr4	117152658	117152830	+	15.2	0.656	intron (NM_025739, intron 2 of 14)	intron (NM_025739, intron 2 of 14)	16776	NM_025739	66743	Mm.318331	NM_025739	ENSMUSG00000028677	Rnf220	4732477A13|4931406I20Rik|5730503K05Rik|AV302541	ring finger protein 220
chr8-214	chr8	122039850	122040022	+	15.2	0.696	intron (NM_019709, intron 20 of 23)	BGLII_B|LTR|ERVK	-14338	NM_001009950	234788	Mm.302096	NM_001009950	ENSMUSG00000034224	Slc38a8	Gm587|MGC113805	solute carrier family 38, member 8
chr17-70	chr17	95233959	95234131	+	15.2	0.587	promoter-TSS (NR_045963)	promoter-TSS (NR_045963)	94	NR_045964	100038746	Mm.488021	NR_045963		Gm1976	100038868	predicted gene 1976
chr15-35	chr15	61924421	61924593	+	15.2	0.707	intron (NR_003368, intron 1 of 8)	intron (NR_003368, intron 1 of 8)	54965	NR_003368	19296	Mm.4608	NM_011222		Pvt1	Gt(pU21)84Imeg|Mis-1|Mlvi-1|Pvt-1	plasmacytoma variant translocation 1
chr16-19	chr16	30066387	30066559	+	15.2	0.776	intron (NM_008235, intron 3 of 3)	CpG	1030	NM_008235	15205	Mm.390859	NM_008235	ENSMUSG00000022528	Hes1	Hry|bHLHb39	hairy and enhancer of split 1 (Drosophila)
chr10-44	chr10	89194889	89195061	+	15.2	0.731	promoter-TSS (NM_025914)	promoter-TSS (NM_025914)	65	NM_025914	67019	Mm.335292	NM_025914	ENSMUSG00000019948	Actr6	2010200J04Rik|AU044443|Arp6|ArpX|CDA12	ARP6 actin-related protein 6 homolog (yeast)
chr9-72	chr9	43592985	43593157	+	15.2	0.826	intron (NM_021424, intron 1 of 5)	intron (NM_021424, intron 1 of 5)	40412	NM_021424	58235	Mm.335096	NM_021424	ENSMUSG00000032012	Pvrl1	AI835281|AW549174|Cd111|HIgR|HveC|PRR|PRR1|nectin-1	poliovirus receptor-related 1
chr6-91	chr6	92196466	92196638	+	15.2	0.745	Intergenic	MER74A|LTR|ERVL	-1910	NM_009426	22044	Mm.1363	NM_009426	ENSMUSG00000005892	Trh	AI324969|AL022609	thyrotropin releasing hormone
chr5-43	chr5	140302753	140302925	+	15.2	0.787	promoter-TSS (NM_025604)	promoter-TSS (NM_025604)	-42	NM_025604	66506	Mm.29070	NM_025604	ENSMUSG00000029551	Psmg3	1810042K04Rik|4930403H09Rik|AI303239	proteasome (prosome, macropain) assembly chaperone 3
chr5-38	chr5	26334340	26334512	+	15.2	0.655	Intergenic	Intergenic	31619	NM_029376	75657	Mm.374273	NM_029376	ENSMUSG00000073119	Speer4a	1700027N01Rik|SPEER-4A	spermatogenesis associated glutamate (E)-rich protein 4a
chr13-35	chr13	34222986	34223158	+	15.2	0.792	promoter-TSS (NM_023716)	promoter-TSS (NM_023716)	-849	NM_023716	73710	Mm.379227	NM_023716	ENSMUSG00000045136	Tubb2b	2410129E14Rik	tubulin, beta 2B class IIB
chr6-98	chr6	128041018	128041190	+	15.2	0.679	intron (NM_175414, intron 1 of 8)	intron (NM_175414, intron 1 of 8)	52492	NM_175414	109246	Mm.21814	NM_175414	ENSMUSG00000030352	Tspan9	6720474K14Rik|9430079M16Rik|AU018597	tetraspanin 9
chr14-45	chr14	121905698	121905870	+	15.2	0.672	Intergenic	Intergenic	-1308	NM_053079	56643	Mm.155618	NM_053079	ENSMUSG00000025557	Slc15a1	D630032F02|PECT1|PEPT1	solute carrier family 15 (oligopeptide transporter), member 1
chr7-45	chr7	52976397	52976569	+	15.2	0.85	promoter-TSS (NM_001033170)	promoter-TSS (NM_001033170)	-107	NM_001033170	73813	Mm.322591	NM_001033170	ENSMUSG00000054161	Fam83e	4930403C10Rik	family with sequence similarity 83, member E
chr6-89	chr6	3448321	3448493	+	15.2	0.9	promoter-TSS (NM_001167751)	promoter-TSS (NM_001167751)	14	NM_001167750	73288	Mm.45539	NM_001167750	ENSMUSG00000001376	Ccdc132	1700034M03Rik|8430415E05Rik|BLM|C87205|mKIAA1861	coiled-coil domain containing 132
chr17-69	chr17	83613526	83613698	+	15.2	0.82	Intergenic	Intergenic	-1011	NM_134117	106522	Mm.311974	NM_134117	ENSMUSG00000024247	Pkdcc	AI115348|AW548124|Adtk1|ESTM17|MAd1|MGC99930|Sgk493|Vlk|X83346	protein kinase domain containing, cytoplasmic
chr11-150	chr11	96928062	96928234	+	15.2	0.72	intron (NM_001081434, intron 18 of 22)	intron (NM_001081434, intron 18 of 22)	16014	NM_001081434	71240	Mm.190450	NM_001081434	ENSMUSG00000038534	Osbpl7	4933437E18Rik	oxysterol binding protein-like 7
chr12-173	chr12	103677802	103677974	+	15.2	0.725	promoter-TSS (NM_011175)	promoter-TSS (NM_011175)	19	NM_011175	19141	Mm.17185	NM_011175	ENSMUSG00000021190	Lgmn	AEP|AI746452|AU022324|Prsc1	legumain
chr12-169	chr12	102070875	102071047	+	15.2	0.812	intron (NM_145448, intron 2 of 12)	MTEa|LTR|MaLR	53628	NM_145448	217830	Mm.218590	NM_145448	ENSMUSG00000021185	9030617O03Rik	-	RIKEN cDNA 9030617O03 gene
chr8-197	chr8	14888335	14888507	+	15.2	0.556	promoter-TSS (NM_012000)	promoter-TSS (NM_012000)	-115	NM_012000	26889	Mm.467756	NM_012000	ENSMUSG00000026317	Cln8	mnd	ceroid-lipofuscinosis, neuronal 8
chr5-42	chr5	136091958	136092130	+	15.2	0.694	Intergenic	Intergenic	-16480	NM_146002	215160	Mm.295438	NM_146002	ENSMUSG00000039917	Rhbdd2	0610011L13Rik|AI480532|MGC18730|Rhbdl7|Usmg1	rhomboid domain containing 2
chr4-89	chr4	98486127	98486299	+	15.2	0.589	Intergenic	Intergenic	-1985	NM_172872	242553	Mm.440211	NM_172872	ENSMUSG00000035407	Kank4	AU021071|Ankrd38|BC060737|C130031J23	KN motif and ankyrin repeat domains 4
chr10-45	chr10	126409113	126409285	+	15.2	0.648	Intergenic	Intergenic	-6574	NM_001113470	52468	Mm.29490	NM_001113470	ENSMUSG00000078429	Ctdsp2	AI586070|D10Ertd73e|MGC38258|OS-4|OS4|SCP2	CTD (carboxy-terminal domain, RNA polymerase II, polypeptide A) small phosphatase 2
chr1-57	chr1	135641187	135641359	+	15.2	0.735	intron (NM_213616, intron 1 of 19)	intron (NM_213616, intron 1 of 19)	9051	NM_001167949	381290	Mm.440679	NM_001167949	ENSMUSG00000026463	Atp2b4	MGC129362|MGC129363|Pmca4	ATPase, Ca++ transporting, plasma membrane 4
chr15-39	chr15	85689922	85690094	+	15.2	0.708	promoter-TSS (NM_001168672)	promoter-TSS (NM_001168672)	-129	NM_001168672	29870	Mm.20858	NM_001168672	ENSMUSG00000022385	Gtse1	B99|Gtse-1	G two S phase expressed protein 1
chr19-29	chr19	8860395	8860567	+	15.2	0.739	intron (NM_001177798, intron 1 of 11)	intron (NM_001177798, intron 1 of 11)	325	NM_146092	225895	Mm.489793	NM_001177798	ENSMUSG00000003680	Taf6l	2810417N14Rik|BB223262|C530024J06Rik|MGC41377|Paf65a	TAF6-like RNA polymerase II, p300/CBP-associated factor (PCAF)-associated factor
chr2-55	chr2	119312266	119312438	+	15.2	0.897	Intergenic	Intergenic	-8987	NM_026574	68142	Mm.330496	NM_026574	ENSMUSG00000034154	Ino80	2310079N15Rik|4632409L19Rik|Inoc1	INO80 homolog (S. cerevisiae)
chr11-148	chr11	55282992	55283164	+	15.2	0.717	promoter-TSS (NM_013716)	promoter-TSS (NM_013716)	-176	NM_013716	27041	Mm.405739	NM_013716	ENSMUSG00000018583	G3bp1	AI849976|B430204O07|C87777|G3bp|KIAA4115|mKIAA4115	Ras-GTPase-activating protein SH3-domain binding protein 1
chr7-46	chr7	87725397	87725569	+	15.2	0.755	Intergenic	Intergenic	-45478	NM_001042527	12144	Mm.12932	NM_001042527	ENSMUSG00000030528	Blm	-	Bloom syndrome, RecQ helicase-like
chr3-39	chr3	94819398	94819570	+	15.2	0.8	promoter-TSS (NM_030074)	promoter-TSS (NM_030074)	-324	NM_030074	78266	Mm.389478	NM_030074	ENSMUSG00000019338	Zfp687	4931408L03Rik|Znf687|mKIAA1441	zinc finger protein 687
chr8-206	chr8	90060593	90060765	+	15.2	0.603	Intergenic	Intergenic	-27127	NM_177901	330820	Mm.212913	NM_177901	ENSMUSG00000069971	4933402J07Rik	-	RIKEN cDNA 4933402J07 gene
chr13-34	chr13	23852931	23853103	+	15.2	0.809	promoter-TSS (NM_178192)	promoter-TSS (NM_178192)	9	NM_178192	326619	Mm.228709	NM_178192	ENSMUSG00000060093	Hist1h4a	-	histone cluster 1, H4a
chr11-147	chr11	48613738	48613910	+	15.2	0.621	promoter-TSS (NM_008143)	promoter-TSS (NM_008143)	-38	NM_008143	14694	Mm.5305	NM_008143	ENSMUSG00000020372	Gnb2l1	AL033335|GB-like|Gnb2-rs1|Rack1|p205	guanine nucleotide binding protein (G protein), beta polypeptide 2 like 1
chr2-54	chr2	90955294	90955466	+	15.2	0.86	exon (NM_011355, exon 5 of 5)	exon (NM_011355, exon 5 of 5)	-2921	NM_008653	17868	Mm.10728	NM_008653	ENSMUSG00000002100	Mybpc3	-	myosin binding protein C, cardiac
chr8-205	chr8	89344912	89345084	+	15.2	0.627	Intergenic	Intergenic	64159	NM_030563	80750	Mm.428374	NM_030563	ENSMUSG00000031652	N4bp1	AI481586|C81621|MGC7607	NEDD4 binding protein 1
chr19-30	chr19	47211598	47211770	+	15.2	0.745	intron (NM_133746, intron 1 of 2)	intron (NM_133746, intron 1 of 2)	1100	NM_133746	72691	Mm.31663	NM_133746	ENSMUSG00000033033	Calhm2	2810048G17Rik|Fam26b	calcium homeostasis modulator 2
chr14-43	chr14	99445671	99445843	+	15.2	0.702	promoter-TSS (NM_175245)	promoter-TSS (NM_175245)	161	NM_175265	77744	Mm.23503	NM_175265	ENSMUSG00000022070	6720463M24Rik	AI317232|Bora	RIKEN cDNA 6720463M24 gene
chr7-43	chr7	25291906	25292078	+	15.2	0.706	promoter-TSS (NM_146183)	promoter-TSS (NM_146183)	-114	NM_146183	232969	Mm.181332	NM_146183	ENSMUSG00000064264	Zfp428	2410005H09Rik|AV271806|AW047854|MGC38830|Znf428	zinc finger protein 428
chr12-168	chr12	89100980	89101152	+	15.2	0.765	non-coding (NR_033562, exon 1 of 1)	non-coding (NR_033562, exon 1 of 1)	1268	NR_033562	100038982		NR_033562		Gm1995	-	REX1, RNA exonuclease 1 homolog pseudogene
chr15-38	chr15	83263209	83263381	+	15.2	0.712	promoter-TSS (NM_001159510)	promoter-TSS (NM_001159510)	-15	NM_001159510	23970	Mm.23978	NM_001159509	ENSMUSG00000016664	Pacsin2	AI197433	protein kinase C and casein kinase substrate in neurons 2
chr15-37	chr15	81344870	81345042	+	15.2	0.745	Intergenic	Intergenic	48210	NM_019712	56438	Mm.29405	NM_019712	ENSMUSG00000022400	Rbx1	1500002P15Rik|AA517855|ROC1	ring-box 1
chr7-44	chr7	50432782	50432954	+	15.2	0.706	promoter-TSS (NM_001034893)	promoter-TSS (NM_001034893)	-90	NM_001034893	668620		NM_001034893	ENSMUSG00000064194	Zfp936	EG435970|EG668620|Gm9272|I1C0022H11Rik|MGC76792	zinc finger protein 936
chr4-106	chr4	151699744	151699916	+	15.2	0.787	promoter-TSS (NM_009079)	promoter-TSS (NM_009079)	-157	NM_009079	19934	Mm.307846	NM_009079	ENSMUSG00000028936	Rpl22	2700038K18Rik	ribosomal protein L22
chr4-97	chr4	125215881	125216053	+	15.2	0.69	intron (NM_001081097, intron 1 of 15)	intron (NM_001081097, intron 1 of 15)	47892	NM_001081097	14807	Mm.40896	NM_001081097	ENSMUSG00000001985	Grik3	9630027E11|GluR7-3|Glur-7|Glur7	glutamate receptor, ionotropic, kainate 3
chr13-33	chr13	23647518	23647690	+	15.2	0.725	exon (NM_145713, exon 1 of 1)	exon (NM_145713, exon 1 of 1)	703	NM_145713	14957	Mm.247046	NM_145713	ENSMUSG00000052565	Hist1h1d	H1.3|H1D|H1f3|H1s-4	histone cluster 1, H1d
chr14-40	chr14	55136239	55136411	+	15.2	0.691	promoter-TSS (NM_013768)	promoter-TSS (NM_013768)	-18	NM_013768	27374	Mm.196585	NM_013768	ENSMUSG00000023110	Prmt5	Jbp1|Skb1	protein arginine N-methyltransferase 5
chr4-99	chr4	130179670	130179842	+	15.2	0.6	Intergenic	Intergenic	-39518	NM_030722	80912	Mm.440206	NM_001159603	ENSMUSG00000028580	Pum1	AA517475|Pumm|mKIAA0099	pumilio 1 (Drosophila)
chr9-71	chr9	27106570	27106742	+	15.2	0.875	promoter-TSS (NM_001033323)	promoter-TSS (NM_001033323)	-157	NM_001033323	235086	Mm.335029	NM_001033323	ENSMUSG00000034275	Igsf9b	Gm508|KIAA1030|mKIAA1030	immunoglobulin superfamily, member 9B
chr8-203	chr8	87514265	87514437	+	15.2	0.86	promoter-TSS (NM_001167991)	promoter-TSS (NM_001167991)	-143	NM_133255	170833	Mm.247775	NM_001167991	ENSMUSG00000052566	Hook2	A630054I03Rik|MGC28586|MGC91008	hook homolog 2 (Drosophila)
chr8-218	chr8	124241900	124242072	+	15.2	0.643	Intergenic	Intergenic	-12473	NM_020605	57340	Mm.306870	NM_020605	ENSMUSG00000025318	Jph3	JP-3|Jp3|MGC124338|MGC124339|MGC124340	junctophilin 3
chr4-90	chr4	111299110	111299282	+	15.2	0.844	intron (NM_030231, intron 11 of 12)	intron (NM_030231, intron 11 of 12)	-93419	NM_026470	67946	Mm.275526	NM_026470	ENSMUSG00000034401	Spata6	1700062C23Rik|AI790763|Hash|KRP|Mash	spermatogenesis associated 6
chr1-58	chr1	138843814	138843986	+	15.2	0.688	intron (NM_030676, intron 3 of 8)	intron (NM_030676, intron 3 of 8)	6307	NM_001159769	26424	Mm.16794	NM_001159769	ENSMUSG00000026398	Nr5a2	AU020803|D1Ertd308e|Ftf|LRH-1	nuclear receptor subfamily 5, group A, member 2
chr9-74	chr9	49932402	49932574	+	15.2	0.778	Intergenic	Intergenic	-325314	NM_010875	17967	Mm.439182	NM_001081445	ENSMUSG00000039542	Ncam1	CD56|E-NCAM|NCAM-1|Ncam	neural cell adhesion molecule 1
chr5-41	chr5	121051417	121051589	+	15.2	0.735	intron (NM_029408, intron 2 of 4)	B3A|SINE|B2	11095	NM_029096	100764	Mm.9654	NM_029096	ENSMUSG00000029600	1110008J03Rik	AI853657|C86297|Rita	RIKEN cDNA 1110008J03 gene
chr8-211	chr8	112471410	112471582	+	15.2	0.723	TTS (NM_212447)	TTS (NM_212447)	14609	NM_212447	73608	Mm.86833	NM_028584	ENSMUSG00000001672	Marveld3	1810006A16Rik|AI642133|Marvd3|Mrvldc3	MARVEL (membrane-associating) domain containing 3
chr6-94	chr6	115714340	115714512	+	15.2	0.585	Intergenic	Intergenic	-1942	NM_001168257	94346	Mm.29739	NM_001168256	ENSMUSG00000059900	Tmem40	9030407H20Rik|AV091463|W64236	transmembrane protein 40
chr14-41	chr14	56222711	56222883	+	15.2	0.667	promoter-TSS (NM_001159418)	promoter-TSS (NM_001159418)	-25	NM_008394	16391	Mm.2032	NM_001159417	ENSMUSG00000002325	Irf9	Irf-9|Isgf3g|p48	interferon regulatory factor 9
chrX-27	chrX	114412303	114412475	+	15.2	0.66	Intergenic	Intergenic	284023	NM_001102665	100039319	Mm.469831	NM_001102665		Gm14920	ENSMUSG00000067441|Gm1539|H2A.Bbd1|OTTMUSG00000018481	predicted pseudogene 14920
chr7-41	chr7	3217739	3217911	+	15.2	0.7	promoter-TSS (NR_029640)	promoter-TSS (NR_029640)	-802	NR_029640	100049710		NR_029640		Mir290	Mirn290|mmu-miR-290	microRNA 290
chr8-217	chr8	123898502	123898674	+	15.2	0.611	Intergenic	B3A|SINE|B2	167266	NM_029597	76405	Mm.165697	NM_029597	ENSMUSG00000031809	1700018B08Rik	1700084O22Rik	RIKEN cDNA 1700018B08 gene
chr6-100	chr6	136761706	136761878	+	15.2	0.786	TTS (NM_021714)	TTS (NM_021714)	5023	NM_177688	232440	Mm.154564	NM_177688	ENSMUSG00000060032	H2afj	E130307C13|MGC118637	H2A histone family, member J
chr4-91	chr4	116358422	116358594	+	15.2	0.704	intron (NR_040442, intron 1 of 2)	CpG	119	NR_040442	100502959	Mm.395400	NR_040442		AV051173	-	expressed sequence AV051173
chr2-57	chr2	170144698	170144870	+	15.2	0.761	Intergenic	(CA)n|Simple_repeat|Simple_repeat	-37077	NR_040610	73303	Mm.443297	NR_040610		1700040N02Rik	-	RIKEN cDNA 1700040N02 gene
chr4-103	chr4	135101078	135101250	+	15.2	0.625	intron (NM_001013756, intron 15 of 15)	intron (NM_001013756, intron 15 of 15)	28371	NM_001013756	230824	Mm.331972	NM_001013756	ENSMUSG00000037188	Grhl3	AI561912|Get1|MGC102260|Som|Tfcp2l4|ct	grainyhead-like 3 (Drosophila)
chr8-202	chr8	32034320	32034492	+	15.2	0.829	Intergenic	Intergenic	-165728	NM_025869	66959	Mm.23916	NM_025869	ENSMUSG00000039661	Dusp26	2310043K02Rik|Skrp3	dual specificity phosphatase 26 (putative)
chr4-104	chr4	145022414	145022586	+	15.2	0.765	Intergenic	Intergenic	-31613	NR_002888	545700	Mm.389595	NR_002888		Smarca5-ps	9230115A19Rik|OTTMUSG00000011029	SWI/SNF related, matrix associated, actin depenent ragulator of chromatin, subfamily a, member 5, pseudogene
chr9-75	chr9	114466228	114466400	+	15.2	0.809	intron (NM_001042503, intron 1 of 3)	PB1D7|SINE|Alu	7173	NM_001042503	636931	Mm.479793	NM_001042503	ENSMUSG00000079259	Trim71	2610206G21Rik|AL022943|Gm1127|Lin41|Ripply2|lin-41|mlin-41	tripartite motif-containing 71
chr10-40	chr10	58758387	58758559	+	15.2	0.72	Intergenic	Intergenic	-27571	NM_011030	18451	Mm.2212	NM_011030	ENSMUSG00000019916	P4ha1	AL022634|P4ha	procollagen-proline, 2-oxoglutarate 4-dioxygenase (proline 4-hydroxylase), alpha 1 polypeptide
chr12-175	chr12	105657428	105657600	+	15.2	0.618	Intergenic	Intergenic	12596	NM_009252	20716	Mm.482074	NM_009252	ENSMUSG00000021091	Serpina3n	Spi2-2|Spi2.2|Spi2/eb.4	serine (or cysteine) peptidase inhibitor, clade A, member 3N
chr2-56	chr2	156470156	156470328	+	15.2	0.593	intron (NM_146128, intron 1 of 12)	L2b|LINE|L2	30801	NM_146128	228836	Mm.22094	NM_001042487	ENSMUSG00000061689	Dlgap4	AI225853|BC024558|DAP-4|DAP4|KIAA0964|MGC117830|MGC37636|SAPAP-4|Sapap4|WBP16|mKIAA0964	discs, large homolog-associated protein 4 (Drosophila)
chr18-30	chr18	5163541	5163713	+	15.2	0.776	Intergenic	Intergenic	117040	NM_153153	225115	Mm.136791	NM_178046	ENSMUSG00000024236	Svil	AU024053|B430302E16Rik	supervillin
chr14-42	chr14	65208907	65209079	+	15.2	0.76	promoter-TSS (NR_029813)	promoter-TSS (NR_029813)	-501	NR_029813	387233		NR_029813		Mir124a-1	Mirn124a|Mirn124a-1	microRNA 124a-1
chr5-40	chr5	113628204	113628376	+	15.2	0.714	Intergenic	Intergenic	-27639	NM_001033428	333048	Mm.332586	NM_001033428	ENSMUSG00000066964	Tmem211	Gm854	transmembrane protein 211
chr4-107	chr4	154015293	154015465	+	15.2	0.776	Intergenic	Intergenic	-4397	NM_027504	70673	Mm.257785	NM_001177995	ENSMUSG00000039410	Prdm16	5730557K01Rik|C130091E20|KIAA1675|csp1|mKIAA1675|mel1	PR domain containing 16
chr4-102	chr4	133285819	133285991	+	15.2	0.609	intron (NM_001080819, intron 1 of 19)	intron (NM_001080819, intron 1 of 19)	23621	NM_001080819	93760	Mm.22478	NM_001080819	ENSMUSG00000007880	Arid1a	1110030E03Rik|BAF250a|Osa1|Smarcf1	AT rich interactive domain 1A (SWI-like)
chr7-42	chr7	6362867	6363039	+	15.2	0.725	Intergenic	Intergenic	-4933	NM_001134752	100042450	Mm.483282	NM_001134752	ENSMUSG00000045929	Gm16532	-	predicted gene, 16532
chr6-99	chr6	131337495	131337667	+	15.2	0.632	intron (NM_011733, intron 1 of 8)	intron (NM_011733, intron 1 of 8)	887	NM_139117	56449	Mm.458000	NM_011733	ENSMUSG00000030189	Csda	Dpba|MSY3|MSY4|Yb2|Ybx3|dbpA|oxyR	cold shock domain protein A
chr9-73	chr9	44113908	44114080	+	15.2	0.75	promoter-TSS (NM_172162)	promoter-TSS (NM_172162)	-240	NM_172162	102423	Mm.24570	NM_172162	ENSMUSG00000032119	Hinfp	AA589481|DKFZp434F162|HiNF-P|Mizf	histone H4 transcription factor
chr14-38	chr14	20596297	20596469	+	15.2	0.731	intron (NM_008695, intron 4 of 20)	intron (NM_008695, intron 4 of 20)	25904	NM_008695	18074	Mm.20348	NM_008695	ENSMUSG00000021806	Nid2	AW547149|Ly111|NID-2|entactin-2|nidogen-2	nidogen 2
chr9-76	chr9	119489929	119490101	+	15.2	0.75	Intergenic	Intergenic	-1881	NM_021544	20271	Mm.103584	NM_001253860	ENSMUSG00000032511	Scn5a	Nav1.5|Nav1.5c|SkM1|mH1	sodium channel, voltage-gated, type V, alpha
chr6-92	chr6	113554494	113554666	+	15.2	0.686	promoter-TSS (NM_133937)	promoter-TSS (NM_133937)	-186	NM_133937	101314	Mm.485793	NM_133937	ENSMUSG00000033940	6720456B07Rik	AW011779|Brk1	RIKEN cDNA 6720456B07 gene
chr10-41	chr10	78037213	78037385	+	15.2	0.714	promoter-TSS (NM_173751)	promoter-TSS (NM_173751)	54	NM_173751	216136	Mm.2644	NM_173751	ENSMUSG00000032763	Ilvbl	5830463I21|AI415009	ilvB (bacterial acetolactate synthase)-like
chr8-213	chr8	114457718	114457890	+	15.2	0.846	promoter-TSS (NM_001033321)	promoter-TSS (NM_001033321)	-113	NM_001033321	234740	Mm.87513	NM_001033321	ENSMUSG00000031951	Tmem231	4932417I16Rik|Gm178	transmembrane protein 231
chr7-47	chr7	134530634	134530806	+	15.2	0.731	promoter-TSS (NM_030226)	promoter-TSS (NM_030226)	-40	NM_030226	78921	Mm.200950	NM_030226	ENSMUSG00000030823	9130019O22Rik	-	RIKEN cDNA 9130019O22 gene
chr6-102	chr6	145159416	145159588	+	15.2	0.645	promoter-TSS (NM_177222)	promoter-TSS (NM_177222)	-12	NM_177222	320662	Mm.207779	NM_177222	ENSMUSG00000043541	Casc1	A230084G12Rik|Las1	cancer susceptibility candidate 1
chr4-98	chr4	127042868	127043040	+	15.2	0.632	Intergenic	Intergenic	-7546	NM_010291	14622	Mm.26859	NM_010291	ENSMUSG00000042357	Gjb5	Cnx31.1|Cx31.1|Gjb-5	gap junction protein, beta 5
chr17-68	chr17	45667511	45667683	+	15.2	0.688	intron (NM_013688, intron 1 of 4)	intron (NM_013688, intron 1 of 4)	7214	NM_013688	21645	Mm.329064	NM_013688	ENSMUSG00000023949	Tcte1	D17Sil1|Tcte-1	t-complex-associated testis expressed 1
chr4-101	chr4	132566578	132566750	+	15.2	0.694	promoter-TSS (NM_146155)	promoter-TSS (NM_146155)	-757	NM_146155	230793	Mm.421391	NM_146155	ENSMUSG00000037692	Ahdc1	D030015G18Rik|MGC29331	AT hook, DNA binding motif, containing 1
chr13-38	chr13	114526136	114526308	+	15.2	0.714	Intergenic	Intergenic	-58494	NM_172595	218639	Mm.79837	NM_172595	ENSMUSG00000042348	Arl15	A430036I03|Arfrp2|C230032K13Rik	ADP-ribosylation factor-like 15
chr11-152	chr11	116487032	116487204	+	15.2	0.744	intron (NM_172572, intron 1 of 18)	intron (NM_172572, intron 1 of 18)	1215	NM_172572	217344	Mm.89695	NM_001167680	ENSMUSG00000020806	Rhbdf2	4732465I17Rik|Rhbdl6	rhomboid 5 homolog 2 (Drosophila)
chr11-153	chr11	117831302	117831474	+	15.2	0.635	promoter-TSS (NM_007707)	promoter-TSS (NM_007707)	-708	NM_007707	12702	Mm.3468	NM_007707	ENSMUSG00000053113	Socs3	Cis3|Cish3|EF-10|Ef10|SSI-3|Ssi3	suppressor of cytokine signaling 3
chr6-93	chr6	115488973	115489145	+	15.2	0.696	Intergenic	Intergenic	-5663	NM_199033	381802	Mm.291208	NM_199033	ENSMUSG00000042389	Tsen2	AU067695|MGC69703	tRNA splicing endonuclease 2 homolog (S. cerevisiae)
chr5-39	chr5	93556265	93556437	+	15.2	0.822	intron (NM_001009818, intron 1 of 9)	intron (NM_001009818, intron 1 of 9)	33868	NM_001009818	52398	Mm.428571	NM_001009818	ENSMUSG00000058013	2013-09-11	6230410I01Rik|AW548875|D5Ertd606e	septin 11
chr13-37	chr13	97158030	97158202	+	15.2	0.8	promoter-TSS (NM_026173)	promoter-TSS (NM_026173)	-133	NM_026173	67463	Mm.86472	NM_026173	ENSMUSG00000021671	Poc5	1200014M14Rik|AV144706	POC5 centriolar protein homolog (Chlamydomonas)
chr8-201	chr8	26655482	26655654	+	15.2	0.76	intron (NM_001079909, intron 2 of 16)	intron (NM_001079909, intron 2 of 16)	26324	NM_001079908	14182	Mm.265716	NM_001079908	ENSMUSG00000031565	Fgfr1	AW208770|Eask|FLG|Fgfr-1|Flt-2|Hspy	fibroblast growth factor receptor 1
chr8-221	chr8	129469899	129470071	+	15.2	0.795	promoter-TSS (NM_024214)	promoter-TSS (NM_024214)	-164	NM_024214	67952	Mm.489811	NM_024214	ENSMUSG00000058779	Tomm20	1810060K07Rik|BB284719|Gm19268|MAS20|MGC117642|MGC6333|MOM19|TOM20|mKIAA0016	translocase of outer mitochondrial membrane 20 homolog (yeast)
chr9-70	chr9	21527907	21528079	+	15.2	0.667	promoter-TSS (NM_001252659)	promoter-TSS (NM_001252659)	-27	NM_001252658	16835	Mm.3213	NM_001252658	ENSMUSG00000032193	Ldlr	Hlb301	low density lipoprotein receptor
chr2-52	chr2	17947716	17947888	+	15.2	0.702	non-coding (NR_028376, exon 2 of 2)	non-coding (NR_028376, exon 2 of 2)	-1074	NR_028378	100034739	Mm.401643	NR_028378		Gm17762	-	predicted gene, 17762
chr8-241	chr8	121964664	121964836	+	14.8	0.571	intron (NM_027950, intron 1 of 5)	intron (NM_027950, intron 1 of 5)	3688	NM_027950	71839	Mm.272357	NM_027950	ENSMUSG00000074063	Osgin1	1700012B18Rik|Okl38	oxidative stress induced growth inhibitor 1
chr19-35	chr19	44322589	44322761	+	14.8	0.679	Intergenic	CpG	44897	NM_024450	30049	Mm.480594	NM_024450	ENSMUSG00000025202	Scd3	4930513N16Rik	stearoyl-coenzyme A desaturase 3
chr15-45	chr15	101804205	101804377	+	14.8	0.731	Intergenic	Intergenic	-19573	NM_212487	332131	Mm.325105	NM_212487	ENSMUSG00000050463	Krt78	2310030B04Rik|Kb40	keratin 78
chr8-222	chr8	11550843	11551015	+	14.8	0.647	promoter-TSS (NM_024248)	promoter-TSS (NM_024248)	-158	NM_024248	71941	Mm.196576	NM_024248	ENSMUSG00000056228	Cars2	2310051N18Rik|2410044A07Rik|D530030H10Rik	cysteinyl-tRNA synthetase 2 (mitochondrial)(putative)
chr1-68	chr1	172798710	172798882	+	14.8	0.792	promoter-TSS (NM_001081304)	promoter-TSS (NM_001081304)	-894	NM_001081304	226641	Mm.377046	NM_001081304	ENSMUSG00000026663	Atf6	9130025P16Rik|9630036G24|AA789574|Atf6alpha|ESTM49	activating transcription factor 6
chr11-164	chr11	102956611	102956783	+	14.8	0.678	intron (NM_152813, intron 1 of 14)	intron (NM_152813, intron 1 of 14)	6275	NM_152813	72469	Mm.264743	NM_152813	ENSMUSG00000020937	Plcd3	2610205J15Rik|mKIAA1964	phospholipase C, delta 3
chr19-31	chr19	8913748	8913920	+	14.8	0.661	promoter-TSS (NM_008144)	promoter-TSS (NM_008144)	16	NM_008144	14705	Mm.345134	NM_001136064	ENSMUSG00000071657	Bscl2	2900097C17Rik|AI046355|Gng3lg	Bernardinelli-Seip congenital lipodystrophy 2 homolog (human)
chr5-44	chr5	24035989	24036161	+	14.8	0.75	Intergenic	Intergenic	-3409	NM_015739	231044	Mm.246596	NM_015739	ENSMUSG00000067724	Gbx1	Gbx-1	gastrulation brain homeobox 1
chr8-237	chr8	112132526	112132698	+	14.8	0.691	promoter-TSS (NM_020046)	promoter-TSS (NM_020046)	-39	NM_020046	56749	Mm.23894	NM_020046	ENSMUSG00000031730	Dhodh	2810417D19Rik|AI834883	dihydroorotate dehydrogenase
chr13-42	chr13	54667049	54667221	+	14.8	0.667	promoter-TSS (NM_001252645)	promoter-TSS (NM_001252645)	-392	NM_133797	97820	Mm.489745	NM_001252645	ENSMUSG00000025871	4833439L19Rik	4930558H15Rik|C81457|Kiaa1191	RIKEN cDNA 4833439L19 gene
chr2-60	chr2	37622988	37623160	+	14.8	0.614	Intergenic	Intergenic	-8695	NM_001163566	241324	Mm.392369	NM_001163566	ENSMUSG00000035403	Crb2	5930402A21|BC043114	crumbs homolog 2 (Drosophila)
chr6-103	chr6	88789471	88789643	+	14.8	0.581	intron (NM_030251, intron 4 of 11)	intron (NM_030251, intron 4 of 11)	2372	NM_030251	80283	Mm.166858	NM_030251	ENSMUSG00000030083	Abtb1	AI847549|BC003234|BPOZ|EF1ABP|MGC7237	ankyrin repeat and BTB (POZ) domain containing 1
chr7-52	chr7	52104673	52104845	+	14.8	0.565	promoter-TSS (NR_030488)	promoter-TSS (NR_030488)	165	NM_026270	67605	Mm.489626	NM_001253920	ENSMUSG00000011096	Akt1s1	1110012J22Rik|AI227026|Lobe|Lobel|PRAS40	AKT1 substrate 1 (proline-rich)
chr12-183	chr12	80397122	80397294	+	14.8	0.711	promoter-TSS (NM_001008550)	promoter-TSS (NM_001008550)	61	NM_001008550	211978	Mm.297919	NM_001008550	ENSMUSG00000066440	Zfyve26	4930465A13|9330197E15Rik|A630028O16Rik|Gm893|KIAA0321|mKIAA0321	zinc finger, FYVE domain containing 26
chr8-231	chr8	86545680	86545852	+	14.8	0.735	intron (NM_028877, intron 1 of 6)	intron (NM_028877, intron 1 of 6)	393	NM_028877	74337	Mm.250943	NM_028877	ENSMUSG00000047986	Palm3	4432412L15Rik|AL024300	paralemmin 3
chr2-61	chr2	76401587	76401759	+	14.8	0.951	intron (NM_145525, intron 12 of 26)	intron (NM_145525, intron 12 of 26)	84378	NM_011871	23992	Mm.277250	NM_011871	ENSMUSG00000002731	Prkra	AV120107|PRK|Pact|RAX|lear	protein kinase, interferon inducible double stranded RNA dependent activator
chr1-67	chr1	168067675	168067847	+	14.8	0.7	intron (NM_021610, intron 1 of 6)	intron (NM_021610, intron 1 of 6)	7170	NM_021610	59290	Mm.46357	NM_021610	ENSMUSG00000000544	Gpa33	2010310L10Rik|2210401D16Rik|BB116197	glycoprotein A33 (transmembrane)
chr8-236	chr8	109802656	109802828	+	14.8	0.841	Intergenic	ORR1A3|LTR|MaLR	-14628	NM_018823	54446	Mm.390057	NM_018823	ENSMUSG00000003847	Nfat5	AI225870|B130038B15Rik|CAG-8|CAG80|NFATL1|OREBP|TonEBP|mKIAA0827|nfatz	nuclear factor of activated T cells 5
chr6-107	chr6	125141875	125142047	+	14.8	0.74	promoter-TSS (NM_025595)	promoter-TSS (NM_025595)	-257	NM_025595	66493	Mm.138749	NM_025595	ENSMUSG00000030335	Mrpl51	2610511M02Rik|CDA09|HSPC241|Mrp64	mitochondrial ribosomal protein L51
chr9-79	chr9	75224399	75224571	+	14.8	0.698	Intergenic	RLTR9A|LTR|ERVK	28920	NM_013479	12049	Mm.25988	NM_013479	ENSMUSG00000032191	Bcl2l10	AA420380|AU023065|Boo|C85687|Diva	Bcl2-like 10
chr8-249	chr8	127059427	127059599	+	14.8	0.66	intron (NM_029746, intron 8 of 17)	intron (NM_029746, intron 8 of 17)	14846	NM_029746	76332	Mm.240108	NM_029746	ENSMUSG00000031979	Cog2	1190002B08Rik|2700012E02Rik|C86089|Ldlc	component of oligomeric golgi complex 2
chr16-22	chr16	98000429	98000601	+	14.8	0.755	Intergenic	Intergenic	-15153	NM_023663	72388	Mm.35290	NM_023663	ENSMUSG00000005251	Ripk4	2310069J12Rik|AI552420|ANKK2|Ankrd3|DIk|PKK|RIP4	receptor-interacting serine-threonine kinase 4
chr8-224	chr8	13338289	13338461	+	14.8	0.75	Intergenic	Intergenic	-1299	NM_009361	21781	Mm.925	NM_009361	ENSMUSG00000038482	Tfdp1	Dp1|Drtf1	transcription factor Dp 1
chr12-194	chr12	106260480	106260652	+	14.8	0.706	Intergenic	Intergenic	8785	NR_037229	100526471		NR_037229		Mir3069	mmu-mir-3069	microRNA 3069
chr13-43	chr13	63916425	63916597	+	14.8	0.607	promoter-TSS (NM_023507)	promoter-TSS (NM_023507)	-117	NM_001013608	76251	Mm.186610	NM_001013608	ENSMUSG00000021470	0610007P08Rik	1700019D06Rik|9330134C04Rik|MGC100170|Rad26l|Sr278	RIKEN cDNA 0610007P08 gene
chr15-46	chr15	102236471	102236643	+	14.8	0.683	promoter-TSS (NM_013672)	promoter-TSS (NM_013672)	-190	NM_013672	20683	Mm.4618	NM_013672	ENSMUSG00000001280	Sp1	1110003E12Rik|AA450830|AI845540|Sp1-1	trans-acting transcription factor 1
chr11-159	chr11	77606795	77606967	+	14.8	0.688	intron (NM_011586, intron 1 of 39)	intron (NM_011586, intron 1 of 39)	16114	NM_011586	360013	Mm.476162	NM_011586	ENSMUSG00000000631	Myo18a	MyoPDZ|MysPDZ	myosin XVIIIA
chr19-32	chr19	10278373	10278545	+	14.8	0.585	promoter-TSS (NM_007999)	promoter-TSS (NM_007999)	-26	NM_007999	14156	Mm.2952	NM_007999	ENSMUSG00000024742	Fen1	AW538437	flap structure specific endonuclease 1
chr4-126	chr4	133313531	133313703	+	14.8	0.7	Intergenic	Intergenic	-4091	NM_001080819	93760	Mm.22478	NM_001080819	ENSMUSG00000007880	Arid1a	1110030E03Rik|BAF250a|Osa1|Smarcf1	AT rich interactive domain 1A (SWI-like)
chr6-111	chr6	145289926	145290098	+	14.8	0.574	Intergenic	CpG	-46133	NR_003625	381827	Mm.483170	NR_003625		1700073E17Rik	-	ribosomal protein L7 pseudogene
chr14-49	chr14	76894852	76895024	+	14.8	0.673	intron (NM_001177751, intron 1 of 2)	intron (NM_001177751, intron 1 of 2)	6695	NM_001177751	21807	Mm.153272	NM_001177751	ENSMUSG00000022010	Tsc22d1	AA589566|AW105905|Egr5|TSC-22|Tgfb1i4|Tsc|Tsc22	TSC22 domain family, member 1
chr15-43	chr15	89306460	89306632	+	14.8	0.651	5' UTR (NM_009713, exon 2 of 9)	5' UTR (NM_009713, exon 2 of 9)	1309	NM_009713	11883	Mm.620	NM_009713	ENSMUSG00000022620	Arsa	AS-A|ASA|AW212749|As-2|As2|TISP73	arylsulfatase A
chr8-228	chr8	28231074	28231246	+	14.8	0.672	intron (NM_054044, intron 18 of 18)	intron (NM_054044, intron 18 of 18)	7944	NM_025686	66653	Mm.334467	NM_025686	ENSMUSG00000031487	Brf2	2700059M06Rik|5730512K07Rik|AU018504|AU022602|BRFU|TFIIIB50	BRF2, subunit of RNA polymerase III transcription initiation factor, BRF1-like
chr8-239	chr8	119499092	119499264	+	14.8	0.685	intron (NM_027103, intron 1 of 2)	intron (NM_027103, intron 1 of 2)	3665	NM_027103	69528	Mm.272846	NM_027103	ENSMUSG00000031847	1700030J22Rik	-	RIKEN cDNA 1700030J22 gene
chr4-119	chr4	119898289	119898461	+	14.8	0.759	Intergenic	Intergenic	61491	NM_194060	329934	Mm.277090	NM_194060	ENSMUSG00000052135	Foxo6	-	forkhead box O6
chr7-55	chr7	109054186	109054358	+	14.8	0.783	promoter-TSS (NM_025605)	promoter-TSS (NM_025605)	-79	NM_025605	66508	Mm.214841	NM_025605	ENSMUSG00000030842	2400001E08Rik	Lamtor1|MGC102412|MGC144253|MGC144254|MGC144270|Pdro|p18	RIKEN cDNA 2400001E08 gene
chr5-49	chr5	118931385	118931557	+	14.8	0.814	Intergenic	RMER17C|LTR|ERVK	-79257	NM_172424	76199	Mm.206238	NM_172424	ENSMUSG00000018076	Med13l	2210413I17Rik|6330591G05Rik|9030618F05Rik|Thrap2|Trap240L|mKIAA1025	mediator complex subunit 13-like
chr6-105	chr6	120251271	120251443	+	14.8	0.886	Intergenic	Intergenic	-6780	NM_198884	330406	Mm.321840	NM_198884	ENSMUSG00000041372	B4galnt3	AB114826|B4GalNAcT3|C330047A21	beta-1,4-N-acetyl-galactosaminyl transferase 3
chrX-28	chrX	7709907	7710079	+	14.8	0.895	promoter-TSS (NM_026137)	promoter-TSS (NM_026137)	-9	NM_026137	73447	Mm.284162	NM_026137	ENSMUSG00000031166	Wdr13	1700060B08Rik|5730411P10Rik|DXHXS7467e|MGC117822|MGC158990|W51679|mMg21	WD repeat domain 13
chr13-44	chr13	66799165	66799337	+	14.8	0.604	Intergenic	Intergenic	207035	NM_026219	67530	Mm.379136	NM_026219	ENSMUSG00000021520	Uqcrb	2210415M14Rik|MGC107639|MGC35665|QP-C|QPC|UQBC|UQBP|UQPC	ubiquinol-cytochrome c reductase binding protein
chr8-240	chr8	121868235	121868407	+	14.8	0.583	promoter-TSS (NM_024219)	promoter-TSS (NM_024219)	-117	NM_024219	68196	Mm.358714	NM_024219	ENSMUSG00000031839	Hsbp1	0610007A03Rik|AA408769|Hsp25	heat shock factor binding protein 1
chr11-161	chr11	98816128	98816300	+	14.8	0.579	intron (NM_001177302, intron 3 of 9)	intron (NM_001177302, intron 3 of 9)	-5571	NM_001176528	19401	Mm.439744	NM_001176528	ENSMUSG00000037992	Rara	Nr1b1|RAR|RARalpha1	retinoic acid receptor, alpha
chr6-113	chr6	149137382	149137554	+	14.8	0.709	promoter-TSS (NM_001113424)	promoter-TSS (NM_001113424)	-234	NM_001113424	232566	Mm.209147	NM_001113424	ENSMUSG00000068250	Amn1	5830467E07Rik|A230083D09|C730024G19Rik	antagonist of mitotic exit network 1 homolog (S. cerevisiae)
chr4-123	chr4	124942915	124943087	+	14.8	0.829	Intergenic	Intergenic	-137876	NM_153159	230738	Mm.402	NM_153159	ENSMUSG00000042677	Zc3h12a	BC036563|MCPIP|MGC41320|Mcpip1	zinc finger CCCH type containing 12A
chr11-157	chr11	76133285	76133457	+	14.8	0.632	intron (NM_008750, intron 1 of 7)	intron (NM_008750, intron 1 of 7)	76133	NM_183263	67390	Mm.24886	NM_183263	ENSMUSG00000038046	Rnmtl1	4833420N02Rik|AI255153|HC90	RNA methyltransferase like 1
chr11-163	chr11	102440101	102440273	+	14.8	0.635	non-coding (NR_040286, exon 2 of 3)	non-coding (NR_040286, exon 2 of 3)	246	NR_040286	100040792	Mm.277966	NR_040286		Gm11627	OTTMUSG00000002879	predicted gene 11627
chr6-112	chr6	149079764	149079936	+	14.8	0.74	Intergenic	RLTR9A|LTR|ERVK	-10185	NM_001252096	320204	Mm.489710	NM_001252094	ENSMUSG00000039958	4833442J19Rik	AI256744|Mettl20	RIKEN cDNA 4833442J19 gene
chr4-125	chr4	127002184	127002356	+	14.8	0.714	TTS (NM_008126)	TTS (NM_008126)	4099	NM_008126	14620	Mm.90003	NM_001160012	ENSMUSG00000042367	Gjb3	Cnx31|Cx31|D4Wsu144e|Gjb-3	gap junction protein, beta 3
chr10-50	chr10	126804155	126804327	+	14.8	0.946	intron (NM_010565, intron 1 of 1)	B1_Mus2|SINE|Alu	3359	NM_010565	16325	Mm.2594	NM_010565	ENSMUSG00000025405	Inhbc	-	inhibin beta-C
chr4-118	chr4	117156652	117156824	+	14.8	0.814	intron (NM_025739, intron 2 of 14)	intron (NM_025739, intron 2 of 14)	12782	NM_025739	66743	Mm.318331	NM_025739	ENSMUSG00000028677	Rnf220	4732477A13|4931406I20Rik|5730503K05Rik|AV302541	ring finger protein 220
chr7-56	chr7	109590187	109590359	+	14.8	0.679	promoter-TSS (NM_009103)	promoter-TSS (NM_009103)	64	NM_009103	20133	Mm.415177	NM_009103	ENSMUSG00000030978	Rrm1	RnrM1	ribonucleotide reductase M1
chr19-34	chr19	42007733	42007905	+	14.8	0.762	promoter-TSS (NM_025644)	promoter-TSS (NM_025644)	-15	NM_025644	66583	Mm.289086	NM_001164561	ENSMUSG00000034321	Exosc1	2610035C18Rik|2610104C07Rik|2610312F07Rik|AI447561	exosome component 1
chr5-51	chr5	143105098	143105270	+	14.8	0.739	promoter-TSS (NM_178398)	promoter-TSS (NM_178398)	-354	NM_178398	74781	Mm.29432	NM_178398	ENSMUSG00000029578	Wipi2	1110018O08Rik|2510001I10Rik	WD repeat domain, phosphoinositide interacting 2
chr1-62	chr1	51936294	51936466	+	14.8	0.694	intron (NM_001161817, intron 2 of 30)	intron (NM_001161817, intron 2 of 30)	36438	NM_010863	17912	Mm.3390	NM_001161817	ENSMUSG00000018417	Myo1b	AA406997|myosin-1b	myosin IB
chr12-200	chr12	107450780	107450952	+	14.8	0.727	Intergenic	MTE2a|LTR|MaLR	202393	NM_001029843	22367	Mm.2981	NM_001029843	ENSMUSG00000021115	Vrk1	51PK	vaccinia related kinase 1
chr5-50	chr5	120141214	120141386	+	14.8	0.805	promoter-TSS (NR_040416)	promoter-TSS (NR_040416)	-73	NR_040416	433944		NR_040416		LOC433944	-	uncharacterized LOC433944
chr7-50	chr7	25675584	25675756	+	14.8	0.735	TTS (NM_023133)	TTS (NM_023133)	5937	NM_023133	20085	Mm.445088	NM_023133	ENSMUSG00000040952	Rps19	Dsk3|MGC107694	ribosomal protein S19
chr4-115	chr4	114729889	114730061	+	14.8	0.756	Intergenic	CpG	-2157	NM_011527	21349	Mm.439685	NM_011527	ENSMUSG00000028717	Tal1	SCL/tal-1|Scl|bHLHa17|tal-1	T cell acute lymphocytic leukemia 1
chr11-162	chr11	101830232	101830404	+	14.8	0.705	Intergenic	Intergenic	-1989	NM_024449	74499	Mm.265602	NM_024449	ENSMUSG00000001494	Sost	5430411E23Rik	sclerostin
chr6-109	chr6	128710736	128710908	+	14.8	0.692	Intergenic	Intergenic	27837	NM_008527	17059	Mm.480764	NM_001159904	ENSMUSG00000030325	Klrb1c	AI462337|CD161|Ly-59|Ly55c|Ly59|NK-RP1|NK1.1|NKR-P1.9|NKRP1|NKRP140|Nk-1|Nk-1.2|Nk1|Nk1.2|Nkrp1c|ly-55c	killer cell lectin-like receptor subfamily B member 1C
chr13-41	chr13	32995212	32995384	+	14.8	0.767	Intergenic	MLT-int|LTR|MaLR	-5289	NM_173051	380839	Mm.250802	NM_173051	ENSMUSG00000079049	Serpinb1c	EIC|MGC129308|ovalbumin	serine (or cysteine) peptidase inhibitor, clade B, member 1c
chr11-156	chr11	68908245	68908417	+	14.8	0.68	Intergenic	Intergenic	-4127	NM_011065	18626	Mm.7373	NM_001159367	ENSMUSG00000020893	Per1	MGC102121|Per|m-rigui|mPer1	period homolog 1 (Drosophila)
chr1-61	chr1	36604144	36604316	+	14.8	0.727	promoter-TSS (NM_026241)	promoter-TSS (NM_026241)	-184	NM_026241	109346	Mm.247537	NM_026241	ENSMUSG00000079610	Ankrd39	9130416N05Rik|C030004B10Rik	ankyrin repeat domain 39
chr4-110	chr4	104896146	104896318	+	14.8	0.625	intron (NM_080555, intron 5 of 5)	intron (NM_080555, intron 5 of 5)	66280	NM_080555	67916	Mm.348326	NM_080555	ENSMUSG00000028517	Ppap2b	1110003O22Rik|2610002D05Rik|AV025606|D4Bwg0538e|D4Bwg1535e|Lpp3|Ppab2b	phosphatidic acid phosphatase type 2B
chr4-109	chr4	33910986	33911158	+	14.8	0.905	Intergenic	Intergenic	-100535	NM_007726	12801	Mm.7992	NM_007726	ENSMUSG00000044288	Cnr1	CB-R|CB1|CB1R	cannabinoid receptor 1 (brain)
chr11-155	chr11	61433963	61434135	+	14.8	0.654	Intergenic	Intergenic	-32774	NM_027817	71520	Mm.202760	NM_027817	ENSMUSG00000004837	Grap	8430435N19Rik|BB233594	GRB2-related adaptor protein
chr4-129	chr4	135749627	135749799	+	14.8	0.804	3' UTR (NM_177733, exon 7 of 7)	3' UTR (NM_177733, exon 7 of 7)	-12567	NM_001008232	230837	Mm.77788	NM_001008232	ENSMUSG00000036995	Asap3	9430088F20Rik|Ddefl1|Gm140|MGC102639|UPLC1	ArfGAP with SH3 domain, ankyrin repeat and PH domain 3
chr5-48	chr5	115940180	115940352	+	14.8	0.679	Intergenic	U4|snRNA|snRNA	-5773	NM_133760	75387	Mm.332616	NM_001167691	ENSMUSG00000029524	Sirt4	4930596O17Rik	sirtuin 4 (silent mating type information regulation 2 homolog) 4 (S. cerevisiae)
chr18-32	chr18	36033530	36033702	+	14.8	0.773	Intergenic	Intergenic	44144	NM_133687	67393	Mm.94560	NM_133687	ENSMUSG00000046668	Cxxc5	4930415K17Rik|MGC101987	CXXC finger 5
chr8-229	chr8	32143895	32144067	+	14.8	0.795	Intergenic	Intergenic	-56153	NM_025869	66959	Mm.23916	NM_025869	ENSMUSG00000039661	Dusp26	2310043K02Rik|Skrp3	dual specificity phosphatase 26 (putative)
chr10-48	chr10	80748707	80748879	+	14.8	0.76	intron (NM_013769, intron 1 of 20)	CpG	5219	NM_013769	27375	Mm.27984	NM_013769	ENSMUSG00000034917	Tjp3	ZO-3	tight junction protein 3
chr12-203	chr12	112120671	112120843	+	14.8	0.736	intron (NM_026048, intron 2 of 4)	B1_Mus1|SINE|Alu	6598	NM_027223	67236	Mm.287157	NM_026048	ENSMUSG00000021276	Cinp	1810047K05Rik|2810452K22Rik	cyclin-dependent kinase 2 interacting protein
chr4-122	chr4	124811395	124811567	+	14.8	0.679	Intergenic	Intergenic	-6356	NM_153159	230738	Mm.402	NM_153159	ENSMUSG00000042677	Zc3h12a	BC036563|MCPIP|MGC41320|Mcpip1	zinc finger CCCH type containing 12A
chr4-117	chr4	117053370	117053542	+	14.8	0.611	intron (NM_025739, intron 2 of 14)	intron (NM_025739, intron 2 of 14)	116064	NM_025739	66743	Mm.318331	NM_025739	ENSMUSG00000028677	Rnf220	4732477A13|4931406I20Rik|5730503K05Rik|AV302541	ring finger protein 220
chr3-43	chr3	88981155	88981327	+	14.8	0.812	promoter-TSS (NM_011886)	promoter-TSS (NM_011886)	-166	NM_011886	24045	Mm.257052	NM_011886	ENSMUSG00000028049	Scamp3	Sc3|TU52	secretory carrier membrane protein 3
chr4-113	chr4	108672992	108673164	+	14.8	0.782	promoter-TSS (NM_146150)	promoter-TSS (NM_146150)	-332	NM_146150	230598	Mm.442231	NM_146150	ENSMUSG00000053510	Nrd1	2600011I06Rik|AI875733|MGC25477|NRD-C	nardilysin, N-arginine dibasic convertase, NRD convertase 1
chr15-42	chr15	80628893	80629065	+	14.8	0.875	promoter-TSS (NM_177124)	promoter-TSS (NM_177124)	-61	NM_177124	213988	Mm.412092	NM_144812	ENSMUSG00000047888	Tnrc6b	2700090M07Rik|A730065C02Rik|AI848765|D230019K20Rik|MGC28739	trinucleotide repeat containing 6b
chr4-120	chr4	123301808	123301980	+	14.8	0.712	intron (NM_001199137, intron 1 of 92)	intron (NM_001199137, intron 1 of 92)	59709	NM_001199136	11426	Mm.485351	NM_009600	ENSMUSG00000028649	Macf1	ABP620|Acf7|Aclp7|MACF|R74989|mKIAA0465	microtubule-actin crosslinking factor 1
chr2-63	chr2	160404548	160404720	+	14.8	0.867	Intergenic	Intergenic	-66999	NM_009408	21969	Mm.217233	NM_009408	ENSMUSG00000070544	Top1	AI467334|D130064I21Rik|Top-1	topoisomerase (DNA) I
chr11-154	chr11	11873438	11873610	+	14.8	0.837	intron (NM_001177629, intron 2 of 15)	intron (NM_001177629, intron 2 of 15)	54450	NM_001177629	14783	Mm.464229	NM_001177629	ENSMUSG00000020176	Grb10	5730571D09Rik|AI325020|Meg1|mKIAA0207	growth factor receptor bound protein 10
chr8-227	chr8	25676689	25676861	+	14.8	0.833	intron (NM_145949, intron 1 of 9)	MTE2b|LTR|MaLR	10030	NM_145949	209176	Mm.219580	NM_145949	ENSMUSG00000031549	Ido2	AI265623|C230043N17Rik|Ido-2|Indol1|MGC31194	indoleamine 2,3-dioxygenase 2
chr15-41	chr15	76497075	76497247	+	14.8	0.778	exon (NM_010630, exon 16 of 18)	exon (NM_010630, exon 16 of 18)	3142	NM_007989	14106	Mm.42011	NM_007989	ENSMUSG00000033837	Foxh1	Fast2	forkhead box H1
chr7-53	chr7	52871846	52872018	+	14.8	0.632	Intergenic	Intergenic	-1044	NM_008051	14343	Mm.56933	NM_008051	ENSMUSG00000008461	Fut1	H|MGC129302|MGC129303	fucosyltransferase 1
chr3-41	chr3	19528915	19529087	+	14.8	0.686	Intergenic	tRNA-Ala-GCY|tRNA|tRNA	-15459	NM_001081281	381485	Mm.35419	NM_001081281	ENSMUSG00000060913	Trim55	D830041C10Rik|Murf2|Rnf29	tripartite motif-containing 55
chr17-72	chr17	66584565	66584737	+	14.8	0.771	Intergenic	Intergenic	111791	NM_001003919	320209	Mm.259605	NM_001003919	ENSMUSG00000035842	Ddx11	4732462I11Rik|CHL1|CHLR1|KRG2|MGC90809	DEAD/H (Asp-Glu-Ala-Asp/His) box polypeptide 11 (CHL1-like helicase homolog, S. cerevisiae)
chr4-124	chr4	125211855	125212027	+	14.8	0.723	intron (NM_001081097, intron 1 of 15)	intron (NM_001081097, intron 1 of 15)	43866	NM_001081097	14807	Mm.40896	NM_001081097	ENSMUSG00000001985	Grik3	9630027E11|GluR7-3|Glur-7|Glur7	glutamate receptor, ionotropic, kainate 3
chr10-49	chr10	84379818	84379990	+	14.8	0.714	promoter-TSS (NM_183172)	promoter-TSS (NM_183172)	-457	NM_183172	237422	Mm.18936	NM_001013441	ENSMUSG00000035620	Ric8b	BC051080|MGC58970|Ric-8|Ric-8b	resistance to inhibitors of cholinesterase 8 homolog B (C. elegans)
chrX-29	chrX	96752604	96752776	+	14.8	0.723	Intergenic	Intergenic	-86616	NM_008853	18744	Mm.8211	NM_001083110	ENSMUSG00000034403	Pja1	-	praja1, RING-H2 motif containing
chr18-31	chr18	34050245	34050417	+	14.8	0.833	intron (NM_013512, intron 4 of 23)	intron (NM_013512, intron 4 of 23)	95785	NR_038151	69749	Mm.248787	NR_038151		2410004N09Rik	-	RIKEN cDNA 2410004N09 gene
chr6-110	chr6	134961471	134961643	+	14.8	0.75	promoter-TSS (NM_026360)	promoter-TSS (NM_026360)	-73	NM_026360	67755	Mm.166524	NM_026360	ENSMUSG00000030204	Ddx47	4930588A18Rik|C77285	DEAD (Asp-Glu-Ala-Asp) box polypeptide 47
chr5-47	chr5	100858564	100858736	+	14.8	0.694	promoter-TSS (NR_034038)	promoter-TSS (NR_034038)	-96	NR_034038	100503199	Mm.392282	NR_034038		5430416N02Rik	100041797|Gm3514	RIKEN cDNA 5430416N02 gene
chr2-64	chr2	167044961	167045133	+	14.8	0.857	intron (NM_008968, intron 5 of 9)	intron (NM_008968, intron 5 of 9)	20990	NM_008968	19223	Mm.2339	NM_008968	ENSMUSG00000017969	Ptgis	Cyp8|Cyp8a1|Pgis	prostaglandin I2 (prostacyclin) synthase
chr3-44	chr3	95861691	95861863	+	14.8	0.776	5' UTR (NM_013841, exon 1 of 15)	5' UTR (NM_013841, exon 1 of 15)	601	NM_013841	22365	Mm.263185	NM_013841	ENSMUSG00000015747	Vps45	AI462172|AW554165|mVps45	vacuolar protein sorting 45 (yeast)
chr4-127	chr4	134583043	134583215	+	14.8	0.614	Intergenic	Intergenic	-93431	NM_019732	12399	Mm.378894	NM_019732	ENSMUSG00000070691	Runx3	AML2|Cbfa3|Pebp2a3	runt related transcription factor 3
chr5-46	chr5	66474774	66474946	+	14.8	0.723	intron (NM_139065, intron 2 of 6)	B3|SINE|B2	14557	NM_139065	245945	Mm.426431	NM_001127382	ENSMUSG00000070780	Rbm47	9530077J19Rik|MGC18900	RNA binding motif protein 47
chr14-46	chr14	27335465	27335637	+	14.8	0.902	intron (NM_032008, intron 1 of 22)	intron (NM_032008, intron 1 of 22)	17675	NM_032008	83997	Mm.36769	NM_032008	ENSMUSG00000021870	Slmap	D330001L02Rik|KIAA1601|Slap|mKIAA1601	sarcolemma associated protein
chr7-54	chr7	52973259	52973431	+	14.8	0.681	promoter-TSS (NM_203280)	promoter-TSS (NM_203280)	27	NM_203280	56632	Mm.378235	NM_001172561	ENSMUSG00000057342	Sphk2	C76851|MGC102297	sphingosine kinase 2
chr1-63	chr1	59480154	59480326	+	14.8	0.692	Intergenic	Intergenic	-58751	NM_008057	14369	Mm.297906	NM_008057	ENSMUSG00000041075	Fzd7	Fz7	frizzled homolog 7 (Drosophila)
chr4-112	chr4	108520333	108520505	+	14.8	0.921	promoter-TSS (NM_029571)	promoter-TSS (NM_029571)	-43	NM_029571	100087	Mm.440007	NM_029571	ENSMUSG00000073775	Kti12	1110001A12Rik|AI326810|AU014758	KTI12 homolog, chromatin associated (S. cerevisiae)
chr11-166	chr11	116607590	116607762	+	14.8	0.656	Intergenic	(TG)n|Simple_repeat|Simple_repeat	-5805	NR_003364	193217	Mm.100084	NR_003364		BC018473	-	cDNA sequence BC018473
chr2-65	chr2	180480062	180480234	+	14.8	0.685	Intergenic	Intergenic	20104	NM_183161	228993	Mm.87189	NM_183161	ENSMUSG00000023393	Slc17a9	1700019H03Rik|BC019537|MGC28538	solute carrier family 17, member 9
chr8-247	chr8	124449632	124449804	+	14.8	0.72	intron (NM_007608, intron 3 of 6)	intron (NM_007608, intron 3 of 6)	17985	NM_001033485	407789	Mm.436576	NM_001033485		BC048644	-	cDNA sequence BC048644
chr8-235	chr8	109033080	109033252	+	14.8	0.667	Intergenic	ID4_|SINE|ID	-1625	NM_007665	12560	Mm.4658	NM_001037809	ENSMUSG00000061048	Cdh3	AI385538|Cadp|P-cadherin|Pcad	cadherin 3
chr18-34	chr18	65725512	65725684	+	14.8	0.745	Intergenic	Intergenic	-14286	NM_207255	328977	Mm.419081	NM_207255	ENSMUSG00000042439	Zfp532	C530030I18Rik|Znf532|mKIAA1629	zinc finger protein 532
chr1-66	chr1	167701768	167701940	+	14.8	0.739	intron (NM_011804, intron 3 of 3)	MIR|SINE|MIR	7943	NM_011804	433375	Mm.468745	NM_011804	ENSMUSG00000040713	Creg1	AA755314|Creg	cellular repressor of E1A-stimulated genes 1
chr14-50	chr14	99499059	99499231	+	14.8	0.66	promoter-TSS (NM_028315)	promoter-TSS (NM_028315)	-156	NM_028315	72662	Mm.163339	NM_028315	ENSMUSG00000033166	Dis3	2810028N01Rik	DIS3 mitotic control homolog (S. cerevisiae)
chr2-59	chr2	37278505	37278677	+	14.8	0.842	promoter-TSS (NM_001100591)	promoter-TSS (NM_001100591)	-168	NM_001100591	319817	Mm.485302	NM_001100591	ENSMUSG00000075376	Rc3h2	2900024N03Rik|9430019J22Rik|D930043C02Rik|Mnab|Rnf164	ring finger and CCCH-type zinc finger domains 2
chr7-49	chr7	25669062	25669234	+	14.8	0.679	promoter-TSS (NM_023133)	promoter-TSS (NM_023133)	-585	NM_023133	20085	Mm.445088	NM_023133	ENSMUSG00000040952	Rps19	Dsk3|MGC107694	ribosomal protein S19
chr8-234	chr8	107814939	107815111	+	14.8	0.729	intron (NM_177788, intron 9 of 13)	intron (NM_177788, intron 9 of 13)	-1597	NM_028888	74356	Mm.487679	NM_001166394	ENSMUSG00000014837	4931428F04Rik	AI426165|Kiaa0895l	RIKEN cDNA 4931428F04 gene
chr15-40	chr15	63891028	63891200	+	14.8	0.649	intron (NM_144846, intron 1 of 11)	intron (NM_144846, intron 1 of 11)	896	NM_144846	223601	Mm.246108	NM_144846	ENSMUSG00000022378	Fam49b	0910001A06Rik|AW122079	family with sequence similarity 49, member B
chr2-58	chr2	9806112	9806284	+	14.8	0.837	non-coding (NR_024257, exon 5 of 5)	non-coding (NR_024257, exon 5 of 5)	3325	NR_024257	381347	Mm.441450	NR_024257		4930412O13Rik	ENSMUSG00000075535|Gm10853	RIKEN cDNA 4930412O13 gene
chr18-33	chr18	61112015	61112187	+	14.8	0.618	intron (NM_177407, intron 6 of 17)	intron (NM_177407, intron 6 of 17)	-11107	NM_009792	12322	Mm.131530	NM_009792	ENSMUSG00000024617	Camk2a	CaMKII|R74975|mKIAA0968	calcium/calmodulin-dependent protein kinase II alpha
chr17-71	chr17	29536304	29536476	+	14.8	0.692	Intergenic	L1M5|LINE|L1	38531	NM_001159538	26382	Mm.279187	NM_001159538	ENSMUSG00000024013	Fgd2	Tcd-2|Tcd2|ZFYVE4|tcs-2|tcs2	FYVE, RhoGEF and PH domain containing 2
chr1-65	chr1	88075516	88075688	+	14.8	0.812	intron (NM_030184, intron 9 of 24)	intron (NM_030184, intron 9 of 24)	24212	NM_027456	78795	Mm.379264	NM_027456	ENSMUSG00000062590	Armc9	3830422A13Rik|4831423D23Rik|4930438O05Rik|5730415N24Rik	armadillo repeat containing 9
chr7-51	chr7	29857791	29857963	+	14.8	0.667	exon (NM_009109, exon 47 of 106)	exon (NM_009109, exon 47 of 106)	10836	NR_035489	100316710		NR_035489		Mir1963	mmu-mir-1963	microRNA 1963
chr3-42	chr3	33889482	33889654	+	14.8	0.791	Intergenic	RLTR9A|LTR|ERVK	-29433	NM_001113189	14359	Mm.259021	NM_001113188	ENSMUSG00000027680	Fxr1	1110050J02Rik|9530073J07Rik|AI851072|Fxr1h|Fxr1p	fragile X mental retardation gene 1, autosomal homolog
chr14-47	chr14	31292677	31292849	+	14.8	0.627	promoter-TSS (NM_133761)	promoter-TSS (NM_133761)	12	NM_133761	75901	Mm.28733	NM_133761	ENSMUSG00000021962	Dcp1a	1110066A22Rik|4930568L04Rik|AU019772|D14Ertd817e|Mitc1|SMIF	DCP1 decapping enzyme homolog A (S. cerevisiae)
chr10-58	chr10	81067863	81068035	+	14.4	0.733	Intergenic	Intergenic	-1104	NR_030677	268319	Mm.489976	NM_001033363		BC025920	-	zinc finger protein pseudogene
chr13-51	chr13	41046848	41047020	+	14.4	0.744	intron (NM_133219, intron 1 of 2)	intron (NM_133219, intron 1 of 2)	33931	NM_133219	14538	Mm.314757	NM_008105	ENSMUSG00000021360	Gcnt2	5330430K10Rik|IGnT|IGnTA|IGnTB|IGnTC	glucosaminyl (N-acetyl) transferase 2, I-branching enzyme
chrX-35	chrX	147475856	147476028	+	14.4	0.667	Intergenic	RLTR9B2|LTR|ERVK	-5834	NM_008001	14163	Mm.8142	NM_008001	ENSMUSG00000025265	Fgd1	ZFYVE3	FYVE, RhoGEF and PH domain containing 1
chr8-288	chr8	123632340	123632512	+	14.4	0.86	promoter-TSS (NM_172761)	promoter-TSS (NM_172761)	-147	NM_001166482	234814	Mm.31690	NM_001166482	ENSMUSG00000031816	Mthfsd	AW049977|BC052066|C920004D05|MGC62465	methenyltetrahydrofolate synthetase domain containing
chr7-57	chr7	13591491	13591663	+	14.4	0.689	exon (NM_001024699, exon 3 of 3)	exon (NM_001024699, exon 3 of 3)	3572	NM_001024699	232879	Mm.279272	NM_001024699	ENSMUSG00000049600	Zbtb45	BB161562|Gm157|MGC106784|Zfp499	zinc finger and BTB domain containing 45
chr12-219	chr12	104627625	104627797	+	14.4	0.667	intron (NM_026580, intron 1 of 5)	intron (NM_026580, intron 1 of 5)	819	NM_001177841	68149	Mm.127378	NM_001177841	ENSMUSG00000021203	Otub2	2010015L18Rik|4930586I02Rik|AI413508|AW557219|OTB2|OTU2	OTU domain, ubiquitin aldehyde binding 2
chr15-56	chr15	98702573	98702745	+	14.4	0.745	Intergenic	CpG	-1023	NM_001033276	381022	Mm.264889	NM_001033388	ENSMUSG00000048154	Mll2	ALR|BC032281|BC058659|C430014K11Rik|KMT2B|KMT2D|Mll4	myeloid/lymphoid or mixed-lineage leukemia 2
chr8-261	chr8	26219077	26219249	+	14.4	0.704	Intergenic	Lx7|LINE|L1	-6880	NM_031257	83436	Mm.261122	NM_031257	ENSMUSG00000031557	Plekha2	6430512N22Rik|AI851530|AU041791|TAPP2|W91773	pleckstrin homology domain-containing, family A (phosphoinositide binding specific) member 2
chr6-123	chr6	124958527	124958699	+	14.4	0.706	promoter-TSS (NM_001252083)	promoter-TSS (NM_001252083)	-643	NM_001252083	269800	Mm.108677	NM_001252083	ENSMUSG00000038346	Zfp384	BB163993|C130073D16Rik|Ciz|NP|Nmp4	zinc finger protein 384
chr5-53	chr5	24018249	24018421	+	14.4	0.733	intron (NM_015739, intron 1 of 1)	intron (NM_015739, intron 1 of 1)	14331	NM_015739	231044	Mm.246596	NM_015739	ENSMUSG00000067724	Gbx1	Gbx-1	gastrulation brain homeobox 1
chr3-47	chr3	9610153	9610325	+	14.4	0.816	promoter-TSS (NM_133218)	promoter-TSS (NM_133218)	-154	NM_133218	170753	Mm.212908	NM_133218	ENSMUSG00000040209	Zfp704	C030026M03|C030034L19Rik|Gig1|Znf704	zinc finger protein 704
chr10-60	chr10	81641315	81641487	+	14.4	0.85	Intergenic	Intergenic	50643	NM_001163064	216177	Mm.482395	NM_001163064	ENSMUSG00000078435	AU041133	-	expressed sequence AU041133
chr8-291	chr8	125024855	125025027	+	14.4	0.784	intron (NM_001037298, intron 10 of 50)	intron (NM_001037298, intron 10 of 50)	24898	NM_153775	66965	Mm.482288	NM_153775	ENSMUSG00000049482	Ctu2	2310061F22Rik|C16orf84|Ncs2	cytosolic thiouridylase subunit 2 homolog (S. pombe)
chr13-50	chr13	23674675	23674847	+	14.4	0.872	TTS (NM_178194)	TTS (NM_178194)	1290	NM_175654	319156	Mm.260530	NM_175654	ENSMUSG00000061482	Hist1h4d	-	histone cluster 1, H4d
chr2-67	chr2	25430464	25430636	+	14.4	0.66	promoter-TSS (NM_029293)	promoter-TSS (NM_029293)	-159	NM_029293	75454	Mm.458079	NM_029293	ENSMUSG00000036504	Phpt1	1700008C22Rik|Php14	phosphohistidine phosphatase 1
chr1-73	chr1	153391308	153391480	+	14.4	0.75	Intergenic	RLTR41|LTR|ERV1	-27109	NM_022018	63913	Mm.482559	NM_022018	ENSMUSG00000026483	Fam129a	AI256368|AU019833|Niban	family with sequence similarity 129, member A
chr8-275	chr8	98475804	98475976	+	14.4	0.795	Intergenic	CpG	-11554	NR_037310	100499527		NR_037310		Mir1186b	mmu-mir-1186b	microRNA 1186b
chr5-54	chr5	28536537	28536709	+	14.4	0.85	intron (NM_175651, intron 1 of 2)	CpG	27790	NM_175651	269637	Mm.381479	NM_175651	ENSMUSG00000044681	Cnpy1	1500012D20Rik|9630008K15Rik|AI853839	canopy 1 homolog (zebrafish)
chr7-58	chr7	19763865	19764037	+	14.4	0.821	Intergenic	Intergenic	-2568	NM_001162996	72205	Mm.154121	NM_001162996	ENSMUSG00000040811	Eml2	1600029N02Rik	echinoderm microtubule associated protein like 2
chr11-174	chr11	87975655	87975827	+	14.4	0.692	intron (NM_198013, intron 1 of 10)	intron (NM_198013, intron 1 of 10)	-7326	NM_001172099	103841	Mm.374846	NM_001172099	ENSMUSG00000018378	Cuedc1	AI841487|C330016O16Rik	CUE domain containing 1
chr10-52	chr10	43713210	43713382	+	14.4	0.886	intron (NM_172393, intron 2 of 19)	intron (NM_172393, intron 2 of 19)	11356	NM_172393	11630	Mm.292082	NM_172393	ENSMUSG00000019866	Aim1	AI462491|AI463325	absent in melanoma 1
chr16-28	chr16	93908119	93908291	+	14.4	0.689	Intergenic	RLTR9A|LTR|ERVK	21607	NM_001165925	56173	Mm.328716	NM_001165925	ENSMUSG00000047109	Cldn14	AI851731	claudin 14
chr17-85	chr17	71250008	71250180	+	14.4	0.7	Intergenic	B3|SINE|B2	24945	NR_046463
chr8-262	chr8	26384894	26385066	+	14.4	0.577	Intergenic	Intergenic	31762	NR_040352	74489		NR_040352		5430421F17Rik	-	RIKEN cDNA 5430421F17 gene
chr2-66	chr2	25080129	25080301	+	14.4	0.792	promoter-TSS (NM_146116)	promoter-TSS (NM_146116)	7	NM_146116	227613	Mm.489623	NM_146116	ENSMUSG00000036752	Tubb4b	4930542G03Rik|MGC101937|MGC28623|MGC6713|Tubb2c|Tubb2c1	tubulin, beta 4B class IVB
chr12-218	chr12	103788880	103789052	+	14.4	0.714	Intergenic	Intergenic	-4213	NM_007693	12652	Mm.4137	NM_007693	ENSMUSG00000021194	Chga	-	chromogranin A
chrX-34	chrX	131252437	131252609	+	14.4	0.625	promoter-TSS (NM_030066)	promoter-TSS (NM_030066)	46	NM_001166379	78248	Mm.458522	NM_001166377	ENSMUSG00000033460	Armcx1	3010033I09Rik|ALEX1	armadillo repeat containing, X-linked 1
chr4-139	chr4	116891544	116891716	+	14.4	0.875	intron (NM_001033774, intron 7 of 7)	intron (NM_001033774, intron 7 of 7)	32892	NM_001145637	381544	Mm.23504	NM_001033774	ENSMUSG00000060268	Gm1661	Gm1662|Ncrna00082	predicted gene 1661
chr16-29	chr16	94965584	94965756	+	14.4	0.778	Intergenic	ORR1E|LTR|MaLR	112627	NM_001025590	16522	Mm.328720	NM_001025584	ENSMUSG00000043301	Kcnj6	BIR1|GIRK2|KATP2|KCNJ7|Kir3.2|weaver|wv	potassium inwardly-rectifying channel, subfamily J, member 6
chr6-124	chr6	128258445	128258617	+	14.4	0.762	Intergenic	B3|SINE|B2	-7700	NM_011567	21679	Mm.14774	NM_001080979	ENSMUSG00000030353	Tead4	ETFR-2|Etfr2|FR-19|TEAD-4|TEF-3|Tcf13r1|Tef3|Tefr|Tefr1|Tefr1a	TEA domain family member 4
chr10-53	chr10	57694573	57694745	+	14.4	0.58	exon (NM_001081954, exon 1 of 1)	exon (NM_001081954, exon 1 of 1)	764	NM_001081954	664783	Mm.482575	NM_001081954		Dux	AW822073|Dux4|Duxbl|EG664783	double homeobox
chr18-40	chr18	75544794	75544966	+	14.4	0.691	intron (NM_001042660, intron 3 of 3)	intron (NM_001042660, intron 3 of 3)	17861	NM_001042660	17131	Mm.34407	NM_008543	ENSMUSG00000025880	Smad7	Madh7	MAD homolog 7 (Drosophila)
chr9-82	chr9	57010396	57010568	+	14.4	0.68	Intergenic	Intergenic	-4376	NM_025417	66199	Mm.41687	NM_025417	ENSMUSG00000032299	Commd4	1110039H05Rik	COMM domain containing 4
chr6-119	chr6	117829638	117829810	+	14.4	0.78	Intergenic	CpG	16629	NM_001001792	22685	Mm.249661	NM_001001792	ENSMUSG00000042097	Zfp239	Mok-2|Mok2|Znf239	zinc finger protein 239
chr1-72	chr1	133788147	133788319	+	14.4	0.792	Intergenic	RLTR41|LTR|ERV1	-18802	NM_175294	98415	Mm.392848	NM_001145804	ENSMUSG00000026434	Nucks1	2700010L10Rik|8430423A01Rik|AI647518|C78391|Nucks	nuclear casein kinase and cyclin-dependent kinase substrate 1
chr10-61	chr10	95354866	95355038	+	14.4	0.829	Intergenic	MER92B|LTR|ERV1	-48345	NM_001001932	216238	Mm.490041	NM_001001932	ENSMUSG00000036499	Eea1	A430109M19Rik|B230358H09Rik|ZFYVE2	early endosome antigen 1
chr15-55	chr15	97215234	97215406	+	14.4	0.818	exon (NM_172293, exon 6 of 6)	exon (NM_172293, exon 6 of 6)	-137602	NM_001164602	105827	Mm.24005	NM_001164563	ENSMUSG00000048218	Amigo2	AI415330|AMIGO-2|AW208913|Ali1	adhesion molecule with Ig like domain 2
chr12-217	chr12	103420138	103420310	+	14.4	0.66	intron (NM_172152, intron 2 of 16)	intron (NM_172152, intron 2 of 16)	52595	NM_172152	238384	Mm.312448	NM_172152	ENSMUSG00000041771	Slc24a4	A930002M03Rik|AW492432|NCKX4	solute carrier family 24 (sodium/potassium/calcium exchanger), member 4
chr18-36	chr18	36953408	36953580	+	14.4	0.7	promoter-TSS (NM_025594)	promoter-TSS (NM_025594)	-83	NM_025594	66492	Mm.251155	NM_025594	ENSMUSG00000001383	Zmat2	2610510D14Rik|2900082I05Rik	zinc finger, matrin type 2
chr11-173	chr11	84996458	84996630	+	14.4	0.642	Intergenic	Intergenic	11946	NM_028589	73634	Mm.48850	NM_028589	ENSMUSG00000018479	1700125H20Rik	-	RIKEN cDNA 1700125H20 gene
chr6-116	chr6	52052815	52052987	+	14.4	0.78	Intergenic	Intergenic	55415	NM_010449	15394	Mm.197	NM_010449	ENSMUSG00000029844	Hoxa1	ERA1|Hox-1.6	homeobox A1
chr14-52	chr14	21556632	21556804	+	14.4	0.762	exon (NM_178597, exon 20 of 21)	exon (NM_178597, exon 20 of 21)	-2934	NM_010811	17423	Mm.4084	NM_010811	ENSMUSG00000039308	Ndst2	MGC124373|MGC124374|Mndns|NDST-2	N-deacetylase/N-sulfotransferase (heparan glucosaminyl) 2
chr8-286	chr8	122202551	122202723	+	14.4	0.755	intron (NM_023395, intron 1 of 6)	ORR1E|LTR|MaLR	12372	NM_023395	67866	Mm.87599	NM_023395	ENSMUSG00000023336	Wfdc1	2310058A03Rik|ps20	WAP four-disulfide core domain 1
chr8-282	chr8	113244882	113245054	+	14.4	0.712	promoter-TSS (NM_198625)	promoter-TSS (NM_198625)	-416	NM_198625	244654	Mm.334807	NM_198625	ENSMUSG00000033763	Mtss1l	ABBA|MGC79213	metastasis suppressor 1-like
chr4-138	chr4	116494162	116494334	+	14.4	0.583	promoter-TSS (NM_146256)	promoter-TSS (NM_146256)	-135	NM_146256	242642	Mm.279897	NM_146256	ENSMUSG00000043155	Hpdl	A830048M07Rik|BC034099|Gloxd1|MGC31514	4-hydroxyphenylpyruvate dioxygenase-like
chr19-40	chr19	45383516	45383688	+	14.4	0.854	Intergenic	Intergenic	-54622	NM_009771	12234	Mm.446448	NM_001037758	ENSMUSG00000025217	Btrc	Beta-Trcp1|FWD1|Fbw1a|HOS|KIAA4123|Slimb|b-TrCP|beta-TrCP|mKIAA4123	beta-transducin repeat containing protein
chr16-27	chr16	93795160	93795332	+	14.4	0.604	intron (NM_027293, intron 27 of 36)	intron (NM_027293, intron 27 of 36)	-37120	NM_001045529	338467	Mm.287329	NM_001045529	ENSMUSG00000039456	Morc3	1110051N18Rik|AI452146|BF318192|D16Jhu32e|NXP2|Zcwcc3	microrchidia 3
chr10-51	chr10	6266401	6266573	+	14.4	0.929	intron (NM_172308, intron 20 of 27)	intron (NM_172308, intron 20 of 27)	106979	NM_001170786	270685	Mm.184752	NM_001170785	ENSMUSG00000040675	Mthfd1l	2410004L15Rik|AI647056|Fthfsdc1	methylenetetrahydrofolate dehydrogenase (NADP+ dependent) 1-like
chr4-133	chr4	82963937	82964109	+	14.4	0.674	intron (NM_027238, intron 1 of 19)	intron (NM_027238, intron 1 of 19)	6070	NM_027238	69863	Mm.5540	NM_025782	ENSMUSG00000038172	Ttc39b	1810054D07Rik|9130422G05Rik|AI450603|AV103077|AW215585	tetratricopeptide repeat domain 39B
chr9-84	chr9	62221137	62221309	+	14.4	0.8	intron (NM_009672, intron 3 of 6)	intron (NM_009672, intron 3 of 6)	32073	NM_009672	11737	Mm.269088	NM_009672	ENSMUSG00000032249	Anp32a	Anp32|I1PP2A|LANP|PHAP1|W91701|pp32	acidic (leucine-rich) nuclear phosphoprotein 32 family, member A
chr11-182	chr11	116191198	116191370	+	14.4	0.673	TTS (NM_008240)	TTS (NM_008240)	5384	NM_008240	15223	Mm.378938	NM_008240	ENSMUSG00000034227	Foxj1	FKHL-13|HFH-4|Hfh4	forkhead box J1
chr1-75	chr1	172797875	172798047	+	14.4	0.868	promoter-TSS (NM_001081304)	promoter-TSS (NM_001081304)	-59	NM_001081304	226641	Mm.377046	NM_001081304	ENSMUSG00000026663	Atf6	9130025P16Rik|9630036G24|AA789574|Atf6alpha|ESTM49	activating transcription factor 6
chr3-49	chr3	22020807	22020979	+	14.4	0.711	intron (NM_030732, intron 1 of 15)	RLTR9D|LTR|ERVK	45319	NM_030732	81004	Mm.446265	NM_030732	ENSMUSG00000027630	Tbl1xr1	8030499H02Rik|A630076E03Rik|AW539987|C21|C230089I12Rik|DC42|Ira1|TBLR1	transducin (beta)-like 1X-linked receptor 1
chr6-121	chr6	120148124	120148296	+	14.4	0.708	intron (NM_016718, intron 2 of 3)	intron (NM_016718, intron 2 of 3)	96367	NM_198884	330406	Mm.321840	NM_198884	ENSMUSG00000041372	B4galnt3	AB114826|B4GalNAcT3|C330047A21	beta-1,4-N-acetyl-galactosaminyl transferase 3
chr8-255	chr8	14905603	14905775	+	14.4	0.613	Intergenic	Intergenic	-6028	NM_172751	234094	Mm.240298	NM_001037736	ENSMUSG00000071176	Arhgef10	6430549H08Rik|KIAA0294|mKIAA0294	Rho guanine nucleotide exchange factor (GEF) 10
chr15-54	chr15	84022499	84022671	+	14.4	0.729	promoter-TSS (NM_178614)	promoter-TSS (NM_178614)	-78	NM_178614	68653	Mm.290725	NM_178614	ENSMUSG00000022437	Samm50	1110030L07Rik	sorting and assembly machinery component 50 homolog (S. cerevisiae)
chr8-264	chr8	37586068	37586240	+	14.4	0.829	Intergenic	Intergenic	33909	NM_176952	319582	Mm.180924	NM_176952	ENSMUSG00000039620	6430573F11Rik	Kiaa1456	RIKEN cDNA 6430573F11 gene
chr10-62	chr10	120864307	120864479	+	14.4	0.85	intron (NM_138956, intron 1 of 4)	B3A|SINE|B2	48913	NM_138956	192678	Mm.41265	NM_138956	ENSMUSG00000025795	Rassf3	AW212023|AW322379	Ras association (RalGDS/AF-6) domain family member 3
chr16-26	chr16	30121116	30121288	+	14.4	0.8	Intergenic	Intergenic	55759	NM_008235	15205	Mm.390859	NM_008235	ENSMUSG00000022528	Hes1	Hry|bHLHb39	hairy and enhancer of split 1 (Drosophila)
chr4-137	chr4	107325756	107325928	+	14.4	0.714	Intergenic	Intergenic	30925	NM_019872	56296	Mm.141324	NM_019872	ENSMUSG00000028610	Dmrtb1	Dmrt6|Prp13	DMRT-like family B with proline-rich C-terminal, 1
chr12-215	chr12	92846124	92846296	+	14.4	0.681	Intergenic	Intergenic	-17283	NM_175335	83602	Mm.432242	NM_031391	ENSMUSG00000020962	Gtf2a1	6330549H03Rik|AA536742|AA959775|AW060250|TfIIAa/b|Tfiia1	general transcription factor II A, 1
chr12-216	chr12	100812584	100812756	+	14.4	0.702	Intergenic	Intergenic	53514	NR_045288	73457	Mm.383439	NR_045288		1700064M15Rik	-	RIKEN cDNA 1700064M15 gene
chr15-53	chr15	82987811	82987983	+	14.4	0.739	intron (NM_029787, intron 8 of 8)	intron (NM_029787, intron 8 of 8)	7822	NR_004432	104307	Mm.471434	NR_004432		Rnu12	-	RNA U12, small nuclear
chr2-73	chr2	181231137	181231309	+	14.4	0.848	promoter-TSS (NM_025482)	promoter-TSS (NM_025482)	-735	NM_025482	66314	Mm.136648	NM_025482	ENSMUSG00000000827	Tpd52l2	2810411G23Rik|AU016537|C86069|D54	tumor protein D52-like 2
chr3-46	chr3	9076856	9077028	+	14.4	0.895	Intergenic	Intergenic	14978	NR_040597	75149	Mm.399324	NR_040597		4930539M17Rik	-	RIKEN cDNA 4930539M17 gene
chr4-134	chr4	94719890	94720062	+	14.4	0.632	Intergenic	Intergenic	-1063	NM_010591	16476	Mm.275071	NM_010591	ENSMUSG00000052684	Jun	AP-1|Junc|c-jun	Jun oncogene
chr17-74	chr17	21625752	21625924	+	14.4	0.688	promoter-TSS (NM_013843)	promoter-TSS (NM_013843)	-114	NM_013843	24132	Mm.488378	NM_013843	ENSMUSG00000057409	Zfp53	D030067O06Rik|KRAZ1|Zfp-53|Zfp118|zfas8	zinc finger protein 53
chr10-59	chr10	81089466	81089638	+	14.4	0.708	intron (NM_181586, intron 1 of 7)	L2a|LINE|L2	515	NM_001163430	50721	Mm.489976	NM_001163430	ENSMUSG00000034748	Sirt6	2810449N18Rik|AI043036|Sir2l6	sirtuin 6 (silent mating type information regulation 2, homolog) 6 (S. cerevisiae)
chr7-59	chr7	27981246	27981418	+	14.4	0.766	promoter-TSS (NM_001046637)	promoter-TSS (NM_001046637)	-42	NM_015782	53607	Mm.386890	NM_001046637	ENSMUSG00000061479	Snrpa	C430021M15Rik|Rnu1a-1|Rnu1a1|U1A	small nuclear ribonucleoprotein polypeptide A
chr9-85	chr9	72378164	72378336	+	14.4	0.919	intron (NR_045735, intron 1 of 2)	intron (NR_045735, intron 1 of 2)	1415	NR_045735	75115	Mm.280755	NR_045735		4930509E16Rik	-	RIKEN cDNA 4930509E16 gene
chr19-39	chr19	44357076	44357248	+	14.4	0.655	Intergenic	Intergenic	-11004	NM_009128	20250	Mm.193096	NM_009128	ENSMUSG00000025203	Scd2	Scd-2|swty	stearoyl-Coenzyme A desaturase 2
chr2-68	chr2	30247592	30247764	+	14.4	0.69	promoter-TSS (NM_020329)	promoter-TSS (NM_020329)	-258	NM_020329	57170	Mm.285167	NM_020329	ENSMUSG00000026856	Dolpp1	0610011H20Rik|AB030189|LSFR2	dolichyl pyrophosphate phosphatase 1
chr8-281	chr8	109711000	109711172	+	14.4	0.786	3' UTR (NM_025558, exon 5 of 5)	3' UTR (NM_025558, exon 5 of 5)	36525	NM_025558	66427	Mm.20242	NM_025558	ENSMUSG00000031924	Cyb5b	1810044O22Rik|AU015618|Cyb5m	cytochrome b5 type B
chr8-279	chr8	109110972	109111144	+	14.4	0.673	promoter-TSS (NR_045470)	promoter-TSS (NR_045470)	15	NR_045470	68692	Mm.416843	NR_045470		1110028F18Rik	-	RIKEN cDNA 1110028F18 gene
chr5-59	chr5	118885410	118885582	+	14.4	0.767	Intergenic	Intergenic	-125232	NM_172424	76199	Mm.206238	NM_172424	ENSMUSG00000018076	Med13l	2210413I17Rik|6330591G05Rik|9030618F05Rik|Thrap2|Trap240L|mKIAA1025	mediator complex subunit 13-like
chr15-52	chr15	82980122	82980294	+	14.4	0.825	promoter-TSS (NM_178627)	promoter-TSS (NM_178627)	133	NR_004432	104307	Mm.471434	NR_004432		Rnu12	-	RNA U12, small nuclear
chr7-63	chr7	137744115	137744287	+	14.4	0.727	intron (NM_001004468, intron 1 of 21)	intron (NM_001004468, intron 1 of 21)	23203	NM_206856	57752	Mm.86322	NM_001004468	ENSMUSG00000030852	Tacc2	KIAA4180|mKIAA4180	transforming, acidic coiled-coil containing protein 2
chr13-47	chr13	22008944	22009116	+	14.4	0.951	Intergenic	Intergenic	-20112	NR_035500	100316716		NR_035500		Mir1983	mmu-mir-1983	microRNA 1983
chr8-254	chr8	13551102	13551274	+	14.4	0.812	intron (NM_025601, intron 8 of 8)	intron (NM_025601, intron 8 of 8)	11260	NM_025601	66501	Mm.46136	NM_001080781	ENSMUSG00000031452	1700029H14Rik	-	RIKEN cDNA 1700029H14 gene
chr2-69	chr2	31160407	31160579	+	14.4	0.729	Intergenic	Intergenic	59050	NM_019681	14299	Mm.249318	NM_019681	ENSMUSG00000062661	Ncs1	9430075O15Rik|A730032G13Rik|AI836659|Freq|Mfreq|NCS-1	neuronal calcium sensor 1
chr8-265	chr8	73293345	73293517	+	14.4	0.692	intron (NM_008841, intron 13 of 15)	CpG	-2869	NM_023065	65972	Mm.30241	NM_023065	ENSMUSG00000031838	Ifi30	GILT|IP30	interferon gamma inducible protein 30
chr6-114	chr6	5060515	5060687	+	14.4	0.795	intron (NM_181595, intron 7 of 15)	intron (NM_181595, intron 7 of 15)	83345	NM_011134	18979	Mm.237657	NM_011134	ENSMUSG00000002588	Pon1	Pon	paraoxonase 1
chr12-220	chr12	104664171	104664343	+	14.4	0.776	promoter-TSS (NM_020494)	promoter-TSS (NM_020494)	-180	NM_020494	27225	Mm.475067	NM_001159502	ENSMUSG00000041645	Ddx24	1700055J08Rik|2510027P10Rik|AI649272	DEAD (Asp-Glu-Ala-Asp) box polypeptide 24
chr8-251	chr8	8609242	8609414	+	14.4	0.694	Intergenic	Intergenic	51445	NM_010111	13642	Mm.209813	NM_010111	ENSMUSG00000001300	Efnb2	ELF-2|Epl5|Eplg5|Htk-L|LERK-5|Lerk5|NLERK-1	ephrin B2
chr3-50	chr3	65667272	65667444	+	14.4	0.733	Intergenic	Intergenic	94789	NM_019937	56706	Mm.175612	NM_001025442	ENSMUSG00000027829	Ccnl1	2610030E23Rik|AU018493|Ccnl|ania-6a	cyclin L1
chr2-71	chr2	156006080	156006252	+	14.4	0.635	promoter-TSS (NM_133242)	promoter-TSS (NM_133242)	-190	NM_133242	170791	Mm.436932	NM_133242	ENSMUSG00000027620	Rbm39	1500012C14Rik|2310040E03Rik|B330012G18Rik|C79248|R75070|Rnpc2|caper	RNA binding motif protein 39
chr12-223	chr12	109417890	109418062	+	14.4	0.791	promoter-TSS (NM_009832)	promoter-TSS (NM_009832)	28	NM_009832	12454	Mm.474441	NM_009832	ENSMUSG00000021258	Ccnk	AW123198|AW413594|CPR4|CycK	cyclin K
chr1-70	chr1	58502262	58502434	+	14.4	0.729	promoter-TSS (NM_027351)	promoter-TSS (NM_027351)	-18	NM_027351	70225	Mm.340195	NM_027351	ENSMUSG00000026035	Ppil3	2310076N22Rik|2510026K04Rik|Cyp10l	peptidylprolyl isomerase (cyclophilin)-like 3
chr11-178	chr11	98927385	98927557	+	14.4	0.795	3' UTR (NM_172564, exon 13 of 13)	3' UTR (NM_172564, exon 13 of 13)	23149	NM_172564	217169	Mm.262067	NM_172564	ENSMUSG00000017607	Tns4	9930017A07Rik|AA589547|AU016405|Cten	tensin 4
chr12-232	chr12	113496001	113496173	+	14.4	0.775	Intergenic	L1MC3|LINE|L1	111668	NM_001097621	668303	Mm.313104	NM_001097621	ENSMUSG00000021294	Kif26a	KIAA1236|mKIAA1236	kinesin family member 26A
chr11-181	chr11	115034195	115034367	+	14.4	0.766	intron (NM_012030, intron 1 of 5)	intron (NM_012030, intron 1 of 5)	9626	NM_012030	26941	Mm.27842	NM_012030	ENSMUSG00000020733	Slc9a3r1	EBP-50|MGC95776|NHE-RF|NHERF-1|NHERF1	solute carrier family 9 (sodium/hydrogen exchanger), member 3 regulator 1
chr9-86	chr9	107489891	107490063	+	14.4	0.711	promoter-TSS (NM_025903)	promoter-TSS (NM_025903)	-72	NM_025903	15983	Mm.215335	NM_025903	ENSMUSG00000010048	Ifrd2	1810034A24Rik|AA470234|AI838527|SKMc15	interferon-related developmental regulator 2
chr8-284	chr8	121995403	121995575	+	14.4	0.667	intron (NM_054095, intron 11 of 12)	intron (NM_054095, intron 11 of 12)	24870	NM_054095	117148	Mm.356184	NM_054095	ENSMUSG00000031837	Necab2	Efcbp2|MGC141287|MGC141288	N-terminal EF-hand calcium binding protein 2
chr8-289	chr8	123637267	123637439	+	14.4	0.673	Intergenic	Intergenic	-2718	NM_013519	14234	Mm.14092	NM_013519	ENSMUSG00000046714	Foxc2	Fkh14|Hfhbf3|MFH-1|Mfh1	forkhead box C2
chr10-54	chr10	66374089	66374261	+	14.4	0.625	Intergenic	Intergenic	185561	NM_001204915	28193	Mm.41272	NM_001204915	ENSMUSG00000019873	Reep3	D10Ucla1	receptor accessory protein 3
chr11-170	chr11	69360714	69360886	+	14.4	0.6	intron (NM_001081330, intron 1 of 85)	intron (NM_001081330, intron 1 of 85)	1810	NM_001081330	327954	Mm.247478	NM_001081330	ENSMUSG00000005237	Dnahc2	2900022L05Rik|4930564A01|D130094J20|D330014H01Rik|Dnah2|Dnhd3	dynein, axonemal, heavy chain 2
chr4-131	chr4	41048139	41048311	+	14.4	0.812	Intergenic	ID_B1|SINE|B4	-3009	NM_016689	11828	Mm.34043	NM_016689	ENSMUSG00000028435	Aqp3	AQP-2	aquaporin 3
chr7-64	chr7	140306626	140306798	+	14.4	0.617	intron (NM_009980, intron 1 of 10)	intron (NM_009980, intron 1 of 10)	8454	NM_009980	13017	Mm.389984	NM_001170744	ENSMUSG00000030970	Ctbp2	AA407280|D7Ertd45e|Gtrgeo6|Ribeye	C-terminal binding protein 2
chrX-30	chrX	7592871	7593043	+	14.4	0.842	intron (NM_027227, intron 1 of 3)	B3|SINE|B2	2661	NM_027227	69824	Mm.279756	NM_027227	ENSMUSG00000031163	Glod5	2010001H14Rik|AV061890	glyoxalase domain containing 5
chr16-24	chr16	17744658	17744830	+	14.4	0.854	Intergenic	RMER1B|Other|Other	-14970	NM_145479	224023	Mm.282807	NM_145479	ENSMUSG00000022750	Klhl22	2610318I18Rik|Kelchl	kelch-like 22 (Drosophila)
chr6-118	chr6	115551709	115551881	+	14.4	0.85	promoter-TSS (NM_023290)	promoter-TSS (NM_023290)	-161	NM_023290	67027	Mm.101316	NM_023290	ENSMUSG00000000439	Mkrn2	2610002L04Rik|C81377	makorin, ring finger protein, 2
chr8-266	chr8	73890682	73890854	+	14.4	0.81	promoter-TSS (NM_025917)	promoter-TSS (NM_025917)	21	NM_001145780	67023	Mm.41890	NM_029768	ENSMUSG00000002395	Use1	2010315L10Rik|5730403H22Rik|AV002165|D12|Ed2|Q-snare|p31	unconventional SNARE in the ER 1 homolog (S. cerevisiae)
chr11-168	chr11	6167758	6167930	+	14.4	0.722	promoter-TSS (NM_026538)	promoter-TSS (NM_026538)	-112	NM_026538	52513	Mm.29810	NM_026538	ENSMUSG00000004393	Ddx56	2600001H07Rik|D11Ertd619e|Noh61	DEAD (Asp-Glu-Ala-Asp) box polypeptide 56
chr4-136	chr4	106580329	106580501	+	14.4	0.692	Intergenic	Intergenic	-3660	NM_198438	72475	Mm.474861	NM_023672	ENSMUSG00000061887	Ssbp3	2610021L12Rik|2610200M23Rik|5730488C10Rik|AI854733|AW551939|LAST|SSDP1	single-stranded DNA binding protein 3
chr5-57	chr5	77783620	77783792	+	14.4	0.783	intron (NM_001159518, intron 3 of 5)	intron (NM_001159518, intron 3 of 5)	44197	NM_153798	231329	Mm.273217	NM_153798	ENSMUSG00000029250	Polr2b	MGC47046|Pol2rb|Rpb140|Rpb2	polymerase (RNA) II (DNA directed) polypeptide B
chr5-63	chr5	149513486	149513658	+	14.4	0.725	Intergenic	Intergenic	-39844	NR_028285	70138	Mm.417834	NR_028285		2210417A02Rik	AV081004	RIKEN cDNA 2210417A02 gene
chr12-214	chr12	88565853	88566025	+	14.4	0.673	exon (NM_027744, exon 5 of 8)	exon (NM_027744, exon 5 of 8)	13612	NM_027744	71275	Mm.79198	NM_027744	ENSMUSG00000072919	4933437F05Rik	MGC118344|Noxred1	RIKEN cDNA 4933437F05 gene
chr19-37	chr19	6452299	6452471	+	14.4	0.75	intron (NM_020253, intron 5 of 22)	intron (NM_020253, intron 5 of 22)	33647	NM_020253	18190	Mm.414022	NM_001205234	ENSMUSG00000033768	Nrxn2	6430591O13Rik|mKIAA0921	neurexin II
chr13-49	chr13	23643497	23643669	+	14.4	0.778	promoter-TSS (NM_175655)	promoter-TSS (NM_175655)	-71	NM_175655	319157	Mm.442307	NM_175655	ENSMUSG00000069274	Hist1h4f	-	histone cluster 1, H4f
chr3-51	chr3	68297205	68297377	+	14.4	0.708	promoter-TSS (NR_036665)	promoter-TSS (NR_036665)	-824	NR_036665	30953	Mm.331064	NM_001113420	ENSMUSG00000027777	Schip1	Nf2ip|Schip-1	schwannomin interacting protein 1
chr18-37	chr18	38544686	38544858	+	14.4	0.68	Intergenic	Intergenic	-33857	NM_022996	65113	Mm.102496	NM_022996	ENSMUSG00000024425	Ndfip1	0610010M22Rik|N4wbp5	Nedd4 family interacting protein 1
chr10-57	chr10	79627894	79628066	+	14.4	0.623	Intergenic	Intergenic	-2606	NM_007705	12696	Mm.17898	NM_007705	ENSMUSG00000045193	Cirbp	Cirp|R74941	cold inducible RNA binding protein
chr8-252	chr8	9233413	9233585	+	14.4	0.762	intron (NM_173446, intron 1 of 2)	intron (NM_173446, intron 1 of 2)	-101211	NR_045854	71249	Mm.158635	NR_045854		4933430N04Rik	-	RIKEN cDNA 4933430N04 gene
chr9-87	chr9	109777947	109778119	+	14.4	0.704	promoter-TSS (NM_007658)	promoter-TSS (NM_007658)	-50	NM_007658	12530	Mm.307103	NM_007658	ENSMUSG00000032477	Cdc25a	D9Ertd393e	cell division cycle 25 homolog A (S. pombe)
chr6-115	chr6	51658145	51658317	+	14.4	0.818	Intergenic	Intergenic	163709	NM_001127348	71982	Mm.489698	NM_001127348	ENSMUSG00000038301	Snx10	2410004M09Rik	sorting nexin 10
chr15-51	chr15	81820208	81820380	+	14.4	0.702	Intergenic	Intergenic	9324	NM_025503	66346	Mm.487126	NM_025503	ENSMUSG00000061633	1700029P11Rik	-	RIKEN cDNA 1700029P11 gene
chr7-62	chr7	87890264	87890436	+	14.4	0.735	intron (NM_016721, intron 15 of 37)	intron (NM_016721, intron 15 of 37)	-56587	NM_173863	70461	Mm.392175	NM_173863	ENSMUSG00000030527	Crtc3	2610312F20Rik|6332415K15Rik|AI429792|BC011210|MGC19083|TORC3	CREB regulated transcription coactivator 3
chr11-180	chr11	112672486	112672658	+	14.4	0.642	Intergenic	Intergenic	29048	NM_011448	20682	Mm.286407	NM_011448	ENSMUSG00000000567	Sox9	2010306G03Rik|AV220920|KIAA4243|mKIAA4243	SRY-box containing gene 9
chr2-72	chr2	180921375	180921547	+	14.4	0.632	promoter-TSS (NM_025598)	promoter-TSS (NM_025598)	-587	NM_025598	66496	Mm.213943	NM_025598	ENSMUSG00000016344	Ppdpf	0610012G23Rik|2610317A05Rik|2700038C09Rik|3110053G12Rik	pancreatic progenitor cell differentiation and proliferation factor homolog (zebrafish)RIKEN cDNA 2700038C09 gene
chr8-278	chr8	108454661	108454833	+	14.4	0.565	3' UTR (NM_173432, exon 3 of 3)	3' UTR (NM_173432, exon 3 of 3)	3015	NM_023182	109660	Mm.2745	NM_023182	ENSMUSG00000031896	Ctrl	0910001G08Rik|1810004D15Rik|AV005227|Ctra-1|Ctra1|FLJ00366|chymopasin|mFLJ00366	chymotrypsin-like
chr8-267	chr8	74474767	74474939	+	14.4	0.733	promoter-TSS (NM_001164581)	promoter-TSS (NM_001164581)	-112	NM_001164581	234413	Mm.334607	NM_001164581	ENSMUSG00000052446	Zfp961	A230105L22Rik|BC065788|mszf37|mszf55-2	zinc finger protein 961
chr8-283	chr8	121936678	121936850	+	14.4	0.615	Intergenic	Intergenic	17972	NM_019966	56690	Mm.423037	NM_019966	ENSMUSG00000074064	Mlycd	AI324784|Mcd	malonyl-CoA decarboxylase
chr7-61	chr7	52274383	52274555	+	14.4	0.76	intron (NM_009101, intron 1 of 5)	intron (NM_009101, intron 1 of 5)	1092	NM_009101	20130	Mm.389894	NM_009101	ENSMUSG00000038387	Rras	AI573426|MGC129444|MGC129445	Harvey rat sarcoma oncogene, subgroup R
chr3-53	chr3	102950357	102950529	+	14.4	0.714	exon (NM_177857, exon 7 of 19)	exon (NM_177857, exon 7 of 19)	18964	NM_177857	329727	Mm.293641	NM_177857	ENSMUSG00000007379	Dennd2c	A930010I20Rik	DENN/MADD domain containing 2C
chr4-132	chr4	52530565	52530737	+	14.4	0.818	Intergenic	RLTR9B2|LTR|ERVK	-78495	NM_026652	68274	Mm.475827	NM_026652	ENSMUSG00000028314	4930547C10Rik	-	RIKEN cDNA 4930547C10 gene
chr3-48	chr3	19957522	19957694	+	14.4	0.745	promoter-TSS (NM_144959)	promoter-TSS (NM_144959)	-203	NM_144959	20585	Mm.209650	NM_009210	ENSMUSG00000002428	Hltf	AF010600|BC057116|P113|Smarca3|Snf2l3	helicase-like transcription factor
chr16-25	chr16	18377453	18377625	+	14.4	0.818	intron (NM_033474, intron 2 of 18)	intron (NM_033474, intron 2 of 18)	29172	NM_033474	11877	Mm.293599	NM_033474	ENSMUSG00000000325	Arvcf	-	armadillo repeat gene deleted in velo-cardio-facial syndrome
chrX-36	chrX	148777299	148777471	+	14.4	0.82	promoter-TSS (NM_029836)	promoter-TSS (NM_029836)	-358	NM_029836	52808	Mm.9997	NM_145936	ENSMUSG00000041096	Tspyl2	CINAP|DENTT|DXBwg1396e|DXHXS1008E|E130307F10Rik|MGC40973	TSPY-like 2
chr11-169	chr11	33048525	33048697	+	14.4	0.694	Intergenic	Intergenic	-1211	NM_008005	14172	Mm.339812	NM_008005	ENSMUSG00000057967	Fgf18	D130055P09Rik|FGF-18	fibroblast growth factor 18
chr17-81	chr17	34723918	34724090	+	14.4	0.771	intron (NM_010929, intron 28 of 29)	CpG	-2747	NM_134116	106512	Mm.26584	NM_134116	ENSMUSG00000034786	Gpsm3	AA960287|AGS4	G-protein signalling modulator 3 (AGS3-like, C. elegans)
chr19-38	chr19	8872928	8873100	+	14.4	0.593	promoter-TSS (NM_026329)	promoter-TSS (NM_026329)	33	NM_026329	67710	Mm.22117	NM_026329	ENSMUSG00000071662	Polr2g	2410046K11Rik|A230108L04Rik|C76415|RBP7|Rpo2-7l	polymerase (RNA) II (DNA directed) polypeptide G
chr15-50	chr15	79664935	79665107	+	14.4	0.833	promoter-TSS (NM_001013360)	promoter-TSS (NM_001013360)	-258	NM_001013362	504193	Mm.38438	NM_029079	ENSMUSG00000089837	Npcd	Cbx6-Nptxr	neuronal pentraxin chromo domain
chr5-60	chr5	119505640	119505812	+	14.4	0.762	Intergenic	Intergenic	-52519	NR_040693	73477	Mm.410863	NR_040693		1700081H04Rik	-	RIKEN cDNA 1700081H04 gene
chr9-80	chr9	22112168	22112340	+	14.4	0.648	promoter-TSS (NM_145612)	promoter-TSS (NM_145612)	-172	NM_145612	235050	Mm.306038	NM_145612		Zfp810	BC005471|MGC6652	zinc finger protein 810
chr5-56	chr5	64322324	64322496	+	14.4	0.786	intron (NM_145923, intron 3 of 6)	intron (NM_145923, intron 3 of 6)	37726	NM_145923	100532	Mm.486353	NM_145923	ENSMUSG00000047881	Rell1	AA536743	RELT-like 1
chr15-48	chr15	36921203	36921375	+	14.4	0.783	Intergenic	Intergenic	15868	NM_026521	68036	Mm.371631	NM_026521	ENSMUSG00000062397	Zfp706	3110006P09Rik|AA793007|AW536850|C77232|Znf706	zinc finger protein 706
chr12-225	chr12	110674518	110674690	+	14.4	0.635	Intergenic	Intergenic	-16429	NR_033813	13386	Mm.157069	NM_001190703	ENSMUSG00000040856	Dlk1	AW742678|DLK-1|DlkI|FA1|Ly107|Peg9|SCP1|ZOG|pG2|pref-1	delta-like 1 homolog (Drosophila)
chr18-41	chr18	80687420	80687592	+	14.4	0.944	Intergenic	Intergenic	-21100	NM_026295	67655	Mm.312893	NM_026295	ENSMUSG00000033323	Ctdp1	4930563P03Rik|AW553592	CTD (carboxy-terminal domain, RNA polymerase II, polypeptide A) phosphatase, subunit 1
chr15-59	chr15	99519316	99519488	+	14.4	0.745	intron (NM_009597, intron 3 of 11)	intron (NM_009597, intron 3 of 11)	-13316	NM_031842	83797	Mm.273756	NM_031842	ENSMUSG00000023018	Smarcd1	AA407987|Baf60a|D15Kz1	SWI/SNF related, matrix associated, actin dependent regulator of chromatin, subfamily d, member 1
chr17-82	chr17	46297753	46297925	+	14.4	0.7	promoter-TSS (NM_001145979)	promoter-TSS (NM_001145979)	-142	NM_019581	56055	Mm.22147	NM_001145979	ENSMUSG00000023952	Gtpbp2	-	GTP binding protein 2
chr9-83	chr9	61545892	61546064	+	14.4	0.81	Intergenic	Intergenic	216339	NM_018853	56040	Mm.3158	NM_018853	ENSMUSG00000007892	Rplp1	2410042H16Rik|Arpp1|C430017H15Rik|MGC103133	ribosomal protein, large, P1
chrX-33	chrX	101187161	101187333	+	14.4	0.816	Intergenic	Lx6|LINE|L1	-10624	NM_011276	19820	Mm.486499	NM_011276	ENSMUSG00000056537	Rlim	AL022832|AW743871|Ha1r|Rnf12	ring finger protein, LIM domain interacting
chr15-47	chr15	11833663	11833835	+	14.4	0.818	intron (NM_008728, intron 1 of 7)	CpG	1680	NM_008728	18162	Mm.25259	NM_001039181	ENSMUSG00000022206	Npr3	B430320C24Rik|C81222|NPR-C|lgj|stri	natriuretic peptide receptor 3
chr17-79	chr17	33690012	33690184	+	14.4	0.738	non-coding (NR_037707, exon 25 of 25)	non-coding (NR_037707, exon 25 of 25)	-2554	NM_053214	17916	Mm.42019	NM_053214	ENSMUSG00000024300	Myo1f	C330006B10Rik	myosin IF
chr12-234	chr12	114243326	114243498	+	14.4	0.739	Intergenic	Intergenic	-4580	NM_028193	72308	Mm.196721	NM_028193	ENSMUSG00000011158	Brf1	2510002F24Rik|GTF3B|TAF3C|TAFIII90|TFIIIB90|mTFIIIB90	BRF1 homolog, subunit of RNA polymerase III transcription initiation factor IIIB (S. cerevisiae)
chr11-176	chr11	97563832	97564004	+	14.4	0.642	promoter-TSS (NM_011971)	promoter-TSS (NM_011971)	-830	NM_011971	26446	Mm.21874	NM_011971	ENSMUSG00000069744	Psmb3	AL033320|C10-II|MGC106850	proteasome (prosome, macropain) subunit, beta type 3
chr2-70	chr2	33295131	33295303	+	14.4	0.75	Intergenic	Intergenic	-8373	NM_001085507	241311	Mm.296512	NM_001085507	ENSMUSG00000068966	Zbtb34	Gm349|mKIAA1993	zinc finger and BTB domain containing 34
chr17-77	chr17	28544450	28544622	+	14.4	0.685	intron (NM_010220, intron 8 of 10)	intron (NM_010220, intron 8 of 10)	-42448	NM_021478	22157	Mm.42102	NM_021478	ENSMUSG00000037446	Tulp1	Tulp1l	tubby like protein 1
chr15-60	chr15	101146335	101146507	+	14.4	0.654	Intergenic	Intergenic	22778	NR_033803	77717	Mm.391998	NR_033803		6030408B16Rik	AI225877	RIKEN cDNA 6030408B16 gene
chr6-117	chr6	113049695	113049867	+	14.4	0.875	intron (NM_028385, intron 1 of 21)	intron (NM_028385, intron 1 of 21)	22148	NM_028385	72895	Mm.367159	NM_028385	ENSMUSG00000034269	Setd5	2900045N06Rik|C330007C20|C85544|FLJ10707|MGC90828|mKIAA1757	SET domain containing 5
chr15-58	chr15	99223382	99223554	+	14.4	0.735	promoter-TSS (NM_001171034)	promoter-TSS (NM_001171034)	90	NM_001171034	110213	Mm.16769	NM_001171034	ENSMUSG00000023010	Tmbim6	5031406P05Rik|Bi1|Tegt	transmembrane BAX inhibitor motif containing 6
chr11-177	chr11	97678170	97678342	+	14.4	0.654	intron (NM_010688, intron 3 of 6)	intron (NM_010688, intron 3 of 6)	17270	NM_010688	16796	Mm.271967	NM_010688	ENSMUSG00000038366	Lasp1	AA408629|Def-4|SH3P6|Tg(Col1a1-lacZ)1Ngma	LIM and SH3 protein 1
chr7-60	chr7	29157883	29158055	+	14.4	0.736	promoter-TSS (NM_001083912)	promoter-TSS (NM_001083912)	-288	NM_001083912	101497	Mm.235700	NM_001083912	ENSMUSG00000037552	Plekhg2	AI194308|Clg|Cslg	pleckstrin homology domain containing, family G (with RhoGef domain) member 2
chr8-276	chr8	106592694	106592866	+	14.4	0.68	Intergenic	Intergenic	-32745	NM_009868	12562	Mm.21767	NM_009868	ENSMUSG00000031871	Cdh5	7B4|AA408225|Cd144|VE-Cad|VECD|VEcad|Vec	cadherin 5
chr5-61	chr5	122393668	122393840	+	14.4	0.761	intron (NM_007804, intron 2 of 22)	intron (NM_007804, intron 2 of 22)	94717	NM_175474	231717	Mm.12654	NM_175474	ENSMUSG00000044134	Fam109a	A230106M15Rik|AU017694|IPIP27A|Ses1	family with sequence similarity 109, member A
chr4-144	chr4	120339100	120339272	+	14.4	0.74	promoter-TSS (NM_019563)	promoter-TSS (NM_019563)	18	NM_019563	56222	Mm.272646	NM_019563	ENSMUSG00000070803	Cited4	MRG-2|Mrg2	Cbp/p300-interacting transactivator, with Glu/Asp-rich carboxy-terminal domain, 4
chr12-221	chr12	106350907	106351079	+	14.4	0.731	Intergenic	Intergenic	-34250	NM_013775	27381	Mm.103653	NM_013775	ENSMUSG00000060863	Tcl1b2	-	T cell leukemia/lymphoma 1B, 2
chr8-269	chr8	87210295	87210467	+	14.4	0.638	intron (NM_025788, intron 1 of 5)	intron (NM_025788, intron 1 of 5)	1380	NM_025788	66830	Mm.289698	NM_025788	ENSMUSG00000001910	Nacc1	2010001H03Rik|4930511N13Rik|Btbd14b|Nac1	nucleus accumbens associated 1, BEN and BTB (POZ) domain containing
chr15-49	chr15	76038558	76038730	+	14.4	0.696	promoter-TSS (NM_201388)	promoter-TSS (NM_201388)	39	NM_201388	18810	Mm.234912	NM_001163540	ENSMUSG00000022565	Plec	AA591047|AU042537|EBS1|PCN|PLTN|Plec1	plectin
chr10-55	chr10	79231251	79231423	+	14.4	0.72	Intergenic	Intergenic	-1640	NR_027505	70294	Mm.466670	NM_144528	ENSMUSG00000035890	Rnf126	2610010O19Rik	ring finger protein 126
chrX-32	chrX	100642882	100643054	+	14.4	0.617	intron (NR_002844, intron 1 of 3)	intron (NR_002844, intron 1 of 3)	16112	NR_002844	22097	Mm.472939	NR_002844		Tsix	-	X (inactive)-specific transcript, antisense
chr15-57	chr15	98759141	98759313	+	14.4	0.778	Intergenic	Intergenic	5594	NM_011654	22143	Mm.485988	NM_011654	ENSMUSG00000023004	Tuba1b	MGC102558|MGC117866|MGC118411|Tuba2	tubulin, alpha 1B
chr17-83	chr17	53828800	53828972	+	14.4	0.744	promoter-TSS (NM_028232)	promoter-TSS (NM_028232)	-246	NM_028232	72415	Mm.153202	NM_028232	ENSMUSG00000023940	Sgol1	3300001M08Rik|C81037|MGC113769|Sgo1	shugoshin-like 1 (S. pombe)
chr16-23	chr16	17583241	17583413	+	14.4	0.864	Intergenic	B3A|SINE|B2	-6563	NM_144852	224022	Mm.298878	NM_144852	ENSMUSG00000022756	Slc7a4	AI853530|MGC27672	solute carrier family 7 (cationic amino acid transporter, y+ system), member 4
chr17-84	chr17	71086841	71087013	+	14.4	0.841	intron (NM_177639, intron 6 of 11)	intron (NM_177639, intron 6 of 11)	109190	NM_001164077	21815	Mm.101034	NM_001164074	ENSMUSG00000047407	Tgif1	AA959811|AI462167|Tgif	TGFB-induced factor homeobox 1
chr11-171	chr11	74659389	74659561	+	14.4	0.756	TTS (NM_010813)	TTS (NM_010813)	15049	NM_010813	17428	Mm.3759	NM_010813	ENSMUSG00000000282	Mnt	Rox|bHLHd3	max binding protein
chr5-55	chr5	33736563	33736735	+	14.4	0.85	intron (NM_001081101, intron 7 of 13)	intron (NM_001081101, intron 7 of 13)	15304	NM_001081101	71101	Mm.132178	NM_001081101	ENSMUSG00000037355	4933407H18Rik	D330017J19Rik|Kiaa1530|mKIAA1530	RIKEN cDNA 4933407H18 gene
chr3-55	chr3	129254977	129255149	+	14.4	0.825	intron (NM_130450, intron 2 of 4)	RMER10B|LTR|ERVL	19759	NM_130450	170439	Mm.314113	NM_130450	ENSMUSG00000041220	Elovl6	C77826|FAE|LCE|MGC107467	ELOVL family member 6, elongation of long chain fatty acids (yeast)
chrX-31	chrX	7829611	7829783	+	14.4	0.607	promoter-TSS (NM_133991)	promoter-TSS (NM_133991)	-165	NM_133991	54632	Mm.327529	NM_133991	ENSMUSG00000031171	Ftsj1	AI931847|Ftsj|Ftsjl|Sfc12	FtsJ homolog 1 (E. coli)
chr5-62	chr5	145975705	145975877	+	14.4	0.818	intron (NM_016683, intron 4 of 5)	B2_Mm2|SINE|B2	10363	NM_001167944	22757	Mm.332842	NM_001167944	ENSMUSG00000055991	Zkscan5	AI132486|AI326970|Zfp95|hKraba1	zinc finger with KRAB and SCAN domains 5
chr5-72	chr5	120967765	120967937	+	13.9	0.717	intron (NM_133221, intron 2 of 15)	intron (NM_133221, intron 2 of 15)	6650	NM_133221	170756	Mm.291070	NM_001177594	ENSMUSG00000032754	Slc24a6	AF261233|NCKX6|NCLX	solute carrier family 24 (sodium/potassium/calcium exchanger), member 6
chr3-57	chr3	87791014	87791186	+	13.9	0.667	TTS (NM_007529)	TTS (NM_007529)	13178	NM_007529	12032	Mm.4598	NM_001109758	ENSMUSG00000004892	Bcan	Cspg7	brevican
chr7-70	chr7	29766940	29767112	+	13.9	0.603	promoter-TSS (NM_028659)	promoter-TSS (NM_028659)	-193	NM_028659	73830	Mm.29714	NM_028659	ENSMUSG00000053565	Eif3k	1200009C21Rik|Eif3s12	eukaryotic translation initiation factor 3, subunit K
chr15-63	chr15	72897812	72897984	+	13.9	0.745	Intergenic	Intergenic	-6264	NM_001164643	76510	Mm.158902	NM_001164641	ENSMUSG00000047921	Trappc9	1810044A24Rik|2900005P22Rik|4632408O18Rik|Ibp|KIAA1882|Nibp|TRS130|mKIAA1882	trafficking protein particle complex 9
chr14-54	chr14	22650164	22650336	+	13.9	0.762	promoter-TSS (NM_011695)	promoter-TSS (NM_011695)	-533	NM_011695	22334	Mm.262327	NM_011695	ENSMUSG00000021771	Vdac2	Vdac6|mVDAC2|mVDAC6	voltage-dependent anion channel 2
chr8-308	chr8	86754744	86754916	+	13.9	0.727	exon (NM_172503, exon 3 of 14)	exon (NM_172503, exon 3 of 14)	6111	NM_172503	212168	Mm.117094	NM_172503	ENSMUSG00000035671	Zswim4	D330002I24|E130119J17Rik	zinc finger, SWIM domain containing 4
chr18-46	chr18	75917211	75917383	+	13.9	0.75	Intergenic	Intergenic	-59947	NM_201354	269037	Mm.36745	NM_201354	ENSMUSG00000052928	Ctif	Gm672|MGC67202	CBP80/20-dependent translation initiation factor
chr8-315	chr8	111247723	111247895	+	13.9	0.75	intron (NM_007496, intron 1 of 9)	MER20|DNA|MER1_type	9265	NM_007496	11906	Mm.477670	NM_007496	ENSMUSG00000038872	Zfhx3	A230102L03Rik|Atbf1|KIAA4228|WBP9|mKIAA4228	zinc finger homeobox 3
chr11-190	chr11	62324024	62324196	+	13.9	0.681	intron (NM_001039536, intron 5 of 6)	intron (NM_001039536, intron 5 of 6)	28653	NM_028448	73139	Mm.483809	NM_028448	ENSMUSG00000018509	Cenpv	3110013H01Rik|AA671303|Prr6	centromere protein V
chr19-46	chr19	11374118	11374290	+	13.9	0.738	non-coding (NR_045317, exon 3 of 3)	non-coding (NR_045317, exon 3 of 3)	-15901	NM_183190	269063	Mm.268940	NM_183190	ENSMUSG00000054523	Ms4a5	MGC58438	membrane-spanning 4-domains, subfamily A, member 5
chr15-64	chr15	79677843	79678015	+	13.9	0.661	Intergenic	Intergenic	-13166	NM_001013362	504193	Mm.38438	NM_029079	ENSMUSG00000089837	Npcd	Cbx6-Nptxr	neuronal pentraxin chromo domain
chr9-90	chr9	120600710	120600882	+	13.9	0.647	Intergenic	Intergenic	120162	NM_025974	67115	Mm.289810	NM_025974	ENSMUSG00000025794	Rpl14	3100001N19Rik|AA407502|AL022816|CAG-ISL-7|CTG-B33|L14	ribosomal protein L14
chr2-74	chr2	31642708	31642880	+	13.9	0.708	intron (NM_009594, intron 4 of 10)	intron (NM_009594, intron 4 of 10)	23244	NM_183424	227717	Mm.185027	NM_183424	ENSMUSG00000043102	Qrfp	P518	pyroglutamylated RFamide peptide
chr7-81	chr7	134338330	134338502	+	13.9	0.58	intron (NM_027353, intron 3 of 6)	intron (NM_027353, intron 3 of 6)	1098	NM_027353	70233	Mm.28050	NM_027353	ENSMUSG00000042502	Cd2bp2	1500011B02Rik|2410024K20Rik|AW048183	CD2 antigen (cytoplasmic tail) binding protein 2
chr11-184	chr11	6266056	6266228	+	13.9	0.682	Intergenic	Intergenic	-23225	NM_028601	52915	Mm.1144	NM_001005867	ENSMUSG00000041164	Zmiz2	2410117E06Rik|D11Bwg0280e|R74931|Zimp7	zinc finger, MIZ-type containing 2
chr4-168	chr4	125858515	125858687	+	13.9	0.854	intron (NM_146153, intron 2 of 10)	intron (NM_146153, intron 2 of 10)	-18016	NM_001162533	66938	Mm.29813	NM_001162533	ENSMUSG00000073758	1700029G01Rik	AU019788|Sh3d21	RIKEN cDNA 1700029G01 gene
chr6-137	chr6	142456232	142456404	+	13.9	0.735	intron (NM_008492, intron 1 of 7)	intron (NM_008492, intron 1 of 7)	145	NM_008492	16832	Mm.9745	NM_008492	ENSMUSG00000030246	Ldhb	AI790582|H-Ldh|LDH-B|LDH-H|Ldh-2|Ldh2	lactate dehydrogenase B
chr14-60	chr14	122731416	122731588	+	13.9	0.773	intron (NM_029556, intron 2 of 7)	intron (NM_029556, intron 2 of 7)	-98642	NR_015532	68245	Mm.443285	NR_015532		1700108J01Rik	-	RIKEN cDNA 1700108J01 gene
chr7-72	chr7	35457066	35457238	+	13.9	0.702	Intergenic	Intergenic	-19292	NM_146188	233107	Mm.486198	NM_146188	ENSMUSG00000030499	Kctd15	BC031749|MGC25497	potassium channel tetramerisation domain containing 15
chr4-172	chr4	149641198	149641370	+	13.9	0.622	Intergenic	Intergenic	-14741	NM_001085492	68703	Mm.291274	NM_001085492	ENSMUSG00000039852	Rere	1110033A15Rik|AI414665|ARG|ARP|ATN1L|AW742570|Atr2|DNB1|mKIAA0458	arginine glutamic acid dipeptide (RE) repeats
chr7-66	chr7	3206677	3206849	+	13.9	0.557	Intergenic	Intergenic	-11864	NR_029640	100049710		NR_029640		Mir290	Mirn290|mmu-miR-290	microRNA 290
chr18-47	chr18	77956864	77957036	+	13.9	0.857	Intergenic	Intergenic	4027	NR_027978	67640	Mm.482903	NM_026289		4930465K10Rik	-	RIKEN cDNA 4930465K10 gene
chr8-301	chr8	24664378	24664550	+	13.9	0.621	Intergenic	Intergenic	-115669	NM_177086	320158	Mm.121274	NM_177086	ENSMUSG00000037492	Zmat4	9630048M01Rik|MGC90808	zinc finger, matrin type 4
chr11-201	chr11	98650283	98650455	+	13.9	0.7	Intergenic	Intergenic	-6714	NM_028722	74026	Mm.258352	NM_028722	ENSMUSG00000052915	Msl1	2810017F12Rik|4121402D02Rik|4930463F05Rik|AA682082|Msl-1	male-specific lethal 1 homolog (Drosophila)
chr1-83	chr1	184913239	184913411	+	13.9	0.767	Intergenic	Intergenic	28406	NM_016928	53791	Mm.116894	NM_016928	ENSMUSG00000079164	Tlr5	-	toll-like receptor 5
chr11-187	chr11	35788677	35788849	+	13.9	0.653	intron (NM_170779, intron 1 of 22)	intron (NM_170779, intron 1 of 22)	4828	NM_170779	211652	Mm.31267	NM_170779	ENSMUSG00000018849	Wwc1	AA408228|AU017197|BC037006|KIAA0869|Kibra|MGC47054|mKIAA0869	WW, C2 and coiled-coil domain containing 1
chr4-153	chr4	107869049	107869221	+	13.9	0.704	intron (NM_001167936, intron 4 of 13)	intron (NM_001167936, intron 4 of 13)	21392	NM_001167936	230590	Mm.301798	NM_001167936	ENSMUSG00000034645	Zyg11a	BC022150	zyg-11 homolog A (C. elegans)
chr12-244	chr12	88056465	88056637	+	13.9	0.731	intron (NM_144524, intron 7 of 9)	intron (NM_144524, intron 7 of 9)	10859	NM_144524	68737	Mm.63979	NM_144524	ENSMUSG00000021257	Angel1	1110030H02Rik|KIAA0759|mKIAA0759	angel homolog 1 (Drosophila)
chr6-134	chr6	125405930	125406102	+	13.9	0.854	Intergenic	Intergenic	38757	NM_007657	12527	Mm.404614	NM_007657	ENSMUSG00000030342	Cd9	Tspan29	CD9 antigen
chr11-198	chr11	95937190	95937362	+	13.9	0.691	promoter-TSS (NM_007506)	promoter-TSS (NM_007506)	-268	NM_007506	11951	Mm.258	NM_001161419	ENSMUSG00000006057	Atp5g1	-	ATP synthase, H+ transporting, mitochondrial F0 complex, subunit c1 (subunit 9)
chr8-320	chr8	124275420	124275592	+	13.9	0.805	intron (NM_020605, intron 1 of 4)	B3|SINE|B2	21047	NM_020605	57340	Mm.306870	NM_020605	ENSMUSG00000025318	Jph3	JP-3|Jp3|MGC124338|MGC124339|MGC124340	junctophilin 3
chr19-43	chr19	5510370	5510542	+	13.9	0.673	promoter-TSS (NM_001024560)	promoter-TSS (NM_001024560)	33	NM_001024560	225861	Mm.20071	NM_001024560	ENSMUSG00000056185	Snx32	B930037P14Rik|Snx6b	sorting nexin 32
chr11-202	chr11	100599509	100599681	+	13.9	0.762	promoter-TSS (NM_024456)	promoter-TSS (NM_024456)	-151	NM_024456	19345	Mm.29829	NM_024456	ENSMUSG00000019173	Rab5c	AI326010|Rabl	RAB5C, member RAS oncogene family
chr6-138	chr6	145024167	145024339	+	13.9	0.567	intron (NM_007532, intron 1 of 10)	CpG	424	NM_007532	12035	Mm.4606	NM_001024468	ENSMUSG00000030268	Bcat1	BCATc|Eca39	branched chain aminotransferase 1, cytosolic
chr14-55	chr14	47019765	47019937	+	13.9	0.829	Intergenic	Intergenic	-9577	NM_007554	12159	Mm.6813	NM_007554	ENSMUSG00000021835	Bmp4	Bmp-4|Bmp2b|Bmp2b-1|Bmp2b1	bone morphogenetic protein 4
chr11-191	chr11	69071968	69072140	+	13.9	0.854	Intergenic	Lx8|LINE|L1	-21530	NM_008192	14919	Mm.291816	NM_008192	ENSMUSG00000020890	Gucy2e	GC-E|GC1|ROS-GC1	guanylate cyclase 2e
chr8-310	chr8	91570816	91570988	+	13.9	0.714	Intergenic	Intergenic	-2841	NM_021390	58198	Mm.214361	NM_021390	ENSMUSG00000031665	Sall1	Msal-3	sal-like 1 (Drosophila)
chr4-162	chr4	117062032	117062204	+	13.9	0.692	intron (NM_025739, intron 2 of 14)	intron (NM_025739, intron 2 of 14)	107402	NM_025739	66743	Mm.318331	NM_025739	ENSMUSG00000028677	Rnf220	4732477A13|4931406I20Rik|5730503K05Rik|AV302541	ring finger protein 220
chr4-169	chr4	129287395	129287567	+	13.9	0.706	exon (NM_001195730, exon 4 of 7)	exon (NM_001195730, exon 4 of 7)	4020	NM_001195730	100504491	Mm.482597	NM_001195730	ENSMUSG00000078552	Dcdc2b	Gm12964|Gm1366|OTTMUSG00000009523	doublecortin domain containing 2b
chr8-325	chr8	128217104	128217276	+	13.9	0.75	Intergenic	Intergenic	23472	NM_028908	74393	Mm.41709	NM_028908	ENSMUSG00000050930	4933403G14Rik	AI835009|KIAA1383|Kiaa1383|mKIAA1383	RIKEN cDNA 4933403G14 gene
chr13-53	chr13	21842326	21842498	+	13.9	0.696	promoter-TSS (NM_178211)	promoter-TSS (NM_178211)	-38	NM_178211	319160	Mm.255646	NM_178211	ENSMUSG00000064288	Hist1h4k	-	histone cluster 1, H4k
chrX-40	chrX	149574705	149574877	+	13.9	0.673	5' UTR (NM_001004154, exon 1 of 11)	5' UTR (NM_001004154, exon 1 of 11)	290	NM_001004154	245670	Mm.190922	NM_001004154	ENSMUSG00000041658	Rragb	MGC69750|MGC95567	Ras-related GTP binding B
chr4-171	chr4	149510960	149511132	+	13.9	0.712	intron (NM_019741, intron 7 of 13)	intron (NM_019741, intron 7 of 13)	-12035	NM_001085529	435818	Mm.359648	NM_001085529	ENSMUSG00000062064	Slc2a7	OTTMUSG00000010396	solute carrier family 2 (facilitated glucose transporter), member 7
chr2-75	chr2	32426266	32426438	+	13.9	0.775	promoter-TSS (NM_010073)	promoter-TSS (NM_010073)	-26	NM_010073	13481	Mm.22001	NM_010073	ENSMUSG00000026810	Dpm2	AW557993|R75484	dolichol-phosphate (beta-D) mannosyltransferase 2
chr7-82	chr7	139847832	139848004	+	13.9	0.648	intron (NM_029609, intron 6 of 6)	intron (NM_029609, intron 6 of 6)	45592	NM_029609	76429	Mm.276721	NM_029609	ENSMUSG00000030946	Lhpp	2310007H09Rik	phospholysine phosphohistidine inorganic pyrophosphate phosphatase
chr11-207	chr11	120534061	120534233	+	13.9	0.725	promoter-TSS (NM_026877)	promoter-TSS (NM_026877)	-140	NM_026877	68938	Mm.294020	NM_001164224	ENSMUSG00000025142	Aspscr1	1190006K01Rik|ASPC|ASPCR1|ASPL|ASPS|RCC17|TUG	alveolar soft part sarcoma chromosome region, candidate 1 (human)
chr14-59	chr14	99848354	99848526	+	13.9	0.85	Intergenic	Intergenic	150530	NM_009769	12224	Mm.30262	NM_009769	ENSMUSG00000005148	Klf5	4930520J07Rik|Bteb2|CKLF|IKLF	Kruppel-like factor 5
chr11-188	chr11	44821729	44821901	+	13.9	0.814	Intergenic	Intergenic	108615	NR_045100	100504255	Mm.123608	NR_045100		Gm12159	OTTMUSG00000005475	predicted gene 12159
chr12-250	chr12	103763089	103763261	+	13.9	0.75	Intergenic	Intergenic	-30004	NM_007693	12652	Mm.4137	NM_007693	ENSMUSG00000021194	Chga	-	chromogranin A
chr8-302	chr8	24706841	24707013	+	13.9	0.829	Intergenic	Intergenic	-73206	NM_177086	320158	Mm.121274	NM_177086	ENSMUSG00000037492	Zmat4	9630048M01Rik|MGC90808	zinc finger, matrin type 4
chr1-84	chr1	193757190	193757362	+	13.9	0.667	Intergenic	Intergenic	-25870	NR_030669	98736	Mm.487218	NM_001024489		1700034H15Rik	4930557M11Rik|BB016121	RIKEN cDNA 1700034H15 gene
chr3-59	chr3	89006765	89006937	+	13.9	0.892	promoter-TSS (NM_008094)	promoter-TSS (NM_008094)	1	NM_001077411	14466	Mm.5031	NM_008094	ENSMUSG00000028048	Gba	GBA1|GC|GCase|GLUC|betaGC	glucosidase, beta, acid
chr5-70	chr5	114550165	114550337	+	13.9	0.811	promoter-TSS (NM_001033202)	promoter-TSS (NM_001033202)	-91	NM_001033202	100756	Mm.240421	NM_001033202	ENSMUSG00000029592	Usp30	6330590F17Rik|AI851327|D5Ertd483e	ubiquitin specific peptidase 30
chr17-86	chr17	24300703	24300875	+	13.9	0.744	promoter-TSS (NM_172935)	promoter-TSS (NM_172935)	-89	NM_172935	245847	Mm.87319	NM_172935	ENSMUSG00000036820	Amdhd2	5730457F11Rik	amidohydrolase domain containing 2
chr7-83	chr7	150310272	150310444	+	13.9	0.647	intron (NM_008434, intron 1 of 15)	intron (NM_008434, intron 1 of 15)	17199	NM_008434	16535	Mm.453037	NM_008434	ENSMUSG00000009545	Kcnq1	AW559127|KVLQT1|Kcna9	potassium voltage-gated channel, subfamily Q, member 1
chr14-53	chr14	8785347	8785519	+	13.9	0.696	Intergenic	Intergenic	41263	NM_007870	13421	Mm.489738	NM_007870	ENSMUSG00000025279	Dnase1l3	DNasegamma|Dhp2|Lsd	deoxyribonuclease 1-like 3
chr2-77	chr2	84582595	84582767	+	13.9	0.569	Intergenic	Intergenic	-1346	NR_029544	387149		NR_029544		Mir130a	Mirn130|Mirn130a	microRNA 130a
chr12-255	chr12	104606153	104606325	+	13.9	0.723	Intergenic	Intergenic	-8865	NR_033587	68149	Mm.127378	NM_001177841	ENSMUSG00000021203	Otub2	2010015L18Rik|4930586I02Rik|AI413508|AW557219|OTB2|OTU2	OTU domain, ubiquitin aldehyde binding 2
chr12-264	chr12	112812401	112812573	+	13.9	0.833	promoter-TSS (NM_022801)	promoter-TSS (NM_022801)	126	NR_045295	100504687	Mm.26072	NR_045295		2810029C07Rik	AU017849	RIKEN cDNA 2810029C07 gene
chr10-64	chr10	60698686	60698858	+	13.9	0.723	intron (NM_001081127, intron 4 of 21)	intron (NM_001081127, intron 4 of 21)	37414	NM_001081127	237360	Mm.333252	NM_001081127	ENSMUSG00000059901	Adamts14	Adamts-14|TS14	a disintegrin-like and metallopeptidase (reprolysin type) with thrombospondin type 1 motif, 14
chr4-159	chr4	116667013	116667185	+	13.9	0.895	promoter-TSS (NM_175244)	promoter-TSS (NM_175244)	-119	NM_009478	22275	Mm.46484	NM_009478	ENSMUSG00000028684	Urod	AI323803|Uro-d	uroporphyrinogen decarboxylase
chr17-87	chr17	25321377	25321549	+	13.9	0.593	promoter-TSS (NM_183150)	promoter-TSS (NM_183150)	-43	NM_183150	214489	Mm.274433	NM_183150		BC003965	Ccsmst1|MGC7403	cDNA sequence BC003965
chr11-196	chr11	95824617	95824789	+	13.9	0.735	promoter-TSS (NR_037223)	promoter-TSS (NR_037223)	-6	NR_037223	100526468		NR_037223		Mir3063	mmu-mir-3063	microRNA 3063
chr8-316	chr8	111961267	111961439	+	13.9	0.723	Intergenic	Intergenic	-56574	NM_019938	56523	Mm.42166	NM_019938	ENSMUSG00000031727	Pmfbp1	1700016D22Rik|F77|Stap	polyamine modulated factor 1 binding protein 1
chr5-66	chr5	30916774	30916946	+	13.9	0.702	intron (NM_010608, intron 1 of 1)	intron (NM_010608, intron 1 of 1)	-25868	NR_040427	100502829	Mm.39944	NR_040427		Gm9899	ENSMUSG00000053214	predicted gene 9899
chr7-68	chr7	17365516	17365688	+	13.9	0.614	Intergenic	Intergenic	-1093	NM_009201	20514	Mm.1056	NM_009201	ENSMUSG00000001918	Slc1a5	AAAT|ASCT2|ATBO|M7V1|M7VS1|MGC46952|R16|RDRC|Slc1a7	solute carrier family 1 (neutral amino acid transporter), member 5
chr12-256	chr12	105723412	105723584	+	13.9	0.673	Intergenic	Intergenic	-12052	NM_010351	14836	Mm.129	NM_010351	ENSMUSG00000021095	Gsc	-	goosecoid homeobox
chr11-185	chr11	33062969	33063141	+	13.9	0.846	5' UTR (NM_008722, exon 1 of 11)	5' UTR (NM_008722, exon 1 of 11)	151	NM_001252261	18148	Mm.485384	NM_001252260	ENSMUSG00000057113	Npm1	B23|MGC102162|MGC107291|NO38|Npm	nucleophosmin 1
chr19-45	chr19	10175142	10175314	+	13.9	0.761	intron (NM_019699, intron 1 of 11)	intron (NM_019699, intron 1 of 11)	765	NM_019699	56473	Mm.38901	NM_019699	ENSMUSG00000024665	Fads2	2900042M13Rik|Fadsd2	fatty acid desaturase 2
chr12-265	chr12	113689186	113689358	+	13.9	0.63	Intergenic	B3|SINE|B2	-15723	NR_045950	100126692	Mm.372896	NR_045950		B020018J22Rik	-	Riken cDNA B020018J22 gene
chr2-78	chr2	128926591	128926763	+	13.9	0.875	promoter-TSS (NM_009086)	promoter-TSS (NM_009086)	-55	NM_009086	20017	Mm.259078	NM_009086	ENSMUSG00000027395	Polr1b	128kDa|D630020H17Rik|RPA116|RPA135|RPA2|Rpo1-2	polymerase (RNA) I polypeptide B
chr3-56	chr3	52204762	52204934	+	13.9	0.75	Intergenic	Intergenic	132589	NM_019739	56458	Mm.29891	NM_019739	ENSMUSG00000044167	Foxo1	AI876417|Afxh|FKHR|Fkhr1|Foxo1a	forkhead box O1
chr18-45	chr18	39067159	39067331	+	13.9	0.756	intron (NM_001033789, intron 3 of 4)	intron (NM_001033789, intron 3 of 4)	11108	NM_010197	14164	Mm.241282	NM_010197	ENSMUSG00000036585	Fgf1	Dffrx|Fam|Fgf-1|Fgfa	fibroblast growth factor 1
chr11-197	chr11	95842481	95842653	+	13.9	0.611	intron (NM_009951, intron 2 of 14)	B3|SINE|B2	-17870	NR_037223	100526468		NR_037223		Mir3063	mmu-mir-3063	microRNA 3063
chr8-303	chr8	28239142	28239314	+	13.9	0.791	promoter-TSS (NM_025686)	promoter-TSS (NM_025686)	-124	NM_025686	66653	Mm.334467	NM_025686	ENSMUSG00000031487	Brf2	2700059M06Rik|5730512K07Rik|AU018504|AU022602|BRFU|TFIIIB50	BRF2, subunit of RNA polymerase III transcription initiation factor, BRF1-like
chr10-63	chr10	6012995	6013167	+	13.9	0.745	intron (NM_031185, intron 2 of 3)	intron (NM_031185, intron 2 of 3)	54648	NM_001033466	381990	Mm.262466	NM_001033466	ENSMUSG00000075327	Zbtb2	Gm1103	zinc finger and BTB domain containing 2
chr19-47	chr19	16024790	16024962	+	13.9	0.705	Intergenic	Intergenic	-25327	NM_177420	107272	Mm.289936	NM_001205339	ENSMUSG00000024640	Psat1	D8Ertd814e|EPIP|PSA|Psat	phosphoserine aminotransferase 1
chr17-88	chr17	34105535	34105707	+	13.9	0.787	Intergenic	Intergenic	10115	NR_004446	630499	Mm.440940	NM_001081015		H2-K2	EG630499|Gm7035|H-2K1|H-2K1K|H-2K2|H2-K1	histocompatibility 2, K region locus 2
chr8-304	chr8	60055239	60055411	+	13.9	0.75	intron (NM_001167981, intron 2 of 11)	intron (NM_001167981, intron 2 of 11)	64685	NM_008252	97165	Mm.470487	NM_008252	ENSMUSG00000054717	Hmgb2	C80539|HMG-2|Hmg2|MGC103184	high mobility group box 2
chr19-42	chr19	5087859	5088031	+	13.9	0.623	promoter-TSS (NM_026553)	promoter-TSS (NM_026553)	-593	NM_026553	68090	Mm.44202	NM_026553	ENSMUSG00000024875	Yif1a	5330422J23Rik|54TM|Yif1|Yif1p	Yip1 interacting factor homolog A (S. cerevisiae)
chr4-149	chr4	63122380	63122552	+	13.9	0.64	intron (NM_001008791, intron 2 of 12)	intron (NM_001008791, intron 2 of 12)	-28110	NM_001008797	73750	Mm.300397	NM_001008791	ENSMUSG00000039137	Whrn	1110035G07Rik|AW122018|AW742671|C430046P22Rik|MGC183668|bM340H1.8|mKIAA1526|wi	whirlin
chr10-65	chr10	60954892	60955064	+	13.9	0.674	intron (NM_153542, intron 2 of 4)	intron (NM_153542, intron 2 of 4)	16397	NM_153542	216011	Mm.136116	NM_153542	ENSMUSG00000037151	Lrrc20	BC036304|MGC25719	leucine rich repeat containing 20
chr1-77	chr1	121199126	121199298	+	13.9	0.607	Intergenic	Intergenic	119613	NM_008381	16324	Mm.3092	NM_008381	ENSMUSG00000037035	Inhbb	-	inhibin beta-B
chr18-43	chr18	24148050	24148222	+	13.9	0.642	promoter-TSS (NM_011755)	promoter-TSS (NM_011755)	1	NM_011755	22694	Mm.290596	NM_011755	ENSMUSG00000063281	Zfp35	Zfp-35|Znf271|mszf13|mszf20-1|mszf28|mszf68	zinc finger protein 35
chr12-261	chr12	112127298	112127470	+	13.9	0.921	promoter-TSS (NM_001081057)	promoter-TSS (NM_001081057)	-29	NM_026048	67236	Mm.287157	NM_026048	ENSMUSG00000021276	Cinp	1810047K05Rik|2810452K22Rik	cyclin-dependent kinase 2 interacting protein
chr1-81	chr1	155233938	155234110	+	13.9	0.844	Intergenic	Intergenic	27339	NR_033736	626058	Mm.31556	NM_001177359		E330020D12Rik	EG626058|F430003O07Rik|Gm6648	Riken cDNA E330020D12 gene
chr7-75	chr7	51630400	51630572	+	13.9	0.625	promoter-TSS (NM_027049)	promoter-TSS (NM_027049)	-86	NM_027049	69349	Mm.358922	NM_027049	ENSMUSG00000008028	1700008O03Rik	-	RIKEN cDNA 1700008O03 gene
chr7-74	chr7	48754850	48755022	+	13.9	0.7	5' UTR (NM_001033530, exon 1 of 4)	5' UTR (NM_001033530, exon 1 of 4)	324	NM_001033530	101835	Mm.370336	NM_001033530	ENSMUSG00000074166	AW146154	AI451288	expressed sequence AW146154
chr11-205	chr11	107844746	107844918	+	13.9	0.745	intron (NM_011101, intron 10 of 16)	B1_Mm|SINE|Alu	-68463	NM_001199301	140723	Mm.87663	NM_080644	ENSMUSG00000040373	Cacng5	-	calcium channel, voltage-dependent, gamma subunit 5
chr12-248	chr12	101191264	101191436	+	13.9	0.667	intron (NM_028354, intron 15 of 15)	intron (NM_028354, intron 15 of 15)	-11359	NM_001164427	217826	Mm.312335	NM_001164426	ENSMUSG00000045404	Kcnk13	BB085247|F730021E22Rik|Gm1570|Gm1685|MGC31053	potassium channel, subfamily K, member 13
chr16-31	chr16	11008350	11008522	+	13.9	0.648	promoter-TSS (NR_040518)	promoter-TSS (NR_040518)	-555	NR_040518	100043147	Mm.489001	NR_040518		Gm4262	-	predicted gene 4262
chr11-194	chr11	77577418	77577590	+	13.9	0.64	Intergenic	Intergenic	-13263	NM_011586	360013	Mm.476162	NM_011586	ENSMUSG00000000631	Myo18a	MyoPDZ|MysPDZ	myosin XVIIIA
chrX-37	chrX	131285857	131286029	+	13.9	0.733	promoter-TSS (NM_001007578)	promoter-TSS (NM_001007578)	15	NM_001007578	278097	Mm.113272	NM_001007578	ENSMUSG00000050394	Armcx6	AW060994|MGC27863	armadillo repeat containing, X-linked 6
chr8-314	chr8	108774263	108774435	+	13.9	0.603	exon (NM_145404, exon 16 of 18)	exon (NM_145404, exon 16 of 18)	39395	NM_145404	214572	Mm.446217	NM_145404	ENSMUSG00000060098	Prmt7	4933402B05Rik|BC006705|MGC7929	protein arginine N-methyltransferase 7
chr17-89	chr17	66051579	66051751	+	13.9	0.762	intron (NM_133685, intron 3 of 6)	intron (NM_133685, intron 3 of 6)	-60121	NM_001146002	213272	Mm.255732	NM_001146002	ENSMUSG00000050612	Txndc2	AU021712|Sptrx-1|Sptrx1|Trx4	thioredoxin domain containing 2 (spermatozoa)
chr19-48	chr19	53535547	53535719	+	13.9	0.582	intron (NR_028427, intron 2 of 9)	intron (NR_028427, intron 2 of 9)	3653	NR_028427	381232	Mm.486687	NR_028427		5830416P10Rik	4833407H14Rik|5430437C04Rik|ENSMUSG00000074788|Gm10758	RIKEN cDNA 5830416P10 gene
chr3-60	chr3	96742747	96742919	+	13.9	0.868	Intergenic	Intergenic	-12980	NM_008123	14616	Mm.468160	NM_008123	ENSMUSG00000049908	Gja8	Aey5|Cnx50|Cx50|Lop10	gap junction protein, alpha 8
chr1-78	chr1	121245107	121245279	+	13.9	0.787	Intergenic	Intergenic	73632	NM_008381	16324	Mm.3092	NM_008381	ENSMUSG00000037035	Inhbb	-	inhibin beta-B
chr3-58	chr3	88356907	88357079	+	13.9	0.681	promoter-TSS (NM_031248)	promoter-TSS (NM_031248)	-144	NM_031248	83409	Mm.41680	NM_031248	ENSMUSG00000028062	Lamtor2	2010111E04Rik|AL022628|Mapbpip|P14|Rab25|Robld3	late endosomal/lysosomal adaptor, MAPK and MTOR activator 2
chr11-206	chr11	117836845	117837017	+	13.9	0.623	Intergenic	Intergenic	-6251	NM_007707	12702	Mm.3468	NM_007707	ENSMUSG00000053113	Socs3	Cis3|Cish3|EF-10|Ef10|SSI-3|Ssi3	suppressor of cytokine signaling 3
chr6-127	chr6	113256966	113257138	+	13.9	0.789	promoter-TSS (NM_030178)	promoter-TSS (NM_030178)	-139	NM_030178	78783	Mm.449928	NM_030178	ENSMUSG00000001632	Brpf1	4833438B11Rik|4930540D11Rik|Brpf2	bromodomain and PHD finger containing, 1
chr11-189	chr11	48651747	48651919	+	13.9	0.694	intron (NM_053166, intron 1 of 6)	intron (NM_053166, intron 1 of 6)	12193	NM_053166	94089	Mm.390335	NM_053166	ENSMUSG00000040350	Trim7	AI790312	tripartite motif-containing 7
chr10-66	chr10	79604969	79605141	+	13.9	0.762	promoter-TSS (NM_025313)	promoter-TSS (NM_025313)	-5	NM_025313	66043	Mm.278560	NM_025313	ENSMUSG00000003072	Atp5d	0610008F14Rik|1500000I11Rik|AA960090|AI876556|AU020773|C85518	ATP synthase, H+ transporting, mitochondrial F1 complex, delta subunit
chr18-44	chr18	34262580	34262752	+	13.9	0.659	Intergenic	Intergenic	-95806	NM_013512	13824	Mm.3465	NM_013512	ENSMUSG00000024376	Epb4.1l4a	Epb4.1l4|Epb41l4a|NBL4	erythrocyte protein band 4.1-like 4a
chr8-305	chr8	72240899	72241071	+	13.9	0.7	promoter-TSS (NM_181274)	promoter-TSS (NM_181274)	-184	NM_001039965	66869	Mm.334581	NM_001039965	ENSMUSG00000054648	Zfp869	1200003I07Rik	zinc finger protein 869
chr11-195	chr11	88486047	88486219	+	13.9	0.821	intron (NM_054043, intron 5 of 13)	ID_B1|SINE|B4	93410	NM_054043	76626	Mm.474737	NM_001201341	ENSMUSG00000069769	Msi2	1700105C15Rik|AI451722|AI563628|AW489193|MGC118040|MGC130496|Msi2h	Musashi homolog 2 (Drosophila)
chr7-67	chr7	17200928	17201100	+	13.9	0.791	promoter-TSS (NM_172739)	promoter-TSS (NM_172739)	-672	NM_172739	232906	Mm.400358	NM_172739	ENSMUSG00000058230	Grlf1	6430596G11Rik|AI841135|Arhgap35|KIAA1722|mKIAA1722|p190A|p190RhoGAP	glucocorticoid receptor DNA binding factor 1
chr15-62	chr15	25692300	25692472	+	13.9	0.614	intron (NM_019472, intron 19 of 40)	intron (NM_019472, intron 19 of 40)	-80633	NM_001034851	66270	Mm.25311	NM_001034851	ENSMUSG00000022270	Fam134b	1810015C04Rik|AU015349	family with sequence similarity 134, member B
chr16-30	chr16	4559760	4559932	+	13.9	0.66	promoter-TSS (NM_031182)	promoter-TSS (NM_031182)	-126	NM_031182	83383	Mm.273210	NM_031182	ENSMUSG00000005718	Tfap4	AI642933|AP-4|D930048N17Rik|Tcfap4|bHLHc41	transcription factor AP4
chr7-73	chr7	36471870	36472042	+	13.9	0.681	3' UTR (NM_178704, exon 19 of 19)	3' UTR (NM_178704, exon 19 of 19)	-39455	NM_019746	56330	Mm.371609	NM_019746	ENSMUSG00000030417	Pdcd5	2200003D22Rik|AA408513|MGC103124|Tfar19	programmed cell death 5
chr7-78	chr7	53056871	53057043	+	13.9	0.733	intron (NM_001005511, intron 15 of 15)	intron (NM_001005511, intron 15 of 15)	12729	NM_011181	19158	Mm.272130	NM_001112701	ENSMUSG00000003269	Cyth2	ARNO|CLM2|Pscd2	cytohesin 2
chr3-62	chr3	137530320	137530492	+	13.9	0.762	promoter-TSS (NM_001033155)	promoter-TSS (NM_001033155)	-233	NM_001033155	70604	Mm.256488	NM_001033155	ENSMUSG00000074212	Dnajb14	5730496F10Rik	DnaJ (Hsp40) homolog, subfamily B, member 14
chr8-324	chr8	127201514	127201686	+	13.9	0.712	intron (NM_145607, intron 13 of 17)	intron (NM_145607, intron 13 of 17)	-14331	NM_175149	69551	Mm.261920	NM_175149	ENSMUSG00000031983	2310022B05Rik	-	RIKEN cDNA 2310022B05 gene
chr9-89	chr9	114535949	114536121	+	13.9	0.708	intron (NM_153585, intron 5 of 19)	intron (NM_153585, intron 5 of 19)	13283	NM_153585	78893	Mm.486302	NM_153585	ENSMUSG00000056167	Cnot10	2600001P13Rik|MGC37693	CCR4-NOT transcription complex, subunit 10
chr4-157	chr4	115893950	115894122	+	13.9	0.64	promoter-TSS (NM_181585)	promoter-TSS (NM_181585)	-483	NM_181585	18710	Mm.253819	NM_181585	ENSMUSG00000028698	Pik3r3	AA414954|p55pik	phosphatidylinositol 3 kinase, regulatory subunit, polypeptide 3 (p55)
chr5-69	chr5	114057537	114057709	+	13.9	0.688	Intergenic	Intergenic	42776	NM_008153	14747	Mm.5196	NM_008153	ENSMUSG00000042190	Cmklr1	ChemR23|DEZ|Gpcr27|mcmklr1	chemokine-like receptor 1
chr12-238	chr12	74224598	74224770	+	13.9	0.829	promoter-TSS (NM_008612)	promoter-TSS (NM_008612)	-20	NM_008612	17420	Mm.246750	NM_008612	ENSMUSG00000021103	Mnat1	E130115E11Rik|MAT1|P36	menage a trois 1
chr1-79	chr1	134055445	134055617	+	13.9	0.739	Intergenic	Intergenic	-19269	NM_008795	18557	Mm.28130	NM_008795	ENSMUSG00000026437	Cdk18	AA682070|Ctk18|Pctk3	cyclin-dependent kinase 18
chr12-259	chr12	110141232	110141404	+	13.9	0.646	intron (NM_177602, intron 2 of 6)	intron (NM_177602, intron 2 of 6)	8836	NM_177602	212198	Mm.342082	NM_177602	ENSMUSG00000040877	Wdr25	B930090D16Rik	WD repeat domain 25
chr11-192	chr11	69598569	69598741	+	13.9	0.659	exon (NM_009601, exon 10 of 11)	exon (NM_009601, exon 10 of 11)	10784	NM_009601	11443	Mm.86425	NM_009601	ENSMUSG00000041189	Chrnb1	Achr-2|Acrb	cholinergic receptor, nicotinic, beta polypeptide 1 (muscle)
chr4-147	chr4	33010373	33010545	+	13.9	0.762	promoter-TSS (NM_080471)	promoter-TSS (NM_080471)	21	NM_080471	140577	Mm.214766	NM_001012450	ENSMUSG00000040183	Ankrd6	-	ankyrin repeat domain 6
chr4-151	chr4	98524048	98524220	+	13.9	0.795	Intergenic	Intergenic	-39906	NM_172872	242553	Mm.440211	NM_172872	ENSMUSG00000035407	Kank4	AU021071|Ankrd38|BC060737|C130031J23	KN motif and ankyrin repeat domains 4
chr8-318	chr8	119194556	119194728	+	13.9	0.654	intron (NM_029441, intron 1 of 6)	intron (NM_029441, intron 1 of 6)	62249	NM_029441	75796	Mm.159575	NM_029441	ENSMUSG00000031758	Cdyl2	1700029M19Rik|4930453I21Rik|Gm20194	chromodomain protein, Y chromosome-like 2
chr14-56	chr14	56179047	56179219	+	13.9	0.769	promoter-TSS (NM_001199009)	promoter-TSS (NM_001199009)	267	NM_133734	28199	Mm.488383	NM_001199009	ENSMUSG00000022214	Dcaf11	0710008A13Rik|C76035|D14Ucla1|Dacf11|GLO14|Wdr23	DDB1 and CUL4 associated factor 11
chrX-39	chrX	148237473	148237645	+	13.9	0.667	promoter-TSS (NM_021523)	promoter-TSS (NM_021523)	-266	NM_021523	59026	Mm.488413	NM_021523	ENSMUSG00000025261	Huwe1	5430439H10Rik|AU041296|Arf-bp1|C430014N20Rik|C80292|Gm1718|Ib772|LASU1|Mule|Ureb1	HECT, UBA and WWE domain containing 1
chr5-75	chr5	135762209	135762381	+	13.9	0.694	Intergenic	Intergenic	-35378	NM_010246	14371	Mm.6256	NM_010246	ENSMUSG00000049551	Fzd9	mfz9	frizzled homolog 9 (Drosophila)
chr13-55	chr13	55553356	55553528	+	13.9	0.744	intron (NM_001038018, intron 8 of 15)	intron (NM_001038018, intron 8 of 15)	6747	NM_001112711	26385	Mm.10193	NM_001038018	ENSMUSG00000074886	Grk6	Gprk6	G protein-coupled receptor kinase 6
chr18-48	chr18	80666694	80666866	+	13.9	0.644	promoter-TSS (NM_026295)	promoter-TSS (NM_026295)	-374	NM_026295	67655	Mm.312893	NM_026295	ENSMUSG00000033323	Ctdp1	4930563P03Rik|AW553592	CTD (carboxy-terminal domain, RNA polymerase II, polypeptide A) phosphatase, subunit 1
chr1-80	chr1	154895342	154895514	+	13.9	0.773	intron (NM_175460, intron 1 of 10)	intron (NM_175460, intron 1 of 10)	93197	NM_175460	226518	Mm.40548	NM_175460	ENSMUSG00000042751	Nmnat2	AI843915|D030041I09Rik|MGC113818|PNAT1|PNAT2	nicotinamide nucleotide adenylyltransferase 2
chr11-203	chr11	101488339	101488511	+	13.9	0.485	promoter-TSS (NM_025654)	promoter-TSS (NM_025654)	-838	NM_025654	66599	Mm.41449	NM_025654	ENSMUSG00000010362	Rdm1	2410008M22Rik|AW212028|Rad52b	RAD52 motif 1
chr2-76	chr2	32783867	32784039	+	13.9	0.72	intron (NM_199302, intron 23 of 24)	intron (NM_199302, intron 23 of 24)	32822	NM_199302	227738	Mm.248037	NM_199302	ENSMUSG00000026792	Lrsam1	MGC56830	leucine rich repeat and sterile alpha motif containing 1
chr15-66	chr15	102286412	102286584	+	13.9	0.723	Intergenic	Intergenic	-3103	NM_001170911	66151	Mm.393955	NM_001170911	ENSMUSG00000023048	Prr13	1110020C13Rik|2010324E22Rik	proline rich 13
chr9-88	chr9	50554546	50554718	+	13.9	0.633	promoter-TSS (NM_025865)	promoter-TSS (NM_025865)	-6	NM_025865	66952	Mm.273375	NM_025865	ENSMUSG00000032062	2310030G06Rik	2610024D04Rik|AV017521	RIKEN cDNA 2310030G06 gene
chr4-150	chr4	91043137	91043309	+	13.9	0.651	promoter-TSS (NM_001177883)	promoter-TSS (NM_001177883)	-36	NM_001177883	15569	Mm.318042	NM_001177883	ENSMUSG00000008489	Elavl2	Hub|mel-N1	ELAV (embryonic lethal, abnormal vision, Drosophila)-like 2 (Hu antigen B)
chr7-80	chr7	72209712	72209884	+	13.9	0.603	intron (NM_183087, intron 1 of 9)	intron (NM_183087, intron 1 of 9)	91616	NM_183087	70638	Mm.441986	NM_183087	ENSMUSG00000030518	Fam189a1	5730507A09Rik|AW047451	family with sequence similarity 189, member A1
chr4-167	chr4	125261242	125261414	+	13.9	0.921	intron (NM_001081097, intron 1 of 15)	RMER20A|LTR|ERVK	93253	NM_001081097	14807	Mm.40896	NM_001081097	ENSMUSG00000001985	Grik3	9630027E11|GluR7-3|Glur-7|Glur7	glutamate receptor, ionotropic, kainate 3
chr8-311	chr8	93479253	93479425	+	13.9	0.714	intron (NM_177224, intron 3 of 39)	intron (NM_177224, intron 3 of 39)	-114654	NM_011250	19651	Mm.235580	NM_011250	ENSMUSG00000031666	Rbl2	Rb2|p130	retinoblastoma-like 2
chr14-57	chr14	99619260	99619432	+	13.9	0.81	intron (NM_029320, intron 15 of 17)	intron (NM_029320, intron 15 of 17)	-78564	NM_009769	12224	Mm.30262	NM_009769	ENSMUSG00000005148	Klf5	4930520J07Rik|Bteb2|CKLF|IKLF	Kruppel-like factor 5
chr17-90	chr17	71198212	71198384	+	13.9	0.681	intron (NM_001164074, intron 1 of 2)	intron (NM_001164074, intron 1 of 2)	832	NM_001164076	21815	Mm.101034	NM_001164074	ENSMUSG00000047407	Tgif1	AA959811|AI462167|Tgif	TGFB-induced factor homeobox 1
chr12-237	chr12	16016111	16016283	+	13.9	0.85	Intergenic	Intergenic	-192606	NM_144551	217410	Mm.485040	NM_144551	ENSMUSG00000020601	Trib2	AW319517|TRB-2|TRB2	tribbles homolog 2 (Drosophila)
chr8-298	chr8	13195025	13195197	+	13.9	0.68	intron (NM_025768, intron 2 of 7)	intron (NM_025768, intron 2 of 7)	5513	NM_025768	66790	Mm.34901	NM_025768	ENSMUSG00000038515	Grtp1	5430401C05Rik|C81211|Tbc1d6	GH regulated TBC protein 1
chr13-54	chr13	51147871	51148043	+	13.9	0.838	Intergenic	BGLII_A|LTR|ERVK	48139	NR_029463	77428	Mm.405630	NR_029463		9430083A17Rik	-	RIKEN cDNA 9430083A17 gene
chr4-148	chr4	44078660	44078832	+	13.9	0.762	intron (NM_001190414, intron 2 of 11)	intron (NM_001190414, intron 2 of 11)	6799	NM_001190414	50798	Mm.256718	NM_001190414	ENSMUSG00000028479	Gne	2310066H07Rik|DMRV|GLCNE|IBM2|NM|Uae1	glucosamine (UDP-N-acetyl)-2-epimerase/N-acetylmannosamine kinase
chr11-204	chr11	104150446	104150618	+	13.9	0.673	intron (NM_001038609, intron 3 of 11)	intron (NM_001038609, intron 3 of 11)	57782	NM_010838	17762	Mm.1287	NM_010838	ENSMUSG00000018411	Mapt	AI413597|AW045860|Mtapt|Tau	microtubule-associated protein tau
chr11-193	chr11	70375821	70375993	+	13.9	0.643	promoter-TSS (NM_176893)	promoter-TSS (NM_176893)	-476	NM_001045964	50932	Mm.42967	NM_001045959	ENSMUSG00000020827	Mink1	B55|MINK|Map4k6|RP23-122P1.6|Ysk2	misshapen-like kinase 1 (zebrafish)
chr6-129	chr6	121080221	121080393	+	13.9	0.648	Intergenic	Intergenic	-48680	NM_153396	194401	Mm.122399	NM_153396	ENSMUSG00000003178	Mical3	C130040D16Rik|KIAA0819|Mical-3|mKIAA1364	microtubule associated monoxygenase, calponin and LIM domain containing 3
chrX-38	chrX	137054718	137054890	+	13.9	0.767	Intergenic	Intergenic	22920	NM_010286	14605	Mm.22216	NM_001077364	ENSMUSG00000031431	Tsc22d3	DIP|Dsip1|Gilz|TSC-22R|Tilz3	TSC22 domain family, member 3
chr8-300	chr8	23296414	23296586	+	13.9	0.923	promoter-TSS (NM_001004140)	promoter-TSS (NM_001004140)	-209	NM_001004140	80986	Mm.22448	NM_001004140	ENSMUSG00000037725	Ckap2	AI461656|AW228814|LB1	cytoskeleton associated protein 2
chr15-65	chr15	81688618	81688790	+	13.9	0.686	promoter-TSS (NM_020507)	promoter-TSS (NM_020507)	52	NM_020507	57259	Mm.323595	NM_020507	ENSMUSG00000048546	Tob2	2900090N22Rik|4930545K18Rik|AV071822|mKIAA1663	transducer of ERBB2, 2
chr8-317	chr8	114055286	114055458	+	13.9	0.868	Intergenic	ID_B1|SINE|B4	-5168	NM_001168622	170737	Mm.470106	NM_001168621	ENSMUSG00000033545	Znrf1	B830022L21Rik|MGC101991|Rnf42|Zrfp1|nin283	zinc and ring finger 1
chr7-71	chr7	31529154	31529326	+	13.9	0.846	Intergenic	Lx8|LINE|L1	-4865	NM_008085	14447	Mm.436562	NM_008085	ENSMUSG00000061099	Gapdhs	Gapd-s|Gapds	glyceraldehyde-3-phosphate dehydrogenase, spermatogenic
chr5-73	chr5	124170889	124171061	+	13.9	0.762	promoter-TSS (NM_027494)	promoter-TSS (NM_027494)	78	NM_027494	70650	Mm.279427	NM_027494	ENSMUSG00000029427	Zcchc8	5730565F05Rik	zinc finger, CCHC domain containing 8
chr5-74	chr5	130395301	130395473	+	13.9	0.739	Intergenic	Intergenic	10977	NM_026916	69034	Mm.211372	NM_026916		4930579G22Rik	1810010E01Rik	RIKEN cDNA 4930579G22 gene
chr8-312	chr8	95965590	95965762	+	13.9	0.846	Intergenic	RLTR13D6|LTR|ERVK	93931	NM_001003951	67935	Mm.390064	NM_001003951	ENSMUSG00000058019	Ces5a	1700081L16Rik|1700122C07Rik|BB081581|Ces7|Gm503|cauxin	carboxylesterase 5A
chr12-247	chr12	92826836	92827008	+	13.9	0.608	intron (NM_175335, intron 1 of 8)	CpG	1167	NM_031391	83602	Mm.432242	NM_031391	ENSMUSG00000020962	Gtf2a1	6330549H03Rik|AA536742|AA959775|AW060250|TfIIAa/b|Tfiia1	general transcription factor II A, 1
chr2-80	chr2	5766232	5766404	+	13.5	0.632	promoter-TSS (NM_133837)	promoter-TSS (NM_133837)	238	NM_016918	53893	Mm.251904	NM_016918	ENSMUSG00000025817	Nudt5	-	nudix (nucleoside diphosphate linked moiety X)-type motif 5
chr4-182	chr4	108035636	108035808	+	13.5	0.554	Intergenic	Intergenic	20232	NM_001099303	545667	Mm.380025	NM_001099303	ENSMUSG00000059816	Fam159a	OTTMUSG00000008243	family with sequence similarity 159, member A
chr2-81	chr2	25083995	25084167	+	13.5	0.642	TTS (NM_080854)	TTS (NM_080854)	-3859	NM_146116	227613	Mm.489623	NM_146116	ENSMUSG00000036752	Tubb4b	4930542G03Rik|MGC101937|MGC28623|MGC6713|Tubb2c|Tubb2c1	tubulin, beta 4B class IVB
chr6-154	chr6	134375471	134375643	+	13.5	0.745	intron (NM_025778, intron 3 of 6)	intron (NM_025778, intron 3 of 6)	29210	NM_025778	66813	Mm.474472	NM_025778	ENSMUSG00000030200	Bcl2l14	4930452K23Rik|4933405K19Rik|9030625M01Rik|AI429211|Bclg	BCL2-like 14 (apoptosis facilitator)
chr10-73	chr10	81590531	81590703	+	13.5	0.8	promoter-TSS (NM_001163064)	promoter-TSS (NM_001163064)	-141	NM_001163064	216177	Mm.482395	NM_001163064	ENSMUSG00000078435	AU041133	-	expressed sequence AU041133
chr9-96	chr9	40615038	40615210	+	13.5	0.775	Intergenic	Intergenic	5768	NM_031165	15481	Mm.412745	NM_031165	ENSMUSG00000015656	Hspa8	2410008N15Rik|Hsc70|Hsc71|Hsc73|Hsp73|Hspa10|MGC102007|MGC106514|MGC118485	heat shock protein 8
chr15-78	chr15	94396445	94396617	+	13.5	0.744	intron (NM_029926, intron 10 of 11)	ORR1D2|LTR|MaLR	22440	NM_029926	266632	Mm.422858	NM_029926	ENSMUSG00000059883	Irak4	8430405M07Rik|9330209D03Rik|IRAK-4|NY-REN-64	interleukin-1 receptor-associated kinase 4
chr19-51	chr19	22990424	22990596	+	13.5	0.806	intron (NM_001035244, intron 19 of 20)	intron (NM_001035244, intron 19 of 20)	165415	NR_029591	387200		NR_029591		Mir204	Mirn204|mmu-mir-204	microRNA 204
chr8-360	chr8	108491031	108491203	+	13.5	0.767	Intergenic	Intergenic	-1102	NR_045594	20498	Mm.396326	NM_001253804	ENSMUSG00000017765	Slc12a4	AW546649|KCC1|RBCKCC1	solute carrier family 12, member 4
chr9-101	chr9	69934028	69934200	+	13.5	0.775	Intergenic	MTD|LTR|MaLR	-48219	NM_028087	72077	Mm.195555	NM_028087	ENSMUSG00000032226	Gcnt3	2010013H22Rik|2210021I22Rik|2210401J11Rik	glucosaminyl (N-acetyl) transferase 3, mucin type
chr7-94	chr7	134417687	134417859	+	13.5	0.784	promoter-TSS (NM_009266)	promoter-TSS (NM_009266)	-200	NM_009266	20768	Mm.20294	NM_009266	ENSMUSG00000049091	Sephs2	Sps2|Ysg3	selenophosphate synthetase 2
chr18-51	chr18	61138078	61138250	+	13.5	0.66	intron (NM_177407, intron 15 of 17)	intron (NM_177407, intron 15 of 17)	14956	NM_009792	12322	Mm.131530	NM_009792	ENSMUSG00000024617	Camk2a	CaMKII|R74975|mKIAA0968	calcium/calmodulin-dependent protein kinase II alpha
chr12-273	chr12	87165363	87165535	+	13.5	0.66	promoter-TSS (NM_001081423)	promoter-TSS (NM_001081423)	46	NM_021446	58520	Mm.143795	NM_021446	ENSMUSG00000021252	0610007P14Rik	1190004E09Rik|AU019315|C77855|ORF11	RIKEN cDNA 0610007P14 gene
chr7-88	chr7	51774988	51775160	+	13.5	0.702	intron (NM_146189, intron 7 of 27)	B3A|SINE|B2	4965	NM_146189	233199	Mm.358888	NM_146189	ENSMUSG00000038670	Mybpc2	MGC28149	myosin binding protein C, fast-type
chr4-183	chr4	109694970	109695142	+	13.5	0.688	Intergenic	Intergenic	44426	NM_172296	242620	Mm.32825	NM_172296	ENSMUSG00000047143	Dmrta2	Dmrt5	doublesex and mab-3 related transcription factor like family A2
chr4-178	chr4	82900988	82901160	+	13.5	0.714	intron (NM_027238, intron 7 of 19)	intron (NM_027238, intron 7 of 19)	69019	NM_027238	69863	Mm.5540	NM_025782	ENSMUSG00000038172	Ttc39b	1810054D07Rik|9130422G05Rik|AI450603|AV103077|AW215585	tetratricopeptide repeat domain 39B
chr17-102	chr17	47876529	47876701	+	13.5	0.667	intron (NM_001161723, intron 1 of 8)	intron (NM_001161723, intron 1 of 8)	1735	NM_001161723	21425	Mm.2305	NM_001161722	ENSMUSG00000023990	Tfeb	Tcfeb|bHLHe35	transcription factor EB
chr8-358	chr8	108131686	108131858	+	13.5	0.795	intron (NM_001081241, intron 1 of 21)	intron (NM_001081241, intron 1 of 21)	2643	NM_001081241	75687	Mm.41261	NM_001081241	ENSMUSG00000038604	Fam65a	2310066E14Rik|AI837433|MGC100216	family with sequence similarity 65, member A
chr5-78	chr5	111269018	111269190	+	13.5	0.55	promoter-TSS (NM_153571)	promoter-TSS (NM_153571)	68	NM_016681	50883	Mm.279308	NM_016681	ENSMUSG00000029521	Chek2	CHK2|Cds1|HUCDS1|Rad53	checkpoint kinase 2
chr4-193	chr4	126698443	126698615	+	13.5	0.811	promoter-TSS (NM_023603)	promoter-TSS (NM_023603)	-16	NM_023603	71514	Mm.482296	NM_023603	ENSMUSG00000028820	Sfpq	1110004P21Rik|2810416M14Rik|5730453G22Rik|9030402K04Rik|AU021830|D4Ertd314e|Gm12940|MGC101933|OTTMUSG00000009329|PSF|REP1	splicing factor proline/glutamine rich (polypyrimidine tract binding protein associated)
chr11-213	chr11	69154678	69154850	+	13.5	0.652	non-coding (NR_027827, exon 2 of 2)	non-coding (NR_027827, exon 2 of 2)	493	NR_027827	80515	Mm.5324	NM_020591		A030009H04Rik	2310043C11Rik|AA589459|AB041807|RNF21	RIKEN cDNA A030009H04 gene
chr9-98	chr9	43506585	43506757	+	13.5	0.68	Intergenic	Intergenic	-45988	NM_021424	58235	Mm.335096	NM_021424	ENSMUSG00000032012	Pvrl1	AI835281|AW549174|Cd111|HIgR|HveC|PRR|PRR1|nectin-1	poliovirus receptor-related 1
chr2-88	chr2	71490383	71490555	+	13.5	0.78	Intergenic	Intergenic	-67005	NR_037979	381371	Mm.330284	NM_201366	ENSMUSG00000064263	Gm1631	-	predicted gene 1631
chr8-338	chr8	86948371	86948543	+	13.5	0.745	intron (NM_007578, intron 1 of 46)	intron (NM_007578, intron 1 of 46)	9194	NM_001252061	12286	Mm.334658	NM_001252059	ENSMUSG00000034656	Cacna1a	APCA|Caca1a|Cacnl1a4|Cav2.1|Ccha1a|EA2|FHM|HPCA|MHP|MHP1|SCA6|alpha1A|la|leaner|nmf352|rkr|rocker|tg|tottering	calcium channel, voltage-dependent, P/Q type, alpha 1A subunit
chr6-153	chr6	131303793	131303965	+	13.5	0.673	Intergenic	Intergenic	34589	NM_139117	56449	Mm.458000	NM_011733	ENSMUSG00000030189	Csda	Dpba|MSY3|MSY4|Yb2|Ybx3|dbpA|oxyR	cold shock domain protein A
chr12-282	chr12	92638729	92638901	+	13.5	0.725	promoter-TSS (NM_011648)	promoter-TSS (NM_011648)	-618	NM_001113404	22095	Mm.173847	NM_001113404	ENSMUSG00000020963	Tshr	AI481368|hypothroid|hyt|pet	thyroid stimulating hormone receptor
chr15-82	chr15	102501531	102501703	+	13.5	0.789	promoter-TSS (NM_026468)	promoter-TSS (NM_026468)	-139	NM_026468	67942	Mm.381662	NM_026468	ENSMUSG00000062683	Atp5g2	1810041M08Rik|MGC118044	ATP synthase, H+ transporting, mitochondrial F0 complex, subunit C2 (subunit 9)
chr7-89	chr7	52962828	52963000	+	13.5	0.589	intron (NM_016974, intron 2 of 3)	intron (NM_016974, intron 2 of 3)	2297	NM_016974	13170	Mm.378235	NM_016974	ENSMUSG00000059824	Dbp	-	D site albumin promoter binding protein
chr5-79	chr5	115097298	115097470	+	13.5	0.766	intron (NM_022017, intron 1 of 15)	intron (NM_022017, intron 1 of 15)	11046	NM_022017	63873	Mm.266450	NM_022017	ENSMUSG00000014158	Trpv4	0610033B08Rik|MGC150050|OTRPC4|Trp12|VR-OAC|VRL-2|VROAC	transient receptor potential cation channel, subfamily V, member 4
chr14-61	chr14	32937673	32937845	+	13.5	0.74	Intergenic	RLTR9A|LTR|ERVK	-17450	NM_020597	17695	Mm.2540	NM_020597	ENSMUSG00000021907	Msmb	PIP|PSP94|beta-MSP	beta-microseminoprotein
chr9-91	chr9	20781303	20781475	+	13.5	0.917	promoter-TSS (NM_010333)	promoter-TSS (NM_010333)	-152	NM_010333	14739	Mm.46493	NM_010333	ENSMUSG00000043895	S1pr2	1100001A16Rik|Edg5|Gpcr13|H218|LPb2|S1P2	sphingosine-1-phosphate receptor 2
chr9-97	chr9	42914233	42914405	+	13.5	0.784	promoter-TSS (NM_027144)	promoter-TSS (NM_027144)	-518	NM_027144	69632	Mm.275266	NM_027144	ENSMUSG00000059495	Arhgef12	2310014B11Rik|AU019857|KIAA0380|Larg|mKIAA0382	Rho guanine nucleotide exchange factor (GEF) 12
chr8-377	chr8	127893713	127893885	+	13.5	0.717	Intergenic	Intergenic	122811	NM_001081337	244668	Mm.271668	NM_001081337	ENSMUSG00000001995	Sipa1l2	BC058408|mKIAA1389	signal-induced proliferation-associated 1 like 2
chr18-52	chr18	61807515	61807687	+	13.5	0.744	promoter-TSS (NR_029557)	promoter-TSS (NR_029557)	-53	NR_029557	387163		NR_029557		Mir145	Mirn145|mmu-mir-145	microRNA 145
chr7-95	chr7	148414433	148414605	+	13.5	0.756	promoter-TSS (NM_001081118)	promoter-TSS (NM_001081118)	-168	NM_001081118	101471	Mm.248656	NM_001081118	ENSMUSG00000038611	Phrf1	AA673488	PHD and ring finger domains 1
chr17-103	chr17	56748914	56749086	+	13.5	0.635	intron (NM_153152, intron 1 of 3)	CpG	194	NM_153152	224904	Mm.34002	NM_153152	ENSMUSG00000049760	2410015M20Rik	QIL1	RIKEN cDNA 2410015M20 gene
chr8-330	chr8	24084555	24084727	+	13.5	0.717	promoter-TSS (NM_001110783)	promoter-TSS (NM_001110783)	-713	NM_001110783	11733	Mm.334444	NM_001110783	ENSMUSG00000031543	Ank1	Ank-1|nb|pale	ankyrin 1, erythroid
chr15-79	chr15	100444152	100444324	+	13.5	0.809	TTS (NR_045701)	TTS (NR_045701)	1303	NR_045701	78445	Mm.44383	NR_045701		C330013E15Rik	-	RIKEN cDNA C330013E15 gene
chr11-220	chr11	100632404	100632576	+	13.5	0.829	promoter-TSS (NM_031871)	promoter-TSS (NM_031871)	-219	NM_031871	80860	Mm.37308	NM_031871	ENSMUSG00000017747	Ghdc	D11Lgp1e	GH3 domain containing
chr15-71	chr15	73510533	73510705	+	13.5	0.744	Intergenic	Intergenic	27316	NM_173365	239530	Mm.122997	NM_173365	ENSMUSG00000045281	Gpr20	A430106B11Rik	G protein-coupled receptor 20
chr4-173	chr4	10859393	10859565	+	13.5	0.735	Intergenic	B3|SINE|B2	57834	NM_026005	67157	Mm.440552	NM_026005	ENSMUSG00000059482	2610301B20Rik	AI428449	RIKEN cDNA 2610301B20 gene
chr8-326	chr8	11700399	11700571	+	13.5	0.66	Intergenic	Intergenic	-5971	NR_028307	624710	Mm.482623	NR_028307		Gm6524	EG624710	katanin p60 (ATPase-containing) subunit A1 pseudogene
chr11-221	chr11	101475166	101475338	+	13.5	0.705	intron (NM_001256318, intron 2 of 2)	intron (NM_001256318, intron 2 of 2)	3238	NM_001256318	666331	Mm.303457	NM_001256318		LOC666331	-	uncharacterized LOC666331
chr5-84	chr5	141095508	141095680	+	13.5	0.875	TTS (NM_175274)	TTS (NM_175274)	12299	NM_008494	16848	Mm.12834	NM_008494	ENSMUSG00000029570	Lfng	AW061165	LFNG O-fucosylpeptide 3-beta-N-acetylglucosaminyltransferase
chr10-70	chr10	59656382	59656554	+	13.5	0.614	intron (NM_016803, intron 2 of 3)	intron (NM_016803, intron 2 of 3)	25540	NM_016803	53374	Mm.12866	NM_016803	ENSMUSG00000057337	Chst3	C6ST|C6ST-1|GST-0	carbohydrate (chondroitin 6/keratan) sulfotransferase 3
chr10-75	chr10	120953172	120953344	+	13.5	0.902	Intergenic	Intergenic	-39952	NM_138956	192678	Mm.41265	NM_138956	ENSMUSG00000025795	Rassf3	AW212023|AW322379	Ras association (RalGDS/AF-6) domain family member 3
chr4-194	chr4	131909520	131909692	+	13.5	0.744	promoter-TSS (NR_003270)	promoter-TSS (NR_003270)	-5	NR_003270	399101	Mm.486919	NR_002904		Snhg3	Rnu17d|U17HG	small nucleolar RNA host gene (non-protein coding) 3
chr8-351	chr8	90481872	90482044	+	13.5	0.773	intron (NM_033327, intron 1 of 7)	intron (NM_033327, intron 1 of 7)	1536	NM_033327	94187	Mm.472668	NM_033327	ENSMUSG00000045333	Zfp423	Ebfaz|Roaz|Zfp104|Znf423|ataxia1|mKIAA0760|nur12	zinc finger protein 423
chr3-65	chr3	95456271	95456443	+	13.5	0.68	Intergenic	Intergenic	-6286	NM_008562	17210	Mm.1639	NM_008562	ENSMUSG00000038612	Mcl1	AW556805|Mcl-1	myeloid cell leukemia sequence 1
chr8-356	chr8	98357578	98357750	+	13.5	0.556	Intergenic	Intergenic	19727	NM_172758	234595	Mm.29267	NM_172758	ENSMUSG00000036534	Slc38a7	D430050E18|MGC25764	solute carrier family 38, member 7
chr11-223	chr11	107390803	107390975	+	13.5	0.771	Intergenic	Intergenic	-18385	NM_198298	78455	Mm.394603	NM_198298	ENSMUSG00000020721	Helz	3110078M01Rik|9430093I07Rik|9630002H22Rik|AI851979|DRHC|KIAA0054	helicase with zinc finger domain
chr2-87	chr2	35536756	35536928	+	13.5	0.842	intron (NM_001114124, intron 3 of 15)	intron (NM_001114124, intron 3 of 15)	-10672	NM_001001602	69601	Mm.29629	NM_001001602	ENSMUSG00000026883	Dab2ip	2310011D08Rik|AI480459|Aip1|KIAA1743|MGC144147|mKIAA1743	disabled homolog 2 (Drosophila) interacting protein
chr2-95	chr2	170044398	170044570	+	13.5	0.811	Intergenic	Intergenic	-76309	NM_001159683	228913	Mm.22858	NM_001033299	ENSMUSG00000052056	Zfp217	4933431C08Rik|AW987152|Gm562|ZABC1|Znf217	zinc finger protein 217
chr13-59	chr13	23673376	23673548	+	13.5	0.69	promoter-TSS (NM_175654)	promoter-TSS (NM_175654)	-9	NM_175654	319156	Mm.260530	NM_175654	ENSMUSG00000061482	Hist1h4d	-	histone cluster 1, H4d
chr15-72	chr15	73546853	73547025	+	13.5	0.778	Intergenic	Intergenic	-6636	NM_001166390	19245	Mm.390807	NM_001166388	ENSMUSG00000059895	Ptp4a3	AV088979|Prl-3|pPtp4a3	protein tyrosine phosphatase 4a3
chr17-100	chr17	35862650	35862822	+	13.5	0.717	Intergenic	Intergenic	-21652	NM_172962	12305	Mm.5021	NM_001198831	ENSMUSG00000003534	Ddr1	6030432F18|AI323681|CD167a|Cak|Nep|PTK3A	discoidin domain receptor family, member 1
chr8-331	chr8	24471298	24471470	+	13.5	0.638	Intergenic	Intergenic	-50590	NM_013834	20377	Mm.281691	NM_013834	ENSMUSG00000031548	Sfrp1	2210415K03Rik|AW011917|AW107218|AW742929|sFRP-1	secreted frizzled-related protein 1
chr9-94	chr9	31733488	31733660	+	13.5	0.72	Intergenic	Intergenic	-12704	NM_013800	12023	Mm.261044	NM_013800	ENSMUSG00000032033	Barx2	2310006E12Rik|Barx2b	BarH-like homeobox 2
chr4-179	chr4	100260960	100261132	+	13.5	0.762	Intergenic	Intergenic	109574	NM_001033773	381534	Mm.318133	NM_001033773	ENSMUSG00000069733	Ube2u	-	ubiquitin-conjugating enzyme E2U (putative)
chr18-53	chr18	75206946	75207118	+	13.5	0.854	intron (NM_027727, intron 2 of 16)	intron (NM_027727, intron 2 of 16)	28606	NM_027727	69190	Mm.173826	NM_027727	ENSMUSG00000035765	Dym	1810041M12Rik|4933427L07Rik|C030019K18Rik|MGC18957	dymeclin
chr17-94	chr17	10271970	10272142	+	13.5	0.733	Intergenic	RMER10A|LTR|ERVL	240170	NM_021881	19317	Mm.393248	NM_001159516	ENSMUSG00000062078	Qk	1110003F05Rik|1500005P18|QkI|l(17)-1Wis|l17Wis1	quaking
chr11-208	chr11	48601335	48601507	+	13.5	0.689	Intergenic	ORR1E|LTR|MaLR	-12441	NM_008143	14694	Mm.5305	NM_008143	ENSMUSG00000020372	Gnb2l1	AL033335|GB-like|Gnb2-rs1|Rack1|p205	guanine nucleotide binding protein (G protein), beta polypeptide 2 like 1
chr7-96	chr7	148615362	148615534	+	13.5	0.667	promoter-TSS (NM_021316)	promoter-TSS (NM_021316)	-129	NM_021316	57754	Mm.87027	NM_021316	ENSMUSG00000060240	Cend1	1500001H12Rik|AI415214|BM88	cell cycle exit and neuronal differentiation 1
chr12-295	chr12	112514107	112514279	+	13.5	0.762	intron (NM_033603, intron 11 of 11)	intron (NM_033603, intron 11 of 11)	4871	NM_033603	93835	Mm.197639	NM_033603	ENSMUSG00000021278	Amn	5033428N14Rik|AV002116	amnionless
chr4-200	chr4	149888408	149888580	+	13.5	0.909	intron (NM_001085492, intron 10 of 22)	intron (NM_001085492, intron 10 of 22)	137789	NM_173774	242773	Mm.29280	NM_173774	ENSMUSG00000039838	Slc45a1	C230078B22|Dnb5	solute carrier family 45, member 1
chr17-95	chr17	15080068	15080240	+	13.5	0.857	promoter-TSS (NM_001083882)	promoter-TSS (NM_001083882)	-25	NM_175173	71682	Mm.486929	NM_175173	ENSMUSG00000046991	Wdr27	0610012K18Rik	WD repeat domain 27
chr6-155	chr6	142953359	142953531	+	13.5	0.705	Intergenic	Tigger1|DNA|MER2_type	-40473	NM_011374	20449	Mm.260838	NM_011374	ENSMUSG00000030283	St8sia1	9330109E03Rik|GD3S|Sia-T|Siat8|Siat8a	ST8 alpha-N-acetyl-neuraminide alpha-2,8-sialyltransferase 1
chr3-64	chr3	95021621	95021793	+	13.5	0.679	TTS (NM_019914)	TTS (NM_019914)	157	NM_172512	213054	Mm.224820	NM_029885	ENSMUSG00000038766	Gabpb2	1810015F01Rik|5830427M07|9430006E19Rik|A430024B14Rik|AV050852|Gabpb2-1	GA repeat binding protein, beta 2
chr16-32	chr16	31071050	31071222	+	13.5	0.622	intron (NM_198626, intron 1 of 3)	intron (NM_198626, intron 1 of 3)	10382	NM_198626	268880	Mm.286693	NM_198626	ENSMUSG00000047434	AI480653	MGC19367|Xxylt1	expressed sequence AI480653
chr15-69	chr15	66871102	66871274	+	13.5	0.804	Intergenic	Intergenic	-69985	NM_008681	17988	Mm.30837	NM_008681	ENSMUSG00000005125	Ndrg1	CAP43|CMT4D|DRG1|HMSNL|NMSL|Ndr1|Ndrl|PROXY1|RTP|TDD5	N-myc downstream regulated gene 1
chr8-353	chr8	91525561	91525733	+	13.5	0.711	Intergenic	Intergenic	42414	NM_021390	58198	Mm.214361	NM_021390	ENSMUSG00000031665	Sall1	Msal-3	sal-like 1 (Drosophila)
chr11-215	chr11	94138417	94138589	+	13.5	0.767	Intergenic	Intergenic	-34610	NM_181819	278507	Mm.342216	NM_181819	ENSMUSG00000044177	Wfikkn2	2610304F08Rik|AY100450|Gasp1|MGC130508|WFIKKNRP	WAP, follistatin/kazal, immunoglobulin, kunitz and netrin domain containing 2
chr8-369	chr8	122386567	122386739	+	13.5	0.69	intron (NM_146219, intron 1 of 4)	intron (NM_146219, intron 1 of 4)	448	NM_146219	234796	Mm.86446	NM_146219	ENSMUSG00000031828	Klhl36	MGC37805	kelch-like 36 (Drosophila)
chr1-92	chr1	121531369	121531541	+	13.5	0.875	intron (NM_001113416, intron 2 of 16)	intron (NM_001113416, intron 2 of 16)	14122	NM_001113416	226352	Mm.253156	NM_001113416	ENSMUSG00000026383	Epb4.1l5	1700030C16Rik|AL022914|BE37|E230025E14Rik|Epb41l5|Lulu1|NBL5	erythrocyte protein band 4.1-like 5
chr2-86	chr2	31095048	31095220	+	13.5	0.682	Intergenic	MTEa|LTR|MaLR	-6309	NM_019681	14299	Mm.249318	NM_019681	ENSMUSG00000062661	Ncs1	9430075O15Rik|A730032G13Rik|AI836659|Freq|Mfreq|NCS-1	neuronal calcium sensor 1
chr4-174	chr4	41066051	41066223	+	13.5	0.829	intron (NM_139236, intron 15 of 25)	intron (NM_139236, intron 15 of 25)	5235	NM_139236	230082	Mm.285797	NM_139237	ENSMUSG00000028430	Nol6	AA410091|Nrap	nucleolar protein family 6 (RNA-associated)
chr5-77	chr5	66116019	66116191	+	13.5	0.727	Intergenic	Intergenic	-27010	NM_001081321	71521	Mm.278974	NM_001081321	ENSMUSG00000029202	Pds5a	9030416H16Rik|E230024D05Rik|mKIAA0648	PDS5, regulator of cohesion maintenance, homolog A (S. cerevisiae)
chr11-228	chr11	117640303	117640475	+	13.5	0.75	intron (NM_181321, intron 2 of 7)	intron (NM_181321, intron 2 of 7)	1546	NM_181321	217353	Mm.286963	NM_181321	ENSMUSG00000025572	Tmc6	D11Ertd204e|EVER1	transmembrane channel-like gene family 6
chr1-97	chr1	184033645	184033817	+	13.5	0.647	Intergenic	Intergenic	-21137	NM_012058	27058	Mm.303071	NM_012058	ENSMUSG00000026511	Srp9	9kDa	signal recognition particle 9
chr17-101	chr17	46169698	46169870	+	13.5	0.8	promoter-TSS (NM_009505)	promoter-TSS (NM_009505)	-458	NM_001025257	22339	Mm.282184	NM_001025250	ENSMUSG00000023951	Vegfa	Vegf|Vegf120|Vegf164|Vegf188|Vpf	vascular endothelial growth factor A
chr7-84	chr7	3219593	3219765	+	13.5	0.644	promoter-TSS (NR_029643)	promoter-TSS (NR_029643)	196	NR_030276	100124471		NR_030276		Mir291b	Mirn291b|mmu-mir-291b	microRNA 291b
chr8-337	chr8	86671815	86671987	+	13.5	0.738	promoter-TSS (NM_145970)	promoter-TSS (NM_145970)	-36	NM_001163752	74666	Mm.33625	NM_001163752	ENSMUSG00000008129	4930432K21Rik	-	RIKEN cDNA 4930432K21 gene
chr11-209	chr11	57916779	57916951	+	13.5	0.707	promoter-TSS (NM_026949)	promoter-TSS (NM_026949)	-790	NM_026949	69125	Mm.28910	NM_026949	ENSMUSG00000020515	Cnot8	1500015I04Rik|1810022F04Rik|AA536816|AU015770|AU043059	CCR4-NOT transcription complex, subunit 8
chr12-280	chr12	88335220	88335392	+	13.5	0.727	Intergenic	Intergenic	-5680	NM_001080943	238331	Mm.185890	NM_001080943	ENSMUSG00000048483	Zdhhc22	Gm262|MGC157624	zinc finger, DHHC-type containing 22
chr9-95	chr9	31779454	31779626	+	13.5	0.919	Intergenic	Intergenic	-58670	NM_013800	12023	Mm.261044	NM_013800	ENSMUSG00000032033	Barx2	2310006E12Rik|Barx2b	BarH-like homeobox 2
chr18-54	chr18	75759567	75759739	+	13.5	0.702	intron (NM_201354, intron 6 of 11)	RMER1C|Other|Other	85354	NR_045879	100038353	Mm.440724	NR_045879		Gm10532	ENSMUSG00000073534	predicted gene 10532
chr8-371	chr8	122843579	122843751	+	13.5	0.582	Intergenic	Intergenic	-142296	NM_001033980	436062	Mm.334852	NM_001033980	ENSMUSG00000042269	Fam92b	1700120B06Rik	family with sequence similarity 92, member B
chr1-91	chr1	121201894	121202066	+	13.5	0.63	Intergenic	MIRc|SINE|MIR	116845	NM_008381	16324	Mm.3092	NM_008381	ENSMUSG00000037035	Inhbb	-	inhibin beta-B
chr19-50	chr19	7139173	7139345	+	13.5	0.674	intron (NM_134147, intron 1 of 10)	intron (NM_134147, intron 1 of 10)	8001	NM_134147	107227	Mm.439977	NM_134147	ENSMUSG00000036278	Macrod1	AI604841|AW743046|D930010J01Rik|Lrp16	MACRO domain containing 1
chr13-57	chr13	21598285	21598457	+	13.5	0.789	promoter-TSS (NR_026798)	promoter-TSS (NR_026798)	22	NR_026798	100038371	Mm.133328	NR_026798		Zfp389	ENSMUSG00000075041|OTTMUSG00000018077	zinc finger protein 389
chr6-157	chr6	143078204	143078376	+	13.5	0.632	Intergenic	RMER21A|LTR|ERV1	-29663	NM_001109688	74741	Mm.130260	NM_001109688	ENSMUSG00000030279	5730419I09Rik	C030008B15Rik|CDP138|Kiaa0528	RIKEN cDNA 5730419I09 gene
chr12-272	chr12	40724745	40724917	+	13.5	0.771	Intergenic	Intergenic	39132	NM_007487	11861	Mm.12723	NM_001039515	ENSMUSG00000047446	Arl4a	AI467555|Arl4	ADP-ribosylation factor-like 4A
chr15-68	chr15	36508463	36508635	+	13.5	0.762	Intergenic	Intergenic	-23222	NM_025712	66696	Mm.253627	NM_025712	ENSMUSG00000013611	Snx31	4631426E05Rik	sorting nexin 31
chr8-333	chr8	48928483	48928655	+	13.5	0.86	intron (NM_133791, intron 20 of 22)	MLT1I|LTR|MaLR	18733	NM_029383	75677	Mm.390033	NM_029383	ENSMUSG00000038064	Cldn22	2210404A22Rik|5330431C14Rik|9530051B05Rik	claudin 22
chr6-144	chr6	113711844	113712016	+	13.5	0.704	intron (NM_009723, intron 17 of 21)	intron (NM_009723, intron 17 of 21)	-21255	NM_024206	110379	Mm.29296	NM_024206	ENSMUSG00000030298	Sec13	1110003H02Rik|Sec13l1|Sec13r	SEC13 homolog (S. cerevisiae)
chr7-85	chr7	19813963	19814135	+	13.5	0.786	intron (NM_207525, intron 1 of 1)	CpG	311	NM_207525	403187	Mm.239583	NM_207525	ENSMUSG00000052214	Opa3	D630048P19Rik|Gm1425|Gm472	optic atrophy 3 (human)
chr17-98	chr17	25929337	25929509	+	13.5	0.733	promoter-TSS (NM_145410)	promoter-TSS (NM_145410)	-194	NM_145410	214917	Mm.26783	NM_145410	ENSMUSG00000057411	Fam173a	MGC6974	family with sequence similarity 173, member A
chr15-74	chr15	79110709	79110881	+	13.5	0.816	intron (NM_177580, intron 4 of 13)	B3A|SINE|B2	5144	NM_177580	207495	Mm.309647	NM_177580	ENSMUSG00000018126	Baiap2l2	BC048937|MGC56984	BAI1-associated protein 2-like 2
chr6-141	chr6	113314661	113314833	+	13.5	0.756	Intergenic	Intergenic	12767	NM_133932	101206	Mm.266811	NM_133932	ENSMUSG00000048930	Tada3	1110004B19Rik|ADA3|AI987856|Tada3l	transcriptional adaptor 3
chr6-148	chr6	122290264	122290436	+	13.5	0.552	Intergenic	Intergenic	-3317	NM_007905	13619	Mm.6822	NM_001042623	ENSMUSG00000040669	Phc1	AW557034|Edr|Edr1|Mph1|Rae-28|rae28	polyhomeotic-like 1 (Drosophila)
chrX-44	chrX	149667888	149668060	+	13.5	0.778	Intergenic	RMER10A|LTR|ERVL	-4614	NM_173780	245671	Mm.260751	NM_173780	ENSMUSG00000041649	Klf8	A830097P10Rik|BKLF3|ZNF74	Kruppel-like factor 8
chrX-43	chrX	131135639	131135811	+	13.5	0.844	promoter-TSS (NM_013463)	promoter-TSS (NM_013463)	-100	NM_019868	56258	Mm.315909	NM_019868	ENSMUSG00000045427	Hnrnph2	DXHXS1271E|Ftp-3|Ftp3|H'|HNRNP|Hnrph2	heterogeneous nuclear ribonucleoprotein H2
chr1-87	chr1	63185260	63185432	+	13.5	0.738	intron (NR_045914, intron 1 of 3)	RLTR47_MM|LTR|ERV1	24032	NR_045914	100380944	Mm.392955	NR_045914		Gm11602	OTTMUSG00000002611	predicted gene 11602
chr11-218	chr11	96824952	96825124	+	13.5	0.694	non-coding (NR_003293, exon 6 of 6)	non-coding (NR_003293, exon 6 of 6)	13964	NM_030220	78912	Mm.155547	NM_001080964	ENSMUSG00000018678	Sp2	4930480I16Rik|mKIAA0048	Sp2 transcription factor
chr8-343	chr8	87310058	87310230	+	13.5	0.688	intron (NM_010906, intron 1 of 8)	intron (NM_010906, intron 1 of 8)	-11876	NM_001081981	18032	Mm.9394	NM_001081981	ENSMUSG00000001911	Nfix	-	nuclear factor I/X
chr13-65	chr13	120276521	120276693	+	13.5	0.75	promoter-TSS (NM_001039244)	promoter-TSS (NM_001039244)	-239	NM_001039244	633640	Mm.46679	NM_001039244		Gm7120	EG633640|MGC118117|MGC29320	predicted gene 7120
chr4-197	chr4	141694371	141694543	+	13.5	0.825	TTS (NM_001109685)	TTS (NM_001109685)	-54238	NM_145402	214359	Mm.27587	NM_145402	ENSMUSG00000040616	Tmem51	BC003277|FLJ10199	transmembrane protein 51
chr8-365	chr8	116159086	116159258	+	13.5	0.551	promoter-TSS (NM_173015)	promoter-TSS (NM_173015)	-314	NM_001048143	270096	Mm.74689	NM_001048143	ENSMUSG00000078908	Mon1b	5031407H10|5033413H12Rik	MON1 homolog b (yeast)
chr6-160	chr6	148779953	148780125	+	13.5	0.651	promoter-TSS (NM_001081113)	promoter-TSS (NM_001081113)	-50	NM_001081113	320727	Mm.260105	NM_001081113	ENSMUSG00000040029	Ipo8	6230418K12Rik|Abcc10|C130009K11Rik|MRP7|OM-1|Om1|Ranbp8	importin 8
chr15-67	chr15	31531486	31531658	+	13.5	0.705	promoter-TSS (NM_007637)	promoter-TSS (NM_007637)	-13	NM_007637	12465	Mm.282158	NM_007637	ENSMUSG00000022234	Cct5	Ccte|TCPE|mKIAA0098	chaperonin containing Tcp1, subunit 5 (epsilon)
chr15-80	chr15	100912680	100912852	+	13.5	0.762	Intergenic	Intergenic	-27936	NM_001214911	668225	Mm.385011	NM_001214911		Fignl2	EG668225	fidgetin-like 2
chr8-374	chr8	125299240	125299412	+	13.5	0.833	promoter-TSS (NM_144932)	promoter-TSS (NM_144932)	-79	NM_144932	257633	Mm.334875	NM_144932	ENSMUSG00000015016	Acsf3	BB101783|MGC37904	acyl-CoA synthetase family member 3
chr17-93	chr17	5440213	5440385	+	13.5	0.783	promoter-TSS (NM_027457)	promoter-TSS (NM_027457)	-39	NM_027457	70544	Mm.46654	NM_027457	ENSMUSG00000004945	Tmem242	1110008A10Rik|2310046K16Rik|5730437N04Rik	transmembrane protein 242
chr18-55	chr18	82981794	82981966	+	13.5	0.6	Intergenic	Intergenic	-53449	NR_045389	76961	Mm.396392	NR_045389		2210420H20Rik	-	RIKEN cDNA 2210420H20 gene
chr15-75	chr15	79295016	79295188	+	13.5	0.767	Intergenic	Intergenic	-22615	NM_013767	27373	Mm.30199	NM_013767	ENSMUSG00000022433	Csnk1e	AI426939|AI551861|AW457082|CK1epsilon|CKIe|KC1epsilon|tau	casein kinase 1, epsilon
chr4-175	chr4	57703765	57703937	+	13.5	0.642	intron (NM_172868, intron 5 of 5)	intron (NM_172868, intron 5 of 5)	122731	NM_172868	242481	Mm.331630	NM_172868	ENSMUSG00000089945	Palm2	53-H12|B130066I24|MGC130608|R75368|pEN70	paralemmin 2
chr13-56	chr13	21253182	21253354	+	13.5	0.971	Intergenic	Intergenic	-18344	NM_146534	258527	Mm.271440	NM_146534	ENSMUSG00000045474	Olfr1368	MOR256-15	olfactory receptor 1368
chr8-350	chr8	89743095	89743267	+	13.5	0.642	Intergenic	Intergenic	-19432	NR_040697	100038706	Mm.334690	NR_040697		Gm10637	ENSMUSG00000074176	predicted gene 10637
chr11-222	chr11	101534759	101534931	+	13.5	0.75	Intergenic	Intergenic	7990	NM_025404	80981	Mm.266840	NM_025404	ENSMUSG00000034936	Arl4d	1110036H21Rik|ARL6|AW456149|Arf4l|Arfl4|Arl5|MGC28743	ADP-ribosylation factor-like 4D
chr8-348	chr8	89109602	89109774	+	13.5	0.8	Intergenic	Intergenic	-19199	NM_172912	244562	Mm.67485	NM_172912	ENSMUSG00000036872	Abcc12	4930467B22Rik|MRP9	ATP-binding cassette, sub-family C (CFTR/MRP), member 12
chr17-99	chr17	35557541	35557713	+	13.5	0.766	Intergenic	Intergenic	-4165	NM_023124	15019		NM_023124		H2-Q8	H-2Q8|MMS10-T|Ms10t|Qa-2|Qa-8|Qa8	histocompatibility 2, Q region locus 8
chr7-86	chr7	28094361	28094533	+	13.5	0.821	intron (NM_001113549, intron 24 of 29)	intron (NM_001113549, intron 24 of 29)	24220	NM_001113549	108075	Mm.272251	NM_001113549	ENSMUSG00000040488	Ltbp4	2310046A13Rik|MGC175966	latent transforming growth factor beta binding protein 4
chr2-84	chr2	30649967	30650139	+	13.5	0.804	Intergenic	Intergenic	7204	NM_198000	73598	Mm.34166	NM_198000	ENSMUSG00000044320	1700001O22Rik	1700113K14Rik|4930549G18Rik	RIKEN cDNA 1700001O22 gene
chr14-65	chr14	113772466	113772638	+	13.5	0.825	Intergenic	L1Md_F3|LINE|L1	-1458635	NR_045661	75822	Mm.410813	NR_045661		4930524C18Rik	-	RIKEN cDNA 4930524C18 gene
chr5-82	chr5	125906900	125907072	+	13.5	0.69	intron (NM_203319, intron 8 of 26)	intron (NM_203319, intron 8 of 26)	7432	NM_203319	208144	Mm.296385	NM_203319	ENSMUSG00000029480	Dhx37	Gm1050|Gm451|KIAA1517|MGC90028|mKIAA1517	DEAH (Asp-Glu-Ala-His) box polypeptide 37
chr13-64	chr13	98065559	98065731	+	13.5	0.66	Intergenic	Intergenic	54585	NM_007930	13803	Mm.241073	NM_007930	ENSMUSG00000041773	Enc1	Nrpb|PIG10	ectodermal-neural cortex 1
chr5-76	chr5	23976501	23976673	+	13.5	0.767	intron (NM_001256431, intron 1 of 8)	intron (NM_001256431, intron 1 of 8)	18592	NM_001256431	213990	Mm.250703	NM_001256431	ENSMUSG00000023353	Agap3	AGAP-3|AV028425|Centg3|Crag|Crag.|MGC37541|MRIP-1|cnt-g3	ArfGAP with GTPase domain, ankyrin repeat and PH domain 3
chr8-354	chr8	95342238	95342410	+	13.5	0.74	Intergenic	Intergenic	-8903	NM_008610	17390	Mm.29564	NM_008610	ENSMUSG00000031740	Mmp2	Clg4a|GelA|MMP-2	matrix metallopeptidase 2
chr11-217	chr11	96796473	96796645	+	13.5	0.618	3' UTR (NM_146026, exon 3 of 3)	3' UTR (NM_146026, exon 3 of 3)	5921	NM_146026	217138	Mm.342551	NM_146026	ENSMUSG00000047040	Prr15l	Atad4|BC022765|E230006A12Rik|MGC37495	proline rich 15-like
chr1-88	chr1	74825793	74825965	+	13.5	0.719	intron (NM_009526, intron 1 of 3)	intron (NM_009526, intron 1 of 3)	7413	NM_009526	22420	Mm.268282	NM_009526	ENSMUSG00000033227	Wnt6	AA409270|Wnt-6	wingless-related MMTV integration site 6
chr1-93	chr1	122984242	122984414	+	13.5	0.846	intron (NR_038008, intron 1 of 4)	intron (NR_038008, intron 1 of 4)	346	NR_038008	98452	Mm.489010	NR_038008		B230209K01Rik	AI848258|Gm818	RIKEN cDNA B230209K01 gene
chr10-72	chr10	80631603	80631775	+	13.5	0.744	Intergenic	Intergenic	-1224	NM_021501	59004	Mm.34428	NM_021501	ENSMUSG00000004934	Pias4	PIASY|Pias-gamma|Piasg	protein inhibitor of activated STAT 4
chr6-161	chr6	149089864	149090036	+	13.5	0.725	promoter-TSS (NM_177101)	promoter-TSS (NM_177101)	-85	NM_001252096	320204	Mm.489710	NM_001252094	ENSMUSG00000039958	4833442J19Rik	AI256744|Mettl20	RIKEN cDNA 4833442J19 gene
chr11-225	chr11	115274582	115274754	+	13.5	0.644	Intergenic	tRNA-Arg-AGG|tRNA|tRNA	6565	NM_027862	71679	Mm.371641	NM_027862	ENSMUSG00000034566	Atp5h	0610009D10Rik	ATP synthase, H+ transporting, mitochondrial F0 complex, subunit d
chr9-102	chr9	107193340	107193512	+	13.5	0.78	Intergenic	Intergenic	-1218	NM_178907	102626	Mm.445242	NM_178907	ENSMUSG00000032577	Mapkapk3	3PK|AI874665|MAPKAP-K3|MAPKAP3|MK-3|MK3|MapkKapk3	mitogen-activated protein kinase-activated protein kinase 3
chr6-139	chr6	91567262	91567434	+	13.5	0.644	Intergenic	MLT1J2|LTR|MaLR	-66713	NM_009320	21366	Mm.395650	NM_009320	ENSMUSG00000030096	Slc6a6	AA589629|C80501|Taut	solute carrier family 6 (neurotransmitter transporter, taurine), member 6
chr13-61	chr13	47024385	47024557	+	13.5	0.674	intron (NM_010617, intron 2 of 37)	intron (NM_010617, intron 2 of 37)	616	NM_010617	16553	Mm.342703	NM_010617	ENSMUSG00000021375	Kif13a	4930505I07Rik|KIAA4109|mKIAA4109	kinesin family member 13A
chr17-96	chr17	23723191	23723363	+	13.5	0.689	intron (NM_011747, intron 1 of 5)	intron (NM_011747, intron 1 of 5)	13177	NM_011747	22654	Mm.40326	NM_011747	ENSMUSG00000062012	Zfp13	4933429B21|AI835008|Krox-8|Rhit|Zfp-13	zinc finger protein 13
chr2-89	chr2	72354447	72354619	+	13.5	0.635	Intergenic	Intergenic	40257	NM_025866	66953	Mm.270676	NM_025866	ENSMUSG00000055612	Cdca7	2310021G01Rik|AU044109|JPO1	cell division cycle associated 7
chr7-87	chr7	51660939	51661111	+	13.5	0.769	Intergenic	Intergenic	21529	NM_016663	20981	Mm.4824	NM_001114116	ENSMUSG00000030731	Syt3	AI385753|sytIII	synaptotagmin III
chr3-66	chr3	101968924	101969096	+	13.5	0.947	intron (NM_177545, intron 6 of 7)	MER5A|DNA|MER1_type	38876	NM_001165951	229658	Mm.118004	NM_001165951	ENSMUSG00000027860	Vangl1	Kitenin|Lpp2|Stb2|Stbm	vang-like 1 (van gogh, Drosophila)
chr2-91	chr2	151566994	151567166	+	13.5	0.714	promoter-TSS (NM_212446)	promoter-TSS (NM_212446)	-51	NM_212446	228769	Mm.146984	NM_144889	ENSMUSG00000032869	Psmf1	AW048666|BC012260|MGC18784|PI31	proteasome (prosome, macropain) inhibitor subunit 1
chr9-92	chr9	21397266	21397438	+	13.5	0.759	promoter-TSS (NM_138303)	promoter-TSS (NM_138303)	-77	NM_001205157	74766	Mm.475712	NM_001205157	ENSMUSG00000032182	Yipf2	1300010K09Rik	Yip1 domain family, member 2
chr14-62	chr14	52642910	52643082	+	13.5	0.64	Intergenic	Intergenic	-2588	NM_027248	69890	Mm.475652	NM_001253694	ENSMUSG00000049295	Zfp219	2010302A17Rik	zinc finger protein 219
chr9-99	chr9	43546217	43546389	+	13.5	0.68	Intergenic	Intergenic	-6356	NM_021424	58235	Mm.335096	NM_021424	ENSMUSG00000032012	Pvrl1	AI835281|AW549174|Cd111|HIgR|HveC|PRR|PRR1|nectin-1	poliovirus receptor-related 1
chr19-49	chr19	4989110	4989282	+	13.5	0.674	intron (NM_153553, intron 1 of 7)	intron (NM_153553, intron 1 of 7)	775	NM_153553	225872	Mm.287867	NM_153553	ENSMUSG00000045903	Npas4	LE-PAS|Nxf	neuronal PAS domain protein 4
chr12-289	chr12	106033193	106033365	+	13.5	0.667	intron (NM_001040682, intron 4 of 12)	intron (NM_001040682, intron 4 of 12)	-43117	NM_148948	192119	Mm.21135	NM_148948	ENSMUSG00000041415	Dicer1	1110006F08Rik|D12Ertd7e|mKIAA0928	dicer 1, ribonuclease type III
chr7-91	chr7	87169483	87169655	+	13.5	0.66	promoter-TSS (NM_001145999)	promoter-TSS (NM_001145999)	-131	NM_001145999	209225	Mm.290925	NM_001145999	ENSMUSG00000048897	Zfp710	5430400N05Rik|9830165K13|AI324798|Znf710	zinc finger protein 710
chr15-83	chr15	103080755	103080927	+	13.5	0.838	intron (NM_008685, intron 2 of 2)	intron (NM_008685, intron 2 of 2)	5006	NM_008685	18022	Mm.457989	NM_008685	ENSMUSG00000058794	Nfe2	45kDa|NF-E2|p45|p45NFE2|p45nf-e2	nuclear factor, erythroid derived 2
chr8-335	chr8	81080754	81080926	+	13.5	0.775	intron (NM_029736, intron 4 of 11)	intron (NM_029736, intron 4 of 11)	47606	NM_029736	76775	Mm.334631	NM_001009980	ENSMUSG00000031684	Slc10a7	2410193C02Rik|P7	solute carrier family 10 (sodium/bile acid cotransporter family), member 7
chr8-346	chr8	87521931	87522103	+	13.5	0.604	exon (NM_001167991, exon 15 of 22)	exon (NM_001167991, exon 15 of 22)	7523	NM_001167991	170833	Mm.247775	NM_001167991	ENSMUSG00000052566	Hook2	A630054I03Rik|MGC28586|MGC91008	hook homolog 2 (Drosophila)
chr8-362	chr8	111221561	111221733	+	13.5	0.653	Intergenic	Intergenic	-16897	NM_007496	11906	Mm.477670	NM_007496	ENSMUSG00000038872	Zfhx3	A230102L03Rik|Atbf1|KIAA4228|WBP9|mKIAA4228	zinc finger homeobox 3
chr1-96	chr1	163000787	163000959	+	13.5	0.618	promoter-TSS (NM_001159930)	promoter-TSS (NM_001159930)	-110	NM_172644	226539	Mm.28125	NM_172644	ENSMUSG00000026709	Dars2	5830468K18Rik|MGC99963	aspartyl-tRNA synthetase 2 (mitochondrial)
chr4-176	chr4	57933543	57933715	+	13.5	0.825	Intergenic	Intergenic	-4493	NM_178727	242484	Mm.23214	NM_178727	ENSMUSG00000052117	D630039A03Rik	-	RIKEN cDNA D630039A03 gene
chr13-63	chr13	73830054	73830226	+	13.5	0.702	intron (NM_028878, intron 2 of 11)	intron (NM_028878, intron 2 of 11)	-7134	NM_027780	71390	Mm.105251	NM_027780		5430425J12Rik	-	RIKEN cDNA 5430425J12 gene
chr15-76	chr15	79764277	79764449	+	13.5	0.763	Intergenic	Intergenic	-1287	NM_144811	52609	Mm.323442	NM_144811	ENSMUSG00000053411	Cbx7	1600014J01Rik|AI851678|D15Ertd417e	chromobox homolog 7
chr1-85	chr1	25069722	25069894	+	13.5	0.868	Intergenic	RLTR9A|LTR|ERVK	264991	NM_001204913	100504323	Mm.484176	NM_001204913		Gm20172	-	predicted gene, 20172
chr5-80	chr5	115638968	115639140	+	13.5	0.805	Intergenic	Intergenic	-2924	NM_013879	29867	Mm.38551	NM_013879	ENSMUSG00000029544	Cabp1	-	calcium binding protein 1
chr10-71	chr10	80609993	80610165	+	13.5	0.679	intron (NM_010731, intron 2 of 2)	intron (NM_010731, intron 2 of 2)	11063	NM_010731	16969	Mm.486315	NM_010731	ENSMUSG00000035011	Zbtb7a	9030619K07Rik|9130006G12Rik|AI452336|FBI-1|Lrf|Pokemon|Zbtb7	zinc finger and BTB domain containing 7a
chr2-83	chr2	26359592	26359764	+	13.5	0.725	promoter-TSS (NM_008714)	promoter-TSS (NM_008714)	-336	NM_008714	18128	Mm.290610	NM_008714	ENSMUSG00000026923	Notch1	9930111A19Rik|Mis6|N1|Tan1|lin-12	Notch gene homolog 1 (Drosophila)
chr11-211	chr11	63770418	63770590	+	13.5	0.653	Intergenic	Intergenic	-34718	NM_018805	54710	Mm.274426	NM_018805	ENSMUSG00000070407	Hs3st3b1	3-OST-3B|3OST3B1|3Ost3b|AU041882|AW536289|Hs3st3b|m3-OST-3B	heparan sulfate (glucosamine) 3-O-sulfotransferase 3B1
chrX-41	chrX	7484503	7484675	+	13.5	0.892	3' UTR (NM_011591, exon 6 of 6)	3' UTR (NM_011591, exon 6 of 6)	8065	NM_011591	21855	Mm.27393	NM_011591	ENSMUSG00000031158	Timm17b	17kDa|Sfc3|mTim17b	translocase of inner mitochondrial membrane 17b
chr18-50	chr18	34112944	34113116	+	13.5	0.688	intron (NM_013512, intron 2 of 23)	intron (NM_013512, intron 2 of 23)	53830	NM_013512	13824	Mm.3465	NM_013512	ENSMUSG00000024376	Epb4.1l4a	Epb4.1l4|Epb41l4a|NBL4	erythrocyte protein band 4.1-like 4a
chr9-93	chr9	22132658	22132830	+	13.5	0.652	Intergenic	Intergenic	2390	NR_033622	625603	Mm.37987	NR_033622		Gm6607	EG625603	40S ribosomal protein S20 pseudogene
chr17-97	chr17	23807718	23807890	+	13.5	0.837	exon (NM_001008425, exon 2 of 13)	exon (NM_001008425, exon 2 of 13)	-2771	NM_181821	353502	Mm.359030	NM_181821	ENSMUSG00000023904	Hcfc1r1	HPIP	host cell factor C1 regulator 1 (XPO1-dependent)
chr8-366	chr8	121918424	121918596	+	13.5	0.638	promoter-TSS (NM_019966)	promoter-TSS (NM_019966)	-282	NM_019966	56690	Mm.423037	NM_019966	ENSMUSG00000074064	Mlycd	AI324784|Mcd	malonyl-CoA decarboxylase
chr15-77	chr15	84496234	84496406	+	13.5	0.68	Intergenic	Intergenic	-15108	NM_146061	109270	Mm.291372	NM_146061	ENSMUSG00000036106	Prr5	AU043908|Arhgap8|C030017C09Rik|C78947|MGC32512|Protor-1|Protor1	proline rich 5 (renal)
chr6-149	chr6	122441637	122441809	+	13.5	0.673	Intergenic	Intergenic	-5400	NM_027664	108653	Mm.277939	NM_027664	ENSMUSG00000040649	Rimklb	4931417E21Rik|4933426K21Rik|AA097693|AI325948|AU015629|Naags	ribosomal modification protein rimK-like family member B
chr14-63	chr14	52864129	52864301	+	13.5	0.692	Intergenic	Intergenic	-6968	NM_201637	67772	Mm.289934	NM_201637	ENSMUSG00000053754	Chd8	5830451P18Rik|AU015341|Duplin|HELSNF1|mKIAA1564	chromodomain helicase DNA binding protein 8
chr7-92	chr7	103353384	103353556	+	13.5	0.744	Intergenic	Intergenic	-5677	NM_011858	23966	Mm.391678	NM_011858	ENSMUSG00000048078	Odz4	Doc4|ELM2|R75022|Ten-m4|l(7)-3Rn|l7Rn3|mKIAA1302	odd Oz/ten-m homolog 4 (Drosophila)
chr18-49	chr18	13130609	13130781	+	13.5	0.805	promoter-TSS (NM_008378)	promoter-TSS (NM_008378)	-66	NM_008378	16210	Mm.8154	NM_008378	ENSMUSG00000024423	Impact	E430016J11Rik	imprinted and ancient
chr1-95	chr1	136451863	136452035	+	13.5	0.689	Intergenic	Intergenic	-4806	NM_152895	75605	Mm.391994	NM_152895	ENSMUSG00000042207	Kdm5b	2010009J12Rik|2210016I17Rik|AW556288|D1Ertd202e|Jarid1b|KIAA4034|PLU-1|PUT1|Plu1|RBBP2H1A|Rb-Bp2|mKIAA4034	lysine (K)-specific demethylase 5B
chr4-192	chr4	124990422	124990594	+	13.5	0.708	Intergenic	Intergenic	-177567	NM_001081097	14807	Mm.40896	NM_001081097	ENSMUSG00000001985	Grik3	9630027E11|GluR7-3|Glur-7|Glur7	glutamate receptor, ionotropic, kainate 3
chr10-74	chr10	83989230	83989402	+	13.5	0.744	3' UTR (NM_175451, exon 2 of 2)	3' UTR (NM_175451, exon 2 of 2)	7317	NM_175451	216197	Mm.334999	NM_175451	ENSMUSG00000046841	Ckap4	5630400A09Rik|CLIMP-63|P63	cytoskeleton-associated protein 4
chr4-188	chr4	118118481	118118653	+	13.5	0.604	intron (NM_001122949, intron 10 of 11)	intron (NM_001122949, intron 10 of 11)	-8619	NM_023223	107995	Mm.289747	NM_023223	ENSMUSG00000006398	Cdc20	2310042N09Rik|C87100|p55CDC	cell division cycle 20 homolog (S. cerevisiae)
chr4-177	chr4	62186224	62186396	+	13.5	0.717	promoter-TSS (NM_177607)	promoter-TSS (NM_177607)	-93	NM_177607	214106	Mm.73212	NM_177607	ENSMUSG00000058046	4933430I17Rik	bN189G18.7	RIKEN cDNA 4933430I17 gene
chrX-42	chrX	34625230	34625402	+	13.5	0.673	promoter-TSS (NM_026055)	promoter-TSS (NM_026055)	-137	NM_026055	67248	Mm.30478	NM_026055	ENSMUSG00000079641	Rpl39	2810465O16Rik	ribosomal protein L39
chr8-361	chr8	108975902	108976074	+	13.5	0.574	Intergenic	MLT1H|LTR|MaLR	36749	NM_011764	22751	Mm.295582	NM_011764	ENSMUSG00000031907	Zfp90	6430515L01Rik|KRAB17|NK10|Zfp64|Zfp83|mKIAA1954	zinc finger protein 90
chr2-90	chr2	102006664	102006836	+	13.5	0.596	intron (NM_178886, intron 1 of 5)	intron (NM_178886, intron 1 of 5)	19784	NM_178886	241576	Mm.489740	NM_178886	ENSMUSG00000048058	Ldlrad3	6430500P08|AI194318|Lrad3	low density lipoprotein receptor class A domain containing 3
chr9-100	chr9	43551022	43551194	+	13.5	0.625	Intergenic	Intergenic	-1551	NM_021424	58235	Mm.335096	NM_021424	ENSMUSG00000032012	Pvrl1	AI835281|AW549174|Cd111|HIgR|HveC|PRR|PRR1|nectin-1	poliovirus receptor-related 1
chr10-68	chr10	12598687	12598859	+	13.5	0.875	Intergenic	Intergenic	-17240	NM_011682	22288	Mm.331784	NM_011682	ENSMUSG00000019820	Utrn	AA589569|DRP|Dmdl	utrophin
chr8-336	chr8	86607708	86607880	+	13.5	0.679	intron (NM_009055, intron 6 of 20)	intron (NM_009055, intron 6 of 20)	-2204	NR_030490	735271		NR_030490		Mir709	Mirn709|mmu-mir-709	microRNA 709
chr19-52	chr19	29138439	29138611	+	13.5	0.854	Intergenic	Intergenic	-3266	NR_045687	100503337	Mm.103412	NR_045687		Gm9895	ENSMUSG00000052976	predicted gene 9895
chr2-82	chr2	25406828	25407000	+	13.5	0.66	Intergenic	Intergenic	-4500	NM_009422	22030	Mm.3399	NM_009422	ENSMUSG00000026942	Traf2	AI325259	TNF receptor-associated factor 2
chr13-62	chr13	54704043	54704215	+	13.5	0.673	intron (NM_028870, intron 2 of 4)	intron (NM_028870, intron 2 of 4)	8504	NM_028870	74325	Mm.290026	NM_028870	ENSMUSG00000047547	Cltb	2310046E19Rik	clathrin, light polypeptide (Lcb)
chr11-210	chr11	61007026	61007198	+	13.5	0.707	Intergenic	Intergenic	-15132	NM_007436	11670	Mm.4257	NM_001112725	ENSMUSG00000019102	Aldh3a1	Ahd-4|Ahd4|Aldh|Aldh3	aldehyde dehydrogenase family 3, subfamily A1
chr11-219	chr11	98815695	98815867	+	13.5	0.75	intron (NM_001177302, intron 3 of 9)	intron (NM_001177302, intron 3 of 9)	-6004	NM_001176528	19401	Mm.439744	NM_001176528	ENSMUSG00000037992	Rara	Nr1b1|RAR|RARalpha1	retinoic acid receptor, alpha
chr3-68	chr3	121887143	121887315	+	13.5	0.627	Intergenic	Intergenic	-61281	NM_008129	14630	Mm.292676	NM_008129	ENSMUSG00000028124	Gclm	AI649393|Gcmc|Glclr	glutamate-cysteine ligase, modifier subunit
chr5-81	chr5	121164412	121164584	+	13.5	0.714	Intergenic	Intergenic	-2820	NM_008052	14357	Mm.1645	NM_008052	ENSMUSG00000029603	Dtx1	Fxit1|KIAA4160|mKIAA4160	deltex 1 homolog (Drosophila)
chrX-48	chrX	98624684	98624856	+	13.1	0.756	promoter-TSS (NM_001252518)	promoter-TSS (NM_001252518)	-220	NM_023144	53610	Mm.280069	NM_001252518	ENSMUSG00000031311	Nono	AA407051|AV149256|MGC103109|NRB54|P54NRB|nonA	non-POU-domain-containing, octamer binding protein
chrX-47	chrX	98455819	98455991	+	13.1	0.651	TTS (NM_001033362)	TTS (NM_001033362)	3426	NM_001033362	245536	Mm.212463	NM_001033362	ENSMUSG00000090141	Gm614	Il2rg	predicted gene 614
chr15-91	chr15	79762271	79762443	+	13.1	0.667	intron (NM_144811, intron 1 of 6)	intron (NM_144811, intron 1 of 6)	719	NM_144811	52609	Mm.323442	NM_144811	ENSMUSG00000053411	Cbx7	1600014J01Rik|AI851678|D15Ertd417e	chromobox homolog 7
chr18-58	chr18	66630655	66630827	+	13.1	0.739	Intergenic	Intergenic	12483	NM_021451	58801	Mm.271878	NM_021451	ENSMUSG00000024521	Pmaip1	Noxa	phorbol-12-myristate-13-acetate-induced protein 1
chr17-116	chr17	79294484	79294656	+	13.1	0.727	intron (NM_001163625, intron 3 of 6)	intron (NM_001163625, intron 3 of 6)	11762	NM_001163625	73671	Mm.45514	NM_001163625	ENSMUSG00000038045	Sult6b1	2410078J06Rik|AV101767|ST6B1	sulfotransferase family, cytosolic, 6B, member 1
chr3-75	chr3	89518843	89519015	+	13.1	0.838	promoter-TSS (NM_001038587)	promoter-TSS (NM_001038587)	-15	NM_001038587	56417	Mm.316628	NM_001038587	ENSMUSG00000027951	Adar	AV242451|Adar1|mZaADAR	adenosine deaminase, RNA-specific
chr8-403	chr8	97228419	97228591	+	13.1	0.683	Intergenic	L2b|LINE|L2	-8363	NM_026385	67801	Mm.279977	NM_026385	ENSMUSG00000031775	Pllp	0610010I06Rik|AV001002|Plapi|Tm4sf11	plasma membrane proteolipid
chr11-232	chr11	35814930	35815102	+	13.1	0.732	Intergenic	Intergenic	-21425	NM_170779	211652	Mm.31267	NM_170779	ENSMUSG00000018849	Wwc1	AA408228|AU017197|BC037006|KIAA0869|Kibra|MGC47054|mKIAA0869	WW, C2 and coiled-coil domain containing 1
chr14-68	chr14	35822434	35822606	+	13.1	0.738	intron (NM_008166, intron 3 of 15)	intron (NM_008166, intron 3 of 15)	114725	NR_029774	723847		NR_029774		Mir346	Mirn346|mmu-mir-346	microRNA 346
chr8-384	chr8	24494602	24494774	+	13.1	0.696	Intergenic	Intergenic	-27286	NM_013834	20377	Mm.281691	NM_013834	ENSMUSG00000031548	Sfrp1	2210415K03Rik|AW011917|AW107218|AW742929|sFRP-1	secreted frizzled-related protein 1
chr11-252	chr11	115489573	115489745	+	13.1	0.667	promoter-TSS (NM_001252396)	promoter-TSS (NM_001252396)	-50	NM_001252395	67283	Mm.489774	NM_001252384	ENSMUSG00000020744	Slc25a19	2900089E13Rik|DNC|MUP1|TPC	solute carrier family 25 (mitochondrial thiamine pyrophosphate carrier), member 19
chr16-34	chr16	4597363	4597535	+	13.1	0.745	intron (NM_031184, intron 1 of 6)	intron (NM_031184, intron 1 of 6)	2736	NM_031184	83396	Mm.134072	NM_031184	ENSMUSG00000014303	Glis2	Gli5|Klf16|MGC36775|Nkl	GLIS family zinc finger 2
chr8-415	chr8	109674296	109674468	+	13.1	0.653	promoter-TSS (NM_025558)	promoter-TSS (NM_025558)	-179	NM_025558	66427	Mm.20242	NM_025558	ENSMUSG00000031924	Cyb5b	1810044O22Rik|AU015618|Cyb5m	cytochrome b5 type B
chr1-115	chr1	166433607	166433779	+	13.1	0.738	Intergenic	Intergenic	-45207	NM_009721	11931	Mm.4550	NM_009721	ENSMUSG00000026576	Atp1b1	Atpb|Atpb-1	ATPase, Na+/K+ transporting, beta 1 polypeptide
chr4-228	chr4	149614149	149614321	+	13.1	0.689	intron (NM_001025388, intron 2 of 11)	intron (NM_001025388, intron 2 of 11)	2802	NM_001025388	433182	Mm.372357	NM_001025388	ENSMUSG00000059040	Gm5506	EG433182|Eno1	predicted gene 5506
chr9-120	chr9	119480560	119480732	+	13.1	0.683	intron (NM_021544, intron 1 of 27)	intron (NM_021544, intron 1 of 27)	7488	NM_021544	20271	Mm.103584	NM_001253860	ENSMUSG00000032511	Scn5a	Nav1.5|Nav1.5c|SkM1|mH1	sodium channel, voltage-gated, type V, alpha
chr9-118	chr9	109079827	109079999	+	13.1	0.909	Intergenic	RLTR9A|LTR|ERVK	-15377	NM_177069	320082	Mm.188028	NM_177069	ENSMUSG00000047237	Fbxw21	E330009P21Rik	F-box and WD-40 domain protein 21
chr11-241	chr11	93829563	93829735	+	13.1	0.778	5' UTR (NM_008704, exon 1 of 5)	5' UTR (NM_008704, exon 1 of 5)	186	NM_008704	18102	Mm.439702	NM_008704	ENSMUSG00000037601	Nme1	AL024257|NDPK-A|NM23-M1|NM23A	NME/NM23 nucleoside diphosphate kinase 1
chr7-100	chr7	5002939	5003111	+	13.1	0.7	promoter-TSS (NM_026900)	promoter-TSS (NM_026900)	-109	NM_026900	68992	Mm.41484	NM_026900	ENSMUSG00000055633	Zfp580	1500015O20Rik|AI838225|Znf580	zinc finger protein 580
chr16-45	chr16	93883736	93883908	+	13.1	0.763	promoter-TSS (NM_028083)	promoter-TSS (NM_028083)	-324	NM_028083	110749	Mm.274222	NM_028083	ENSMUSG00000022945	Chaf1b	2600017H24Rik|C76145|CAF-I p60|CAF-Ip60|CAF1|CAF1A|CAF1P60|MPHOSPH7	chromatin assembly factor 1, subunit B (p60)
chr4-223	chr4	141127241	141127413	+	13.1	0.702	Intergenic	Intergenic	25250	NR_030695	320456	Mm.32859	NM_177163		B330016D10Rik	-	RIKEN cDNA B330016D10 gene
chr6-172	chr6	120963901	120964073	+	13.1	0.821	intron (NM_153396, intron 16 of 17)	intron (NM_153396, intron 16 of 17)	67640	NM_153396	194401	Mm.122399	NM_153396	ENSMUSG00000003178	Mical3	C130040D16Rik|KIAA0819|Mical-3|mKIAA1364	microtubule associated monoxygenase, calponin and LIM domain containing 3
chr3-81	chr3	135244864	135245036	+	13.1	0.791	Intergenic	Intergenic	96375	NM_027288	110173	Mm.280536	NM_027288	ENSMUSG00000028164	Manba	2410030O07Rik|B930014J03Rik|Bmn	mannosidase, beta A, lysosomal
chr6-189	chr6	148844944	148845116	+	13.1	0.636	promoter-TSS (NM_181541)	promoter-TSS (NM_181541)	-382	NM_181541	232560	Mm.150568	NM_181541	ENSMUSG00000030309	Caprin2	AA536741|AV149826|BC025636|C1qdc1|Eeg1|mKIAA1873|rng140	caprin family member 2
chr10-88	chr10	119645701	119645873	+	13.1	0.811	promoter-TSS (NM_026617)	promoter-TSS (NM_026617)	-95	NM_026617	68212	Mm.157426	NM_026617	ENSMUSG00000020225	Tmbim4	0610007H07Rik|AU022431	transmembrane BAX inhibitor motif containing 4
chr10-80	chr10	67599366	67599538	+	13.1	0.6	intron (NM_023598, intron 4 of 9)	intron (NM_023598, intron 4 of 9)	142022	NM_023598	71371	Mm.440357	NM_023598	ENSMUSG00000019947	Arid5b	4930580B11|5430435G07Rik|AI467247|Desrt|Mrf2|Mrf2alpha|Mrf2beta	AT rich interactive domain 5B (MRF1-like)
chr5-90	chr5	76714805	76714977	+	13.1	0.846	intron (NM_007715, intron 2 of 22)	intron (NM_007715, intron 2 of 22)	18682	NM_007715	12753	Mm.392894	NM_007715	ENSMUSG00000029238	Clock	5330400M04Rik|KAT13D|bHLHe8|mKIAA0334	circadian locomotor output cycles kaput
chr13-72	chr13	96301773	96301945	+	13.1	0.651	Intergenic	Intergenic	-6664	NM_007974	14063	Mm.1614	NM_007974	ENSMUSG00000021678	F2rl1	Gpcr11|PAR-2|Par2	coagulation factor II (thrombin) receptor-like 1
chr11-245	chr11	96597315	96597487	+	13.1	0.75	intron (NM_001177898, intron 10 of 10)	intron (NM_001177898, intron 10 of 10)	41468	NM_028965	74479	Mm.270781	NM_001163389	ENSMUSG00000020876	Snx11	4933439F10Rik|A930041K09Rik|AI117694	sorting nexin 11
chr14-67	chr14	35191875	35192047	+	13.1	0.596	intron (NM_153127, intron 1 of 6)	intron (NM_153127, intron 1 of 6)	3271	NM_153127	105450	Mm.272673	NM_153127	ENSMUSG00000041445	Mmrn2	AA986839|ENDOGLYX1|Emilin3|EndoGlyx-1|MGC41271	multimerin 2
chr12-314	chr12	100249439	100249611	+	13.1	0.681	Intergenic	Intergenic	90703	NM_198311	76260	Mm.282660	NM_029553	ENSMUSG00000021013	Ttc8	0610012F22Rik|AV001447|BBS8	tetratricopeptide repeat domain 8
chr9-121	chr9	121210307	121210479	+	13.1	0.694	Intergenic	ORR1D2|LTR|MaLR	-24103	NM_177589	209012	Mm.371804	NM_177589	ENSMUSG00000040936	Ulk4	4932415A06Rik|A730098P15	unc-51-like kinase 4 (C. elegans)
chr7-121	chr7	139865606	139865778	+	13.1	0.738	intron (NM_029609, intron 6 of 6)	MIRm|SINE|MIR	63366	NM_029609	76429	Mm.276721	NM_029609	ENSMUSG00000030946	Lhpp	2310007H09Rik	phospholysine phosphohistidine inorganic pyrophosphate phosphatase
chr5-86	chr5	23987624	23987796	+	13.1	0.744	intron (NM_139153, intron 8 of 17)	intron (NM_139153, intron 8 of 17)	29715	NM_001256431	213990	Mm.250703	NM_001256431	ENSMUSG00000023353	Agap3	AGAP-3|AV028425|Centg3|Crag|Crag.|MGC37541|MRIP-1|cnt-g3	ArfGAP with GTPase domain, ankyrin repeat and PH domain 3
chrX-49	chrX	98677085	98677257	+	13.1	0.889	Intergenic	RLTR25B|LTR|ERVK	32723	NM_013712	26549	Mm.46232	NM_013712	ENSMUSG00000031312	Itgb1bp2	Chordc3	integrin beta 1 binding protein 2
chr11-235	chr11	69392827	69392999	+	13.1	0.69	promoter-TSS (NM_011640)	promoter-TSS (NM_011640)	-87	NM_144824	216853	Mm.31586	NM_144824	ENSMUSG00000041346	Wrap53	BC021790|MGC28622|Wdr79	WD repeat containing, antisense to TP53
chr11-240	chr11	88855079	88855251	+	13.1	0.783	Intergenic	RLTR9B2|LTR|ERVK	-5552	NM_009546	217069	Mm.248445	NM_009546	ENSMUSG00000000275	Trim25	AA960166|AL022677|EFP|Zfp147	tripartite motif-containing 25
chr11-257	chr11	120794135	120794307	+	13.1	0.727	promoter-TSS (NM_027745)	promoter-TSS (NM_027745)	-35	NM_027745	71276	Mm.275751	NM_027745	ENSMUSG00000048445	Ccdc57	4933434G05Rik	coiled-coil domain containing 57
chr13-69	chr13	23790262	23790434	+	13.1	0.784	promoter-TSS (NM_178208)	promoter-TSS (NM_178208)	-30	NM_178208	319155	Mm.261662	NM_178208	ENSMUSG00000060678	Hist1h4c	-	histone cluster 1, H4c
chr8-399	chr8	91515190	91515362	+	13.1	0.739	Intergenic	Intergenic	52785	NM_021390	58198	Mm.214361	NM_021390	ENSMUSG00000031665	Sall1	Msal-3	sal-like 1 (Drosophila)
chr12-301	chr12	81247540	81247712	+	13.1	0.886	Intergenic	Intergenic	-13795	NR_033514	69548	Mm.269712	NR_033514		2310015A10Rik	5330419I17Rik	RIKEN cDNA 2310015A10 gene
chr2-105	chr2	165795006	165795178	+	13.1	0.763	Intergenic	ID_B1|SINE|B4	-23045	NM_008679	17979	Mm.469663	NM_008679	ENSMUSG00000027678	Ncoa3	2010305B15Rik|AW321064|Actr|Aib1|KAT13B|Rac3|Src3|Tram-1|Tram1|bHLHe42|p/Cip|pCip	nuclear receptor coactivator 3
chr17-117	chr17	84128445	84128617	+	13.1	0.707	intron (NM_001171054, intron 3 of 13)	B1_Mur2|SINE|Alu	23028	NM_001171052	116871	Mm.277668	NM_001171052	ENSMUSG00000055817	Mta3	1110002J22Rik|mKIAA1266	metastasis associated 3
chr9-119	chr9	110314088	110314260	+	13.1	0.714	Intergenic	Intergenic	-3460	NM_001081043	104831	Mm.335477	NM_001081043	ENSMUSG00000036057	Ptpn23	AI462446|PTP-TD14	protein tyrosine phosphatase, non-receptor type 23
chr10-76	chr10	41750979	41751151	+	13.1	0.659	Intergenic	Intergenic	-12877	NM_001034858	213402	Mm.211320	NM_001034858	ENSMUSG00000071324	Armc2	2610018I05Rik	armadillo repeat containing 2
chr9-117	chr9	108381111	108381283	+	13.1	0.811	promoter-TSS (NM_008483)	promoter-TSS (NM_008483)	-996	NM_008483	16779	Mm.425599	NM_008483	ENSMUSG00000052911	Lamb2	AW211941|Lamb-2|Lams	laminin, beta 2
chr15-92	chr15	82868269	82868441	+	13.1	0.814	Intergenic	Intergenic	-14787	NM_028728	74039	Mm.32584	NM_028728	ENSMUSG00000058099	Nfam1	4921501M20Rik	Nfat activating molecule with ITAM motif 1
chr4-222	chr4	133231581	133231753	+	13.1	0.633	Intergenic	Intergenic	-3105	NM_178698	230801	Mm.217004	NM_001145955	ENSMUSG00000043257	Pigv	B330013B03|D430024F16Rik	phosphatidylinositol glycan anchor biosynthesis, class V
chr19-64	chr19	46111717	46111889	+	13.1	0.618	intron (NM_001113408, intron 1 of 10)	intron (NM_001113408, intron 1 of 10)	2308	NM_010697	16825	Mm.327442	NM_001113408	ENSMUSG00000025223	Ldb1	CLIM2|NLI	LIM domain binding 1
chr6-164	chr6	113690274	113690446	+	13.1	0.7	intron (NM_024206, intron 1 of 8)	intron (NM_024206, intron 1 of 8)	315	NM_024206	110379	Mm.29296	NM_024206	ENSMUSG00000030298	Sec13	1110003H02Rik|Sec13l1|Sec13r	SEC13 homolog (S. cerevisiae)
chr17-108	chr17	31957113	31957285	+	13.1	0.681	Intergenic	Intergenic	35538	NM_010831	17691	Mm.290941	NM_010831	ENSMUSG00000024042	Sik1	Msk|Sik|Snf1lk	salt inducible kinase 1
chr10-78	chr10	59327966	59328138	+	13.1	0.689	Intergenic	Intergenic	-14287	NM_019965	56709	Mm.443586	NM_019965	ENSMUSG00000020109	Dnajb12	Dj10|mDj10	DnaJ (Hsp40) homolog, subfamily B, member 12
chr11-244	chr11	95418442	95418614	+	13.1	0.707	Intergenic	RSINE1|SINE|B4	30484	NM_033217	18053	Mm.283893	NM_033217	ENSMUSG00000000120	Ngfr	LNGFR|Tnfrsf16|p75|p75NGFR|p75NTR	nerve growth factor receptor (TNFR superfamily, member 16)
chr2-106	chr2	180446350	180446522	+	13.1	0.897	promoter-TSS (NM_029607)	promoter-TSS (NM_029607)	-815	NM_029607	76425	Mm.41464	NM_029607	ENSMUSG00000027573	2310003C23Rik	-	RIKEN cDNA 2310003C23 gene
chr13-74	chr13	107736818	107736990	+	13.1	0.756	promoter-TSS (NM_025447)	promoter-TSS (NM_025447)	-305	NM_025447	66254	Mm.9563	NM_025447	ENSMUSG00000021692	Dimt1	1500031M22Rik|AV111347|Dimt1l	DIM1 dimethyladenosine transferase 1-like (S. cerevisiae)
chr1-104	chr1	74819829	74820001	+	13.1	0.75	intron (NM_009526, intron 1 of 3)	intron (NM_009526, intron 1 of 3)	1449	NM_009526	22420	Mm.268282	NM_009526	ENSMUSG00000033227	Wnt6	AA409270|Wnt-6	wingless-related MMTV integration site 6
chr5-91	chr5	77380696	77380868	+	13.1	0.743	promoter-TSS (NM_172146)	promoter-TSS (NM_172146)	-179	NM_172146	231327	Mm.202337	NM_172146	ENSMUSG00000029246	Ppat	5730454C12Rik|AA408689|AA675351|AI507113|C79945|MGC38417	phosphoribosyl pyrophosphate amidotransferase
chr19-59	chr19	25561127	25561299	+	13.1	0.707	Intergenic	Intergenic	-18983	NM_015826	50796	Mm.391208	NM_015826	ENSMUSG00000024837	Dmrt1	-	doublesex and mab-3 related transcription factor 1
chr3-82	chr3	137654212	137654384	+	13.1	0.944	Intergenic	Intergenic	-9785	NM_011932	26377	Mm.470427	NM_011932	ENSMUSG00000028159	Dapp1	Bam32	dual adaptor for phosphotyrosine and 3-phosphoinositides 1
chr3-80	chr3	122967623	122967795	+	13.1	0.75	Intergenic	ORR1D1-int|LTR|MaLR	-2705	NM_027135	69608	Mm.29293	NM_027135	ENSMUSG00000039234	Sec24d	2310020L09Rik|Gm1349	Sec24 related gene family, member D (S. cerevisiae)
chr8-405	chr8	97727951	97728123	+	13.1	0.739	Intergenic	Intergenic	-61597	NM_001145831	16582	Mm.378951	NM_001145831	ENSMUSG00000031788	Kifc3	AI325457|BB123200	kinesin family member C3
chr6-169	chr6	119988793	119988965	+	13.1	0.821	promoter-TSS (NM_198703)	promoter-TSS (NM_198703)	-206	NM_001185021	232341	Mm.333349	NM_001037155	ENSMUSG00000045962	Wnk1	6430573H23Rik|EG406236|Hsn2|MGC175896|MGC175898|Prkwnk1|mKIAA0344	WNK lysine deficient protein kinase 1
chr19-54	chr19	4096701	4096873	+	13.1	0.78	promoter-TSS (NM_026373)	promoter-TSS (NM_026373)	-564	NM_026373	52004	Mm.29609	NM_026373	ENSMUSG00000024856	Cdk2ap2	5830466O21Rik|D19Ertd144e|Doc-1r	CDK2-associated protein 2
chr10-87	chr10	117390213	117390385	+	13.1	0.727	Intergenic	Intergenic	27784	NR_045342	71067	Mm.410793	NR_045342		4933411E08Rik	-	RIKEN cDNA 4933411E08 gene
chr7-103	chr7	19930516	19930688	+	13.1	0.561	intron (NM_001127324, intron 1 of 6)	CpG	182	NM_007948	13870	Mm.280913	NM_001127324	ENSMUSG00000003549	Ercc1	Ercc-1	excision repair cross-complementing rodent repair deficiency, complementation group 1
chr14-70	chr14	58500732	58500904	+	13.1	0.795	intron (NM_029492, intron 1 of 12)	LTR16A|LTR|ERVL	8281	NM_029492	75965	Mm.29044	NM_029492	ENSMUSG00000021969	Zdhhc20	5033406L14Rik|AI448102|B230110O18Rik|HK11	zinc finger, DHHC domain containing 20
chr6-171	chr6	120530210	120530382	+	13.1	0.579	Intergenic	Intergenic	25482	NR_045733	73505	Mm.416867	NR_045733		1700072O05Rik	-	RIKEN cDNA 1700072O05 gene
chr8-430	chr8	125946456	125946628	+	13.1	0.667	TTS (NM_023279)	TTS (NM_023279)	11078	NM_023279	22152	Mm.40068	NM_023279	ENSMUSG00000062380	Tubb3	3200002H15Rik|M(beta)3|M(beta)6	tubulin, beta 3 class III
chr3-74	chr3	89143466	89143638	+	13.1	0.786	TTS (NM_009614)	TTS (NM_009614)	-1602	NM_007910	13639	Mm.16332	NM_007910	ENSMUSG00000028040	Efna4	EFL-4|Epl4|LERK-4	ephrin A4
chr11-254	chr11	117749651	117749823	+	13.1	0.75	Intergenic	Intergenic	-14897	NM_027919	71776	Mm.3200	NM_027919	ENSMUSG00000017713	Tha1	1300017K07Rik|GLY1	threonine aldolase 1
chr11-258	chr11	121090538	121090710	+	13.1	0.727	promoter-TSS (NM_001254735)	promoter-TSS (NM_001254735)	-1	NM_001252548	217370	Mm.490051	NM_001252548	ENSMUSG00000039294	BC017643	MGC28978|MGC37062|MGC37382	cDNA sequence BC017643
chr7-114	chr7	86537087	86537259	+	13.1	0.681	promoter-TSS (NM_145946)	promoter-TSS (NM_145946)	-51	NM_145946	208836	Mm.349493	NM_145946	ENSMUSG00000039187	Fanci	MGC38195|MGC38407	Fanconi anemia, complementation group I
chr8-417	chr8	112790788	112790960	+	13.1	0.646	promoter-TSS (NM_172916)	promoter-TSS (NM_172916)	-3	NM_172916	244653	Mm.488112	NM_172916	ENSMUSG00000059854	Hydin	1700034M11Rik|4930545D19Rik|4932703P14|A830061H17|AC069308.21gm4|hy-3|hy3|hyrh	HYDIN, axonemal central pair apparatus protein
chrX-51	chrX	154039527	154039699	+	13.1	0.848	Intergenic	Intergenic	-2966	NM_172307	270669	Mm.37577	NM_178266	ENSMUSG00000046873	Mbtps2	9630032G22Rik|AI662535|MGC25655	membrane-bound transcription factor peptidase, site 2
chr13-70	chr13	37538651	37538823	+	13.1	0.889	Intergenic	Intergenic	101523	NM_010745	17084	Mm.2639	NM_010745	ENSMUSG00000021423	Ly86	MD-1|MD1	lymphocyte antigen 86
chr9-114	chr9	78352590	78352762	+	13.1	0.833	Intergenic	Lx8|LINE|L1	-23145	NM_010106	13627	Mm.486931	NM_010106	ENSMUSG00000037742	Eef1a1	MGC102592|MGC103271|MGC118397|MGC18758|MGC27859|MGC7551|MGC8115|MGC8209	eukaryotic translation elongation factor 1 alpha 1
chr4-208	chr4	116229747	116229919	+	13.1	0.589	promoter-TSS (NM_029868)	promoter-TSS (NM_029868)	-499	NM_029868	77110	Mm.41715	NM_029868	ENSMUSG00000034042	Gpbp1l1	5330440M15Rik|BC002292|MGC8183	GC-rich promoter binding protein 1-like 1
chr18-59	chr18	74223586	74223758	+	13.1	0.721	intron (NM_172632, intron 1 of 5)	CpG	931	NM_172632	225724	Mm.254517	NM_172632	ENSMUSG00000024558	Mapk4	A330097D03Rik|Erk3|Prkm4|p63Mapk	mitogen-activated protein kinase 4
chr17-114	chr17	47708452	47708624	+	13.1	0.732	intron (NM_001081636, intron 1 of 6)	intron (NM_001081636, intron 1 of 6)	-21878	NM_007632	12445	Mm.27291	NM_001081635	ENSMUSG00000034165	Ccnd3	9230106B05Rik|AA682053|AL024085|AW146355|C78795	cyclin D3
chr2-96	chr2	26820045	26820217	+	13.1	0.617	promoter-TSS (NM_207234)	promoter-TSS (NM_207234)	-225	NM_207234	227656	Mm.291874	NM_207234	ENSMUSG00000052406	Rexo4	Gm111|Xpmc2h	REX4, RNA exonuclease 4 homolog (S. cerevisiae)
chr7-122	chr7	139926923	139927095	+	13.1	0.744	intron (NM_175268, intron 4 of 4)	intron (NM_175268, intron 4 of 4)	51609	NM_175268	77938	Mm.225649	NM_175268	ENSMUSG00000030956	Fam53b	A930008G19Rik|MGC40647|mKIAA0140	family with sequence similarity 53, member B
chr7-123	chr7	148194296	148194468	+	13.1	0.717	Intergenic	Intergenic	2261	NM_025378	66141	Mm.141021	NM_025378	ENSMUSG00000025492	Ifitm3	1110004C05Rik|Cd225|Cdw217|Fgls|IP15|mil-1	interferon induced transmembrane protein 3
chr3-71	chr3	88243579	88243751	+	13.1	0.739	intron (NM_001163489, intron 11 of 14)	intron (NM_001163489, intron 11 of 14)	-14604	NM_001145876	229517	Mm.301740	NM_001145876	ENSMUSG00000050144	Slc25a44	6720482A19|B430110G05Rik	solute carrier family 25, member 44
chr3-73	chr3	89119067	89119239	+	13.1	0.711	3' UTR (NM_010108, exon 5 of 5)	3' UTR (NM_010108, exon 5 of 5)	7648	NM_010108	13638	Mm.331159	NM_010108	ENSMUSG00000028039	Efna3	AW494418|EFL-2|Ehk1-L|Epl3|LERK-3|MGC129300|MGC129301	ephrin A3
chr8-391	chr8	86983325	86983497	+	13.1	0.653	intron (NM_007578, intron 1 of 46)	intron (NM_007578, intron 1 of 46)	44148	NM_001252061	12286	Mm.334658	NM_001252059	ENSMUSG00000034656	Cacna1a	APCA|Caca1a|Cacnl1a4|Cav2.1|Ccha1a|EA2|FHM|HPCA|MHP|MHP1|SCA6|alpha1A|la|leaner|nmf352|rkr|rocker|tg|tottering	calcium channel, voltage-dependent, P/Q type, alpha 1A subunit
chr10-82	chr10	76593282	76593454	+	13.1	0.735	intron (NM_009929, intron 2 of 41)	intron (NM_009929, intron 2 of 41)	-16918	NM_001109991	12822	Mm.4352	NM_001109991	ENSMUSG00000001435	Col18a1	-	collagen, type XVIII, alpha 1
chr9-106	chr9	21760461	21760633	+	13.1	0.756	intron (NM_025870, intron 1 of 1)	CpG	350	NM_025870	66962	Mm.46647	NM_025870	ENSMUSG00000051238	2310047B19Rik	ENSMUSG00000043179|Swsap1	RIKEN cDNA 2310047B19 gene
chr9-122	chr9	121244705	121244877	+	13.1	0.682	Intergenic	Intergenic	-31285	NM_175114	67095	Mm.489616	NM_175114	ENSMUSG00000032536	Trak1	2310001H13Rik|AI413908|AI467545|hyrt|mKIAA1042	trafficking protein, kinesin binding 1
chr8-416	chr8	110043799	110043971	+	13.1	0.791	intron (NM_025830, intron 8 of 23)	intron (NM_025830, intron 8 of 23)	-31259	NR_029553	387158		NR_029553		Mir140	Mirn140|mmu-mir-140	microRNA 140
chr12-312	chr12	88757725	88757897	+	13.1	0.714	Intergenic	B2_Mm2|SINE|B2	20896	NR_037228	100526546		NR_037228		Mir3068	mmu-mir-3068	microRNA 3068
chr7-104	chr7	24867266	24867438	+	13.1	0.739	intron (NM_001045486, intron 1 of 4)	intron (NM_001045486, intron 1 of 4)	389	NM_001045486	210135	Mm.32254	NM_001045486	ENSMUSG00000057101	Zfp180	2310040I01Rik|AI852378|D130011P11|HHZ168	zinc finger protein 180
chr1-98	chr1	20857593	20857765	+	13.1	0.842	Intergenic	LTR16B|LTR|ERVL	22875	NR_040492	77741	Mm.159984	NR_040492		6720483E21Rik	-	RIKEN cDNA 6720483E21 gene
chr5-85	chr5	23900011	23900183	+	13.1	0.646	5' UTR (NM_029020, exon 1 of 16)	5' UTR (NM_029020, exon 1 of 16)	123	NM_029020	74610	Mm.283914	NM_029020	ENSMUSG00000028973	Abcb8	4833412N02Rik|AA409895	ATP-binding cassette, sub-family B (MDR/TAP), member 8
chr8-409	chr8	108224730	108224902	+	13.1	0.685	promoter-TSS (NM_001047435)	promoter-TSS (NM_001047435)	179	NM_001012638	497652	Mm.12964	NM_001012638	ENSMUSG00000038000	Acd	-	adrenocortical dysplasia
chr9-115	chr9	99118854	99119026	+	13.1	0.756	Intergenic	RMER21A|LTR|ERV1	18718	NM_001244762	623459	Mm.260891	NM_001244762		Gm6432	EG623459	predicted gene 6432
chr8-429	chr8	125737041	125737213	+	13.1	0.75	promoter-TSS (NM_145606)	promoter-TSS (NM_145606)	369	NM_177279	320869	Mm.258354	NM_177279	ENSMUSG00000048478	4732415M23Rik	AI847264	RIKEN cDNA 4732415M23 gene
chr5-92	chr5	111265157	111265329	+	13.1	0.732	intron (NM_153571, intron 2 of 5)	intron (NM_153571, intron 2 of 5)	3553	NM_153571	100900	Mm.200231	NM_153571	ENSMUSG00000043510	Hscb	AI325508|AW049829|Hsc20|MGC41340	HscB iron-sulfur cluster co-chaperone homolog (E. coli)
chr7-97	chr7	3333313	3333485	+	13.1	0.682	Intergenic	Intergenic	-3286	NM_133189	81904	Mm.214994	NM_133189	ENSMUSG00000069806	Cacng7	-	calcium channel, voltage-dependent, gamma subunit 7
chr6-166	chr6	117902513	117902685	+	13.1	0.784	Intergenic	B3|SINE|B2	-15246	NM_001173372	108017	Mm.250392	NM_001173372	ENSMUSG00000004988	Fxyd4	0610008I02Rik|AI267073|Chif|MGC107631	FXYD domain-containing ion transport regulator 4
chr8-387	chr8	49281412	49281584	+	13.1	0.675	Intergenic	Intergenic	86131	NM_001161515	320685	Mm.121549	NM_001161515	ENSMUSG00000031562	Dctd	6030466N05Rik	dCMP deaminase
chrX-50	chrX	135869091	135869263	+	13.1	0.711	intron (NM_011635, intron 1 of 2)	intron (NM_011635, intron 1 of 2)	955	NM_011635	22037	Mm.1297	NM_011635	ENSMUSG00000051257	Trap1a	Tra-P1A	tumor rejection antigen P1A
chr3-70	chr3	18524017	18524189	+	13.1	0.729	Intergenic	Intergenic	-143626	NR_040544	73959	Mm.60616	NR_040544		4930433B08Rik	-	RIKEN cDNA 4930433B08 gene
chrX-46	chrX	17148767	17148939	+	13.1	0.707	intron (NM_028058, intron 1 of 4)	intron (NM_028058, intron 1 of 4)	570	NM_028058	72018	Mm.41558	NM_028058	ENSMUSG00000025040	Fundc1	1500005J14Rik|1810033P05Rik	FUN14 domain containing 1
chr3-72	chr3	89029951	89030123	+	13.1	0.653	intron (NM_013691, intron 21 of 22)	intron (NM_013691, intron 21 of 22)	1083	NR_030579	100124470		NR_030579		Mir92b	Mirn92b|mmu-mir-92b	microRNA 92b
chr1-114	chr1	137762223	137762395	+	13.1	0.707	Intergenic	Intergenic	24871	NM_001130176	21956	Mm.247470	NM_001130174	ENSMUSG00000026414	Tnnt2	Tnt|cTnT	troponin T2, cardiac
chr8-422	chr8	122128902	122129074	+	13.1	0.589	intron (NM_021441, intron 1 of 14)	CpG	152	NM_021441	21341	Mm.41977	NM_021441	ENSMUSG00000031832	Taf1c	Tafi95|mTAFI95	TATA box binding protein (Tbp)-associated factor, RNA polymerase I, C
chr8-379	chr8	14132861	14133033	+	13.1	0.892	intron (NM_001145965, intron 1 of 14)	intron (NM_001145965, intron 1 of 14)	37072	NM_172910	244310	Mm.404697	NM_001145965	ENSMUSG00000047495	Dlgap2	6430596N04Rik|DAP2|Sapap2	discs, large (Drosophila) homolog-associated protein 2
chr15-90	chr15	78657114	78657286	+	13.1	0.694	Intergenic	Intergenic	-15877	NM_027219	104445	Mm.307488	NM_027219	ENSMUSG00000049521	Cdc42ep1	1810058K22Rik|AA980734|Borg5|CEP1|MGC103067|MSE55	CDC42 effector protein (Rho GTPase binding) 1
chr17-115	chr17	47748121	47748293	+	13.1	0.714	promoter-TSS (NM_020048)	promoter-TSS (NM_020048)	234	NM_016859	53414	Mm.472101	NM_016859	ENSMUSG00000023988	Bysl	Bys|Enp1	bystin-like
chr12-313	chr12	93017682	93017854	+	13.1	0.784	intron (NM_175367, intron 1 of 6)	intron (NM_175367, intron 1 of 6)	7108	NM_175367	108800	Mm.23125	NM_175367	ENSMUSG00000020961	Ston2	4933401N24Rik|AI425999|AW544599	stonin 2
chr10-89	chr10	126427519	126427691	+	13.1	0.732	intron (NM_001113470, intron 1 of 7)	intron (NM_001113470, intron 1 of 7)	-4981	NR_029803	723962		NR_029803		Mir26a-2	Mirn26a-2	microRNA 26a-2
chr6-163	chr6	108660037	108660209	+	13.1	0.63	Intergenic	Intergenic	-49195	NR_040758	75394	Mm.395061	NR_040757		0610040F04Rik	-	RIKEN cDNA 0610040F04 gene
chr9-107	chr9	45108649	45108821	+	13.1	0.673	Intergenic	Intergenic	-18448	NM_001013373	214531	Mm.477907	NM_001013373	ENSMUSG00000037129	Tmprss13	BC010843|MGC103261|Tpmrss13	transmembrane protease, serine 13
chr7-102	chr7	19547732	19547904	+	13.1	0.766	3' UTR (NM_001029877, exon 4 of 4)	3' UTR (NM_001029877, exon 4 of 4)	-25055	NM_194064	378430	Mm.277153	NM_194064	ENSMUSG00000051965	Nanos2	nos2	nanos homolog 2 (Drosophila)
chr16-44	chr16	45724878	45725050	+	13.1	0.588	promoter-TSS (NM_019754)	promoter-TSS (NM_019754)	-320	NM_019754	56370	Mm.24183	NM_019754	ENSMUSG00000022658	Tagln3	2700038H05Rik|2900005O10Rik|AI426007|Np25	transgelin 3
chr13-73	chr13	98708961	98709133	+	13.1	0.889	intron (NM_012026, intron 31 of 35)	intron (NM_012026, intron 31 of 35)	267073	NM_012026	110596	Mm.252718	NM_012026	ENSMUSG00000021662	Rgnef	9230110L08Rik|AI323540|D13Bwg1089e|RIP2|RhoGEF|Rhoip2|p190RhoGEF	Rho-guanine nucleotide exchange factor
chr7-119	chr7	134856657	134856829	+	13.1	0.786	intron (NM_007795, intron 1 of 2)	intron (NM_007795, intron 1 of 2)	493	NM_007795	13019	Mm.389954	NM_007795	ENSMUSG00000042340	Ctf1	CT-1	cardiotrophin 1
chr6-185	chr6	128415751	128415923	+	13.1	0.786	intron (NR_028593, intron 2 of 4)	intron (NR_028593, intron 2 of 4)	27062	NR_028592	791299	Mm.297516	NR_028592		Gm10069	ENSMUSG00000059659	predicted gene 10069
chr11-233	chr11	44560282	44560454	+	13.1	0.816	intron (NM_007897, intron 6 of 15)	intron (NM_007897, intron 6 of 15)	128732	NM_007897	13591	Mm.440346	NM_007897	ENSMUSG00000057098	Ebf1	9830166E18Rik|AW990631|Ebf|O/E-1|Olf-1|Olf1	early B cell factor 1
chr7-105	chr7	28259695	28259867	+	13.1	0.842	intron (NM_133210, intron 1 of 1)	intron (NM_133210, intron 1 of 1)	922	NM_133210	170742	Mm.200120	NM_133210	ENSMUSG00000055200	Sertad3	AW124805|D1Mgi51|Rbt1|Sei3	SERTA domain containing 3
chr5-93	chr5	115613681	115613853	+	13.1	0.667	Intergenic	B3A|SINE|B2	-5582	NM_175403	109154	Mm.153963	NM_175403	ENSMUSG00000048578	Mlec	2410014A08Rik|AI850530|ESTM19|MGC32493|X83352|mKIAA0152	malectin
chr15-84	chr15	31194672	31194844	+	13.1	0.81	intron (NM_146057, intron 2 of 3)	intron (NM_146057, intron 2 of 3)	40618	NM_146057	223453	Mm.222867	NM_146057	ENSMUSG00000039168	Dap	4921531N22Rik|AI789753|AU040360|MGC19154|MGC6998	death-associated protein
chr8-397	chr8	89428930	89429102	+	13.1	0.667	Intergenic	Intergenic	-19859	NM_030563	80750	Mm.428374	NM_030563	ENSMUSG00000031652	N4bp1	AI481586|C81621|MGC7607	NEDD4 binding protein 1
chr8-392	chr8	87171306	87171478	+	13.1	0.786	Intergenic	Intergenic	15359	NM_010499	15936	Mm.399	NM_010499	ENSMUSG00000053560	Ier2	AI317238|Ch1|Pip92	immediate early response 2
chr10-81	chr10	75300197	75300369	+	13.1	0.579	Intergenic	Intergenic	-2657	NM_010361	14872	Mm.24118	NM_010361	ENSMUSG00000033318	Gstt2	AI266894|Yrs|mGSTT2	glutathione S-transferase, theta 2
chr7-107	chr7	35534834	35535006	+	13.1	0.886	intron (NM_175140, intron 1 of 3)	B3|SINE|B2	62810	NM_175140	68947	Mm.29380	NM_175140	ENSMUSG00000060402	Chst8	1500011J21Rik|AI426009	carbohydrate (N-acetylgalactosamine 4-0) sulfotransferase 8
chr19-55	chr19	10290713	10290885	+	13.1	0.775	intron (NM_001033481, intron 16 of 25)	intron (NM_001033481, intron 16 of 25)	10276	NM_001163431	69038	Mm.375100	NM_001163431	ENSMUSG00000036372	1810006K21Rik	-	RIKEN cDNA 1810006K21 gene
chr6-188	chr6	146582486	146582658	+	13.1	0.673	intron (NM_026281, intron 1 of 11)	B1F1|SINE|Alu	542	NM_026281	67623	Mm.278037	NM_026281	ENSMUSG00000040234	Tm7sf3	2010003B14Rik|NARP1	transmembrane 7 superfamily member 3
chr6-182	chr6	125386927	125387099	+	13.1	0.773	Intergenic	ORR1D2|LTR|MaLR	-56491	NM_198604	213522	Mm.333396	NM_198604	ENSMUSG00000038167	Plekhg6	BC026778|Gm155|MGC30363	pleckstrin homology domain containing, family G (with RhoGef domain) member 6
chr12-327	chr12	111258939	111259111	+	13.1	0.729	Intergenic	Intergenic	137258	NR_045466	67280	Mm.390495	NR_045466		3110009F21Rik	-	RIKEN cDNA 3110009F21 gene
chr15-86	chr15	58912215	58912387	+	13.1	0.756	intron (NM_144800, intron 1 of 14)	intron (NM_144800, intron 1 of 14)	1280	NM_001146180	211401	Mm.394414	NM_001146180	ENSMUSG00000022353	Mtss1	2310003N14Rik|BC024131|D130001D01Rik|MGC37896|Mim|mKIAA0429	metastasis suppressor 1
chr7-98	chr7	3655544	3655716	+	13.1	0.7	promoter-TSS (NM_029767)	promoter-TSS (NM_029767)	-13	NM_029767	76846	Mm.13944	NM_029767	ENSMUSG00000006333	Rps9	3010033P07Rik|AL022771|AL022885|MGC4138	ribosomal protein S9
chr6-165	chr6	117813024	117813196	+	13.1	0.763	promoter-TSS (NM_008616)	promoter-TSS (NM_008616)	15	NM_001001792	22685	Mm.249661	NM_001001792	ENSMUSG00000042097	Zfp239	Mok-2|Mok2|Znf239	zinc finger protein 239
chr17-106	chr17	29396607	29396779	+	13.1	0.714	intron (NM_026845, intron 2 of 3)	intron (NM_026845, intron 2 of 3)	4223	NM_026845	68816	Mm.328928	NM_026845	ENSMUSG00000024007	Ppil1	1110060O10Rik|AI327391|Cypl1	peptidylprolyl isomerase (cyclophilin)-like 1
chr6-176	chr6	124375229	124375401	+	13.1	0.85	Intergenic	RLTRETN_Mm|LTR|ERVK	-10230	NM_175933	19305	Mm.22418	NM_008995	ENSMUSG00000005069	Pex5	AW212715|ESTM1|PTS1R|Pxr1|X83306	peroxisomal biogenesis factor 5
chr11-237	chr11	70053475	70053647	+	13.1	0.818	promoter-TSS (NM_173742)	promoter-TSS (NM_173742)	-207	NM_173742	52898	Mm.29852	NM_173742	ENSMUSG00000040904	Rnasek	2310033H11Rik|AA571397|D11Bwg0434e|RP23-198E14.6	ribonuclease, RNase K
chr8-421	chr8	114513905	114514077	+	13.1	0.64	intron (NM_013925, intron 2 of 9)	intron (NM_013925, intron 2 of 9)	2211	NM_013925	30947	Mm.282162	NM_013925	ENSMUSG00000031949	Adat1	MMADAT1|mADAT1	adenosine deaminase, tRNA-specific 1
chr3-79	chr3	107434645	107434817	+	13.1	0.829	promoter-TSS (NM_153563)	promoter-TSS (NM_153563)	-103	NM_153563	229707	Mm.278643	NM_153563	ENSMUSG00000014601	Fam40a	6330569M22Rik|6530401O14Rik|MGC38111	family with sequence similarity 40, member A
chr8-408	chr8	108039951	108040123	+	13.1	0.689	Intergenic	Intergenic	-2609	NM_008289	15484	Mm.5079	NM_008289	ENSMUSG00000031891	Hsd11b2	11HSD2	hydroxysteroid 11-beta dehydrogenase 2
chr11-231	chr11	20300933	20301105	+	13.1	0.857	Intergenic	Intergenic	-68303	NM_018861	55963	Mm.6379	NM_018861	ENSMUSG00000020142	Slc1a4	ASCT-1|ASCT1|AW045657|SATT	solute carrier family 1 (glutamate/neutral amino acid transporter), member 4
chr5-89	chr5	66460895	66461067	+	13.1	0.8	intron (NM_139065, intron 2 of 6)	intron (NM_139065, intron 2 of 6)	28436	NM_139065	245945	Mm.426431	NM_001127382	ENSMUSG00000070780	Rbm47	9530077J19Rik|MGC18900	RNA binding motif protein 47
chr11-236	chr11	69446177	69446349	+	13.1	0.683	promoter-TSS (NM_011814)	promoter-TSS (NM_011814)	-210	NM_011814	23879	Mm.41930	NM_011814	ENSMUSG00000018765	Fxr2	Fxr2h	fragile X mental retardation, autosomal homolog 2
chr8-386	chr8	34764486	34764658	+	13.1	0.775	intron (NM_010344, intron 1 of 12)	intron (NM_010344, intron 1 of 12)	862	NM_010344	14782	Mm.489635	NM_010344	ENSMUSG00000031584	Gsr	AI325518|D8Ertd238e|Gr-1|Gr1	glutathione reductase
chr7-106	chr7	30308814	30308986	+	13.1	0.725	Intergenic	Intergenic	-18421	NM_001081028	74206	Mm.447042	NM_001081028	ENSMUSG00000030583	Sipa1l3	2610511M17Rik	signal-induced proliferation-associated 1 like 3
chr5-96	chr5	143616613	143616785	+	13.1	0.705	Intergenic	B3|SINE|B2	-37633	NM_001122730	231861	Mm.480618	NM_001122730	ENSMUSG00000039477	Tnrc18	BC025631|EG381742|MGC59613|Zfp469	trinucleotide repeat containing 18
chr16-38	chr16	23107747	23107919	+	13.1	0.635	5' UTR (NM_013506, exon 1 of 11)	5' UTR (NM_013506, exon 1 of 11)	281	NM_013506	13682	Mm.260084	NM_001123037	ENSMUSG00000022884	Eif4a2	4833432N07Rik|BM-010|Ddx2b|Eif4	eukaryotic translation initiation factor 4A2
chr11-251	chr11	115183754	115183926	+	13.1	0.917	promoter-TSS (NM_176847)	promoter-TSS (NM_176847)	-608	NM_176847	16470	Mm.451539	NM_176847	ENSMUSG00000045288	Ush1g	Sans|js	Usher syndrome 1G homolog (human)
chr16-39	chr16	29682752	29682924	+	13.1	0.696	Intergenic	Intergenic	103418	NM_133752	74143	Mm.274285	NM_001199177	ENSMUSG00000038084	Opa1	1200011N24Rik|AI225888|AI847218|lilr3|mKIAA0567	optic atrophy 1 homolog (human)
chr9-112	chr9	61746339	61746511	+	13.1	0.769	Intergenic	Intergenic	15892	NM_018853	56040	Mm.3158	NM_018853	ENSMUSG00000007892	Rplp1	2410042H16Rik|Arpp1|C430017H15Rik|MGC103133	ribosomal protein, large, P1
chr4-217	chr4	120053901	120054073	+	13.1	0.789	Intergenic	Intergenic	-23899	NM_013883	29871	Mm.427014	NM_001159630	ENSMUSG00000000085	Scmh1	AI315320|AI851618|Scml1|Scml3	sex comb on midleg homolog 1
chr4-219	chr4	124614126	124614298	+	13.1	0.705	promoter-TSS (NM_026560)	promoter-TSS (NM_026560)	-51	NM_026560	52276	Mm.28038	NM_026560	ENSMUSG00000028873	Cdca8	4831429J16Rik|AU044747|BOR|Borealin|D4Ertd421e|DasraB|MESRGP	cell division cycle associated 8
chr6-162	chr6	108520574	108520746	+	13.1	0.554	Intergenic	Intergenic	52501	NR_040757	75394	Mm.395061	NR_040757		0610040F04Rik	-	RIKEN cDNA 0610040F04 gene
chr13-71	chr13	62117292	62117464	+	13.1	0.689	Intergenic	Intergenic	-113872	NM_001039239	630579	Mm.440905	NM_001039239	ENSMUSG00000074867	Zfp808	EG630579|Gm7036|MGC74346	zinc finger protein 80
chr1-116	chr1	196957245	196957417	+	13.1	0.686	intron (NM_013499, intron 1 of 9)	intron (NM_013499, intron 1 of 9)	433	NM_013499	12946	Mm.301652	NM_013499	ENSMUSG00000016481	Cr1l	Crry|MGC102484|Mcp|mCRY	complement component (3b/4b) receptor 1-like
chr8-396	chr8	88005960	88006132	+	13.1	0.667	Intergenic	Intergenic	-10470	NM_173866	108682	Mm.200423	NM_173866	ENSMUSG00000031700	Gpt2	4631422C05Rik|ALT2|AU014768|AU041193|C87201	glutamic pyruvate transaminase (alanine aminotransferase) 2
chr9-105	chr9	21216140	21216312	+	13.1	0.696	promoter-TSS (NM_021888)	promoter-TSS (NM_021888)	-55	NM_021888	60507	Mm.436579	NM_021888	ENSMUSG00000002825	Qtrt1	2610028E17Rik|Tgt	queuine tRNA-ribosyltransferase 1
chr19-60	chr19	38298635	38298807	+	13.1	0.7	promoter-TSS (NM_001081075)	promoter-TSS (NM_001081075)	-99	NM_001081075	70567	Mm.30607	NM_001081075	ENSMUSG00000054237	5730455O13Rik	AI448293|Fra10ac1	RIKEN cDNA 5730455O13 gene
chr17-107	chr17	30712538	30712710	+	13.1	0.667	intron (NM_172618, intron 1 of 11)	CpG	608	NM_172618	224671	Mm.41220	NM_027060	ENSMUSG00000062202	Btbd9	1700023F20Rik|4930402L05|AI464421	BTB (POZ) domain containing 9
chr1-101	chr1	59544464	59544636	+	13.1	0.711	TTS (NM_008057)	TTS (NM_008057)	5559	NM_008057	14369	Mm.297906	NM_008057	ENSMUSG00000041075	Fzd7	Fz7	frizzled homolog 7 (Drosophila)
chr8-380	chr8	18846093	18846265	+	13.1	0.667	promoter-TSS (NM_026792)	promoter-TSS (NM_026792)	-100	NM_026792	52123	Mm.24117	NM_026792	ENSMUSG00000031467	Agpat5	1110013A05Rik|D8Ertd319e	1-acylglycerol-3-phosphate O-acyltransferase 5 (lysophosphatidic acid acyltransferase, epsilon)
chr10-83	chr10	76662175	76662347	+	13.1	0.607	Intergenic	Intergenic	-32986	NM_009929	12822	Mm.4352	NM_001109991	ENSMUSG00000001435	Col18a1	-	collagen, type XVIII, alpha 1
chr1-99	chr1	36371998	36372170	+	13.1	0.688	intron (NM_001172206, intron 1 of 6)	PB1D9|SINE|Alu	7506	NM_001172205	214855	Mm.34316	NM_001172205	ENSMUSG00000037447	Arid5a	D430024K22Rik|MGC36895|Mrf1	AT rich interactive domain 5A (MRF1-like)
chr6-175	chr6	124212838	124213010	+	13.1	0.762	Intergenic	Intergenic	-31122	NM_001104642	232367	Mm.469872	NM_001104642	ENSMUSG00000072778	Vmn2r27	EG232367	vomeronasal 2, receptor27
chr17-112	chr17	36221304	36221476	+	13.1	0.814	promoter-TSS (NM_008199)	promoter-TSS (NM_008199)	-196	NM_008199	14963	Mm.477808	NM_008199	ENSMUSG00000073406	H2-Bl	H2-B1	histocompatibility 2, blastocyst
chr7-108	chr7	36116709	36116881	+	13.1	0.737	Intergenic	MTD|LTR|MaLR	-2461	NM_027897	52428	Mm.286600	NM_027897	ENSMUSG00000030494	Rhpn2	1300002E07Rik|AA536890|C85860|D7Ertd784e	rhophilin, Rho GTPase binding protein 2
chr7-99	chr7	4894884	4895056	+	13.1	0.786	intron (NM_173008, intron 13 of 13)	intron (NM_173008, intron 13 of 13)	17524	NM_173008	269855	Mm.44190	NM_173008	ENSMUSG00000035279	A430110N23Rik	S5D-SRCRB	RIKEN cDNA A430110N23 gene
chr8-418	chr8	113370976	113371148	+	13.1	0.757	promoter-TSS (NM_133953)	promoter-TSS (NM_133953)	138	NM_133973	102339	Mm.272930	NM_133973	ENSMUSG00000031753	Cog4	AW554810|D8Ertd515e	component of oligomeric golgi complex 4
chr11-249	chr11	98203996	98204168	+	13.1	0.698	Intergenic	Intergenic	-5970	NM_144828	19049	Mm.45372	NM_144828	ENSMUSG00000061718	Ppp1r1b	AU040756|DARPP-32|Darpp32	protein phosphatase 1, regulatory (inhibitor) subunit 1B
chr4-210	chr4	116668507	116668679	+	13.1	0.625	exon (NM_175244, exon 2 of 21)	exon (NM_175244, exon 2 of 21)	640	NM_175244	76608	Mm.251420	NM_175244	ENSMUSG00000046861	Hectd3	1700064K09Rik|AI467540|AW743312	HECT domain containing 3
chr17-113	chr17	45632476	45632648	+	13.1	0.72	Intergenic	Intergenic	-11228	NM_198608	224805	Mm.329063	NM_198608	ENSMUSG00000023938	Aars2	Aarsl|AlaRS|Gm89|MGC69820	alanyl-tRNA synthetase 2, mitochondrial (putative)
chr7-111	chr7	85731018	85731190	+	13.1	0.786	intron (NR_015542, intron 9 of 10)	intron (NR_015542, intron 9 of 10)	-8380	NM_182809	18213	Mm.421361	NM_008746	ENSMUSG00000059146	Ntrk3	AW125844|Ntrk3_tv3|TrkC	neurotrophic tyrosine kinase, receptor, type 3
chr11-239	chr11	77690116	77690288	+	13.1	0.615	Intergenic	Intergenic	17172	NM_008952	19193	Mm.8543	NM_008952	ENSMUSG00000017453	Pipox	LPIPOX|Pso	pipecolic acid oxidase
chr2-100	chr2	93031511	93031683	+	13.1	0.6	intron (NM_001025246, intron 1 of 7)	intron (NM_001025246, intron 1 of 7)	3856	NM_001025246	277414	Mm.41033	NM_001025246	ENSMUSG00000068735	Trp53i11	Tp53i11	transformation related protein 53 inducible protein 11
chr7-118	chr7	133952774	133952946	+	13.1	0.744	Intergenic	CpG	-7539	NM_026884	68952	Mm.440393	NM_001146347	ENSMUSG00000058966	Fam57b	1500016O10Rik|A330104J06Rik|AI413816|AW060769|MGC103222	family with sequence similarity 57, member B
chr5-97	chr5	151826105	151826277	+	13.1	0.789	Intergenic	Intergenic	71009	NM_013823	16591	Mm.6500	NM_013823	ENSMUSG00000058488	Kl	alpha-kl	klotho
chr9-113	chr9	75282402	75282574	+	13.1	0.889	Intergenic	Intergenic	-6843	NM_001039522	235497	Mm.41508	NM_001006122	ENSMUSG00000042487	Leo1	Gm185|MGC100232|MGC102277	Leo1, Paf1/RNA polymerase II complex component, homolog (S. cerevisiae)
chr8-395	chr8	87417615	87417787	+	13.1	0.688	5' UTR (NM_008097, exon 1 of 11)	5' UTR (NM_008097, exon 1 of 11)	119	NM_001044744	270076	Mm.2475	NM_001044744	ENSMUSG00000003809	Gcdh	9030411L18|AI266902|D17825|GCD	glutaryl-Coenzyme A dehydrogenase
chr11-230	chr11	3248876	3249048	+	13.1	0.64	intron (NM_001034030, intron 7 of 11)	intron (NM_001034030, intron 7 of 11)	7182	NM_001034030	16886	Mm.442189	NM_001034030	ENSMUSG00000020451	Limk2	9430059K01|A930024P04Rik|C85310|Limk2a|Limk2b	LIM motif-containing protein kinase 2
chr10-84	chr10	77053660	77053832	+	13.1	0.569	intron (NM_145925, intron 3 of 5)	intron (NM_145925, intron 3 of 5)	9234	NM_145925	108705	Mm.28853	NM_145925	ENSMUSG00000009291	Pttg1ip	1810010L20Rik|AI314311|AU018448|C79540|MGC36923	pituitary tumor-transforming 1 interacting protein
chr8-385	chr8	26230133	26230305	+	13.1	0.842	Intergenic	Intergenic	-17936	NM_031257	83436	Mm.261122	NM_031257	ENSMUSG00000031557	Plekha2	6430512N22Rik|AI851530|AU041791|TAPP2|W91773	pleckstrin homology domain-containing, family A (phosphoinositide binding specific) member 2
chr8-427	chr8	123906969	123907141	+	13.1	0.816	Intergenic	Intergenic	158799	NM_029597	76405	Mm.165697	NM_029597	ENSMUSG00000031809	1700018B08Rik	1700084O22Rik	RIKEN cDNA 1700018B08 gene
chr10-86	chr10	85379921	85380093	+	13.1	0.75	promoter-TSS (NM_181650)	promoter-TSS (NM_181650)	-317	NM_181650	72843	Mm.25307	NM_181650	ENSMUSG00000035529	Prdm4	1700031E19Rik|2810470D21Rik|AW552272|SC-1	PR domain containing 4
chr8-393	chr8	87213079	87213251	+	13.1	0.878	promoter-TSS (NM_198020)	promoter-TSS (NM_198020)	19	NM_198020	212528	Mm.275720	NM_001164559	ENSMUSG00000001909	Trmt1	6720406L13Rik|6720477L24|D8Ertd812e	TRM1 tRNA methyltransferase 1 homolog (S. cerevisiae)
chr16-36	chr16	18617832	18618004	+	13.1	0.608	Intergenic	Intergenic	4578	NM_001001999	14724	Mm.475622	NM_001001999	ENSMUSG00000050761	Gp1bb	-	glycoprotein Ib, beta polypeptide
chr12-299	chr12	25409371	25409543	+	13.1	0.744	Intergenic	Intergenic	16338	NM_009104	20135	Mm.471826	NM_009104	ENSMUSG00000020649	Rrm2	AA407299|MGC113712|R2	ribonucleotide reductase M2
chr8-412	chr8	108805050	108805222	+	13.1	0.63	intron (NM_021491, intron 2 of 8)	intron (NM_021491, intron 2 of 8)	56752	NM_021491	58994	Mm.23298	NM_021491	ENSMUSG00000031906	Smpd3	4631433G07Rik|AI427456|AW537966|fro|nSMase2	sphingomyelin phosphodiesterase 3, neutral
chr17-104	chr17	12186240	12186412	+	13.1	0.825	intron (NM_016694, intron 9 of 11)	intron (NM_016694, intron 9 of 11)	-110271	NR_045808	52027	Mm.442257	NR_045808		D17Ertd648e	-	DNA segment, Chr 17, ERATO Doi 648, expressed
chr19-61	chr19	42100747	42100919	+	13.1	0.838	intron (NM_145500, intron 1 of 2)	intron (NM_145500, intron 1 of 2)	-9695	NM_020033	56642	Mm.143737	NM_020033	ENSMUSG00000025172	Ankrd2	Arpp|mArpp	ankyrin repeat domain 2 (stretch responsive muscle)
chr6-168	chr6	119369557	119369729	+	13.1	0.917	Intergenic	RSINE1|SINE|B4	-2142	NM_197985	68465	Mm.291826	NM_197985	ENSMUSG00000030168	Adipor2	1110001I14Rik|ADCR2|AI115388|AW554121|D6Ucla1e|Paqr2	adiponectin receptor 2
chr16-43	chr16	34094401	34094573	+	13.1	0.62	intron (NM_177357, intron 34 of 59)	intron (NM_177357, intron 34 of 59)	-127398	NM_009471	22247	Mm.466951	NM_009471	ENSMUSG00000022814	Umps	1700095D23Rik|AA408257|AL033308|BB164745	uridine monophosphate synthetase
chr4-221	chr4	132515361	132515533	+	13.1	0.673	Intergenic	Intergenic	-14563	NM_010208	14191	Mm.271665	NM_010208	ENSMUSG00000028874	Fgr	-	Gardner-Rasheed feline sarcoma viral (Fgr) oncogene homolog
chr7-117	chr7	106477744	106477916	+	13.1	0.784	intron (NM_010837, intron 3 of 3)	L2b|LINE|L2	23919	NM_009825	12406	Mm.22708	NM_001111043	ENSMUSG00000070436	Serpinh1	BERF-1|Cbp1|Cbp2|Hsp47|J6|Serpinh2|colligin|gp46	serine (or cysteine) peptidase inhibitor, clade H, member 1
chr10-90	chr10	128360550	128360722	+	13.1	0.625	promoter-TSS (NM_015740)	promoter-TSS (NM_015740)	-56	NM_015740	14533	Mm.30118	NM_015740	ENSMUSG00000090247	Bloc1s1	AI839753|BLOS1|Gcn5l1	biogenesis of lysosome-related organelles complex-1, subunit 1
chr12-300	chr12	27768002	27768174	+	13.1	0.705	Intergenic	Intergenic	31772	NR_045052	100504347	Mm.130500	NR_045052		Gm20187	-	predicted gene, 20187
chr7-109	chr7	52230099	52230271	+	13.1	0.714	promoter-TSS (NM_153679)	promoter-TSS (NM_153679)	36	NM_153679	78070	Mm.231465	NM_001252470	ENSMUSG00000007783	Cpt1c	6530437J22Rik|9630004I06Rik|MGC101932	carnitine palmitoyltransferase 1c
chr5-87	chr5	31904878	31905050	+	13.1	0.682	Intergenic	Intergenic	-11360	NM_025796	66845	Mm.120763	NM_025796	ENSMUSG00000029142	Mrpl33	0610009M10Rik|L33mt|MRP-L33	mitochondrial ribosomal protein L33
chr12-334	chr12	112522805	112522977	+	13.1	0.667	Intergenic	Intergenic	13569	NM_033603	93835	Mm.197639	NM_033603	ENSMUSG00000021278	Amn	5033428N14Rik|AV002116	amnionless
chr11-234	chr11	68853776	68853948	+	13.1	0.673	Intergenic	CpG	-5283	NM_011496	20877	Mm.3488	NM_011496	ENSMUSG00000020897	Aurkb	AIM-1|AIRK2|AL022959|Aik2|Aim1|Ark2|AurB|IPL1|STK-1|Stk12|Stk5	aurora kinase B
chr15-88	chr15	73506819	73506991	+	13.1	0.8	Intergenic	Intergenic	31030	NM_173365	239530	Mm.122997	NM_173365	ENSMUSG00000045281	Gpr20	A430106B11Rik	G protein-coupled receptor 20
chr17-110	chr17	35978103	35978275	+	13.1	0.727	promoter-TSS (NM_001010833)	promoter-TSS (NM_001010833)	-254	NM_001010833	240087	Mm.218511	NM_001010833	ENSMUSG00000061607	Mdc1	6820401C03|AA413496|Nfbd1|mKIAA0170	mediator of DNA damage checkpoint 1
chr8-378	chr8	8661918	8662090	+	13.1	0.837	Intergenic	Intergenic	-1231	NM_010111	13642	Mm.209813	NM_010111	ENSMUSG00000001300	Efnb2	ELF-2|Epl5|Eplg5|Htk-L|LERK-5|Lerk5|NLERK-1	ephrin B2
chr8-426	chr8	123738938	123739110	+	13.1	0.8	Intergenic	B3A|SINE|B2	87439	NM_008024	14241	Mm.5111	NM_008024		Foxl1	FREAC7|Fkh6|fkh-6	forkhead box L1
chr4-207	chr4	115612758	115612930	+	13.1	0.732	promoter-TSS (NM_130865)	promoter-TSS (NM_130865)	-313	NM_130865	140477	Mm.413175	NM_001025567	ENSMUSG00000028707	Dmbx1	Atx|Cdmx|Mbx|Otx3	diencephalon/mesencephalon homeobox 1
chr5-94	chr5	116739994	116740166	+	13.1	0.72	Intergenic	Intergenic	-1086	NM_177759	269693	Mm.10946	NM_177759	ENSMUSG00000043913	Ccdc60	AU018954|C130098D09	coiled-coil domain containing 60
chr9-110	chr9	58123371	58123543	+	13.1	0.705	Intergenic	Intergenic	22486	NM_026942	69106	Mm.216502	NM_026942	ENSMUSG00000032333	Stoml1	1810015E19Rik|AI847431|MGC13700|SLP1|STORP|UNC24|WPB72	stomatin-like 1
chr9-108	chr9	49523378	49523550	+	13.1	0.75	intron (NM_001113204, intron 1 of 18)	intron (NM_001113204, intron 1 of 18)	83710	NM_001081445	17967	Mm.439182	NM_001081445	ENSMUSG00000039542	Ncam1	CD56|E-NCAM|NCAM-1|Ncam	neural cell adhesion molecule 1
chr18-61	chr18	76310784	76310956	+	13.1	0.738	Intergenic	Intergenic	-52745	NR_045365	73009	Mm.443541	NR_045365		2900057B20Rik	-	RIKEN cDNA 2900057B20 gene
chr16-37	chr16	21204402	21204574	+	13.1	0.69	promoter-TSS (NM_010143)	promoter-TSS (NM_010143)	-380	NM_010143	13845	Mm.6972	NM_010143	ENSMUSG00000005958	Ephb3	AW456895|Cek10|Etk2|HEK2|MDK5|Sek4|Tyro6	Eph receptor B3
chr2-103	chr2	154198425	154198597	+	13.1	0.727	promoter-TSS (NM_025876)	promoter-TSS (NM_025876)	-56	NM_025876	66971	Mm.289427	NM_025876	ENSMUSG00000027487	Cdk5rap1	2310066P17Rik	CDK5 regulatory subunit associated protein 1
chr18-56	chr18	32399979	32400151	+	13.1	0.694	promoter-TSS (NM_133658)	promoter-TSS (NM_133658)	80	NM_133658	13872	Mm.282335	NM_133658	ENSMUSG00000024382	Ercc3	BTF2 p89|Ercc-3|XPB	excision repair cross-complementing rodent repair deficiency, complementation group 3
chr1-112	chr1	135077797	135077969	+	13.1	0.756	Intergenic	Intergenic	50140	NM_133819	108954	Mm.293628	NM_133819	ENSMUSG00000046062	Ppp1r15b	1810033K10Rik|AI606441|C530022L24Rik|CReP	protein phosphatase 1, regulatory (inhibitor) subunit 15b
chr4-227	chr4	147523750	147523922	+	13.1	0.786	intron (NM_001163707, intron 1 of 5)	intron (NM_001163707, intron 1 of 5)	2198	NM_001163705	50762	Mm.27445	NM_001163704	ENSMUSG00000055401	Fbxo6	AA408845|FBG2|Fbs2|Fbx6b|Fbxo6b	F-box protein 6
chr7-116	chr7	104629358	104629530	+	13.1	0.696	promoter-TSS (NM_027256)	promoter-TSS (NM_027256)	-22	NM_027256	101861	Mm.27383	NM_027256	ENSMUSG00000025133	Ints4	2610034N24Rik|AA692684|AW493223	integrator complex subunit 4
chr12-310	chr12	88341431	88341603	+	13.1	0.75	Intergenic	Intergenic	-11891	NM_001080943	238331	Mm.185890	NM_001080943	ENSMUSG00000048483	Zdhhc22	Gm262|MGC157624	zinc finger, DHHC-type containing 22
chr16-40	chr16	29683641	29683813	+	13.1	0.825	Intergenic	Intergenic	104307	NM_133752	74143	Mm.274285	NM_001199177	ENSMUSG00000038084	Opa1	1200011N24Rik|AI225888|AI847218|lilr3|mKIAA0567	optic atrophy 1 homolog (human)
chr6-190	chr6	148904316	148904488	+	13.1	0.784	Intergenic	Intergenic	-9448	NM_019643	56306	Mm.18637	NM_019643	ENSMUSG00000039985	Fam60a	Ppcs1|Pptcs1|Tera	family with sequence similarity 60, member A
chr6-173	chr6	121482991	121483163	+	13.1	0.778	Intergenic	Intergenic	-59381	NM_001033354	243621	Mm.299442	NM_001033354	ENSMUSG00000040797	Iqsec3	AK122446|BRAG3|mKIAA1110|synarfGEF	IQ motif and Sec7 domain 3
chr1-102	chr1	63250955	63251127	+	13.1	0.769	intron (NM_146250, intron 2 of 2)	intron (NM_146250, intron 2 of 2)	9742	NM_146250	241070	Mm.103354	NM_146250	ENSMUSG00000046856	Gpr1	MGC41704	G protein-coupled receptor 1
chr16-35	chr16	13723204	13723376	+	13.1	0.756	intron (NM_011987, intron 3 of 3)	intron (NM_011987, intron 3 of 3)	-6639	NR_040574	76684		NR_040574		1810007I06Rik	-	RIKEN cDNA 1810007I06 gene
chr4-220	chr4	126850835	126851007	+	13.1	0.725	intron (NM_198618, intron 1 of 11)	intron (NM_198618, intron 1 of 11)	4406	NM_198618	242667	Mm.331885	NM_198618	ENSMUSG00000042388	Dlgap3	BC058433|DAP-3|DAP3|Prpl8|Sapap3	discs, large (Drosophila) homolog-associated protein 3
chr8-394	chr8	87380748	87380920	+	13.1	0.73	promoter-TSS (NM_025648)	promoter-TSS (NM_025648)	-51	NM_025648	66590	Mm.292517	NM_025648	ENSMUSG00000003808	Farsa	0610012A19Rik|Farsla	phenylalanyl-tRNA synthetase, alpha subunit
chr4-229	chr4	155405822	155405994	+	13.1	0.571	Intergenic	Intergenic	5457	NM_021985	21936	Mm.489756	NM_009400	ENSMUSG00000041954	Tnfrsf18	AITR|Gitr	tumor necrosis factor receptor superfamily, member 18
chr15-89	chr15	74750016	74750188	+	13.1	0.889	Intergenic	LTR83|LTR|ERVL	-35379	NM_001164039	17069	Mm.788	NM_001164036	ENSMUSG00000022587	Ly6e	9804|Ly67|RIG-E|Sca-2|TSA-1|Tsa1	lymphocyte antigen 6 complex, locus E
chr6-167	chr6	117907292	117907464	+	13.1	0.723	Intergenic	Intergenic	-20025	NM_001173372	108017	Mm.250392	NM_001173372	ENSMUSG00000004988	Fxyd4	0610008I02Rik|AI267073|Chif|MGC107631	FXYD domain-containing ion transport regulator 4
chr5-88	chr5	33886070	33886242	+	13.1	0.617	Intergenic	Intergenic	86128	NM_178390	74504	Mm.294695	NM_178390	ENSMUSG00000037339	Fam53a	2410018C17Rik|5430419M09Rik|Dntnp|KIAA4017	family with sequence similarity 53, member A
chr6-184	chr6	126799104	126799276	+	13.1	0.562	promoter-TSS (NM_025358)	promoter-TSS (NM_025358)	-28	NM_025358	66108	Mm.29939	NM_025358	ENSMUSG00000000399	Ndufa9	1010001N11Rik	NADH dehydrogenase (ubiquinone) 1 alpha subcomplex, 9
chr19-62	chr19	42390511	42390683	+	13.1	0.654	intron (NM_145123, intron 5 of 14)	intron (NM_145123, intron 5 of 14)	-35937	NR_037246	100526549		NR_037246		Mir3085	mmu-mir-3085	microRNA 3085
chr10-85	chr10	80462720	80462892	+	13.1	0.833	intron (NM_010319, intron 1 of 3)	intron (NM_010319, intron 1 of 3)	1304	NM_001038655	14708	Mm.222496	NM_001038655	ENSMUSG00000048240	Gng7	AI840417	guanine nucleotide binding protein (G protein), gamma 7
chr14-71	chr14	64300458	64300630	+	13.1	0.795	intron (NM_173393, intron 1 of 2)	intron (NM_173393, intron 1 of 2)	-45482	NR_030611	100124452		NR_030611		Mir598	Mirn598|mmu-mir-598	microRNA 598
chr1-113	chr1	137096211	137096383	+	13.1	0.579	Intergenic	Intergenic	-32039	NM_134438	171469	Mm.272290	NM_134438	ENSMUSG00000026424	Gpr37l1	AW047233|CAG-18|D0Kist8	G protein-coupled receptor 37-like 1
chr8-407	chr8	107095025	107095197	+	13.1	0.725	Intergenic	Intergenic	-20257	NM_001024606	382051	Mm.290750	NM_001024606	ENSMUSG00000048371	Pdp2	4833426J09Rik|Gm1705|KIAA1348|mKIAA1348	pyruvate dehyrogenase phosphatase catalytic subunit 2
[truncated: 3,406 more rows]
