# Supplementary material for: RBPJ, the Major Transcriptional Effector of Notch Signaling, Remains Associated with Chromatin throughout Mitosis, Suggesting a Role in Mitotic Bookmarking
Source: PLoS Genet. 2014 Mar 6;10(3):e1004204. doi: 10.1371/journal.pgen.1004204 (PMC3945225; doi:10.1371/journal.pgen.1004204)
Supplement: Table S3 — Annotation of RBPJ binding peaks in mitotic F9 cells. (XLSX) [file pgen.1004204.s012.xlsx]

## Sheet: Table S3
Table S3. Annotation of RBPJ binding peaks in mitotic F9 cells
PeakID (cmd=Peak/Mitosis.CBF.rpm.peak mm9)	Chr	Start	End	Strand	Peak Score	Focus Ratio/Region Size	Annotation	Detailed Annotation	Distance to TSS	Nearest PromoterID	Entrez ID	Nearest Unigene	Nearest Refseq	Nearest Ensembl	Gene Name	Gene Alias	Gene Description
chr17-1	chr17	39980174	39980376	+	282.5	0.614	non-coding (NR_046233, exon 1 of 1)	non-coding (NR_046233, exon 1 of 1)	333	NR_046233	100861531		NR_046233		Rn45s	-	45S pre-ribosomal RNA
chrX-1	chrX	166430591	166430793	+	85.2	0.548	Intergenic	Intergenic	-13843	NR_029457	654820	Mm.467605	NM_001039559		G530011O06Rik	-	RIKEN cDNA G530011O06 gene
chr17-6	chr17	3082281	3082483	+	74.3	0.588	intron (NR_003519, intron 1 of 7)	intron (NR_003519, intron 1 of 7)	1801	NR_003519	328734	Mm.335641	NR_003519		Pisd-ps2	D030013I16Rik	phosphatidylserine decarboxylase, pseudogene 2
chr11-26	chr11	3027110	3027312	+	70.6	0.673	intron (NR_003518, intron 2 of 6)	intron (NR_003518, intron 2 of 6)	3181	NR_003518	66776	Mm.489357	NR_003518		Pisd-ps3	4933439C20Rik|MGC103350|MGC65558	phosphatidylserine decarboxylase, pseudogene 3
chr11-49	chr11	108873205	108873407	+	55.3	0.725	Intergenic	LSU-rRNA_Hsa|rRNA|rRNA	91643	NM_015732	12006	Mm.71710	NM_015732	ENSMUSG00000000142	Axin2	Axi1|Axil|Conductin	axin2
chr3-2	chr3	5860553	5860755	+	43.7	0.758	Intergenic	LSU-rRNA_Hsa|rRNA|rRNA	-284415	NM_001163302	19302	Mm.132336	NM_001163304	ENSMUSG00000040374	Pxmp3	D3Ertd138e|PAF-1|PMP35|Pex2	peroxisomal membrane protein 3
chr1-2	chr1	197067832	197068034	+	41.5	0.714	Intergenic	CpG	-65024	NM_007758	12902	Mm.235387	NM_007758	ENSMUSG00000026616	Cr2	C3DR|CD21|CD35|Cr-1|Cr-2|Cr1|MGC130295	complement receptor 2
chr13-3	chr13	44964887	44965089	+	37.9	0.925	intron (NM_021878, intron 4 of 18)	LSU-rRNA_Hsa|rRNA|rRNA	132477	NM_025772	94245	Mm.352311	NM_025772	ENSMUSG00000057531	Dtnbp1	5430437B18Rik|AW048963|dysbindin|sdy	dystrobrevin binding protein 1
chr10-2	chr10	57686672	57686874	+	37.9	0.828	Intergenic	Intergenic	8650	NM_001081954	664783	Mm.482575	NM_001081954		Dux	AW822073|Dux4|Duxbl|EG664783	double homeobox
chr8-26	chr8	19717022	19717224	+	37.1	0.761	Intergenic	L1VL1|LINE|L1	-12453	NM_001039553	626415	Mm.425517	NM_001039553	ENSMUSG00000074456	4930467E23Rik	ENSMUSG00000074453|OTTMUSG00000018948|TSAP	RIKEN cDNA 4930467E23 gene
chr8-27	chr8	20032646	20032848	+	37.1	0.623	Intergenic	L1Md_F|LINE|L1	-12355	NR_028428	381598	Mm.483074	NM_001024708		2610005L07Rik	2810038F24Rik|6720476A01Rik	cadherin 11 pseudogene
chr17-8	chr17	13498918	13499120	+	34.9	0.661	Intergenic	(CTGTG)n|Simple_repeat|Simple_repeat	-48419	NM_001167578	100041352	Mm.264651	NM_001167578	ENSMUSG00000052469	Tcp10c	D17Leh66C|D17Leh66ca|Gm9880|T66C-a|Tcp-10c	t-complex protein 10c
chr17-9	chr17	13744981	13745183	+	34.2	0.697	intron (NR_045437, intron 1 of 3)	(CTGTG)n|Simple_repeat|Simple_repeat	1878	NR_045436	72578	Mm.46549	NR_045436		2700054A10Rik	-	RIKEN cDNA 2700054A10 gene
chr7-1	chr7	12595997	12596199	+	32.8	0.477	Intergenic	Intergenic	-30550	NM_001166731	628946	Mm.484974	NM_001166731	ENSMUSG00000091201	Vmn1r77	Gm6935	vomeronasal 1 receptor 77
chr5-3	chr5	33080268	33080470	+	32	0.837	intron (NM_177298, intron 7 of 7)	intron (NM_177298, intron 7 of 7)	47906	NM_177298	320951	Mm.273765	NM_177298	ENSMUSG00000023452	Pisd	9030221M09Rik	phosphatidylserine decarboxylase
chr8-37	chr8	86186293	86186495	+	30.6	0.86	intron (NM_018771, intron 4 of 6)	intron (NM_018771, intron 4 of 6)	-4145	NM_013641	19216	Mm.474430	NM_013641	ENSMUSG00000019464	Ptger1	42kDa|EP1|Ptgerep1	prostaglandin E receptor 1 (subtype EP1)
chr17-13	chr17	13743517	13743719	+	28.4	0.78	intron (NR_045437, intron 1 of 3)	(CTGTG)n|Simple_repeat|Simple_repeat	3342	NR_045436	72578	Mm.46549	NR_045436		2700054A10Rik	-	RIKEN cDNA 2700054A10 gene
chr8-44	chr8	19698806	19699008	+	26.9	0.75	Intergenic	Intergenic	-30669	NM_001039553	626415	Mm.425517	NM_001039553	ENSMUSG00000074456	4930467E23Rik	ENSMUSG00000074453|OTTMUSG00000018948|TSAP	RIKEN cDNA 4930467E23 gene
chr5-4	chr5	33072849	33073051	+	26.2	0.787	Intergenic	Intergenic	55325	NM_177298	320951	Mm.273765	NM_177298	ENSMUSG00000023452	Pisd	9030221M09Rik	phosphatidylserine decarboxylase
chr10-3	chr10	80363592	80363794	+	25.5	0.833	promoter-TSS (NM_013895)	promoter-TSS (NM_013895)	21	NM_013895	30055	Mm.142132	NM_013895	ENSMUSG00000020219	Timm13	D10Ertd378e|Tim9|Timm9	translocase of inner mitochondrial membrane 13 homolog (yeast)
chr8-50	chr8	19893837	19894039	+	24.8	0.895	promoter-TSS (NR_030708)	promoter-TSS (NR_030708)	-928	NR_030708	547150	Mm.359054	NR_030708		6820431F20Rik	-	cadherin 11 pseudogene
chr1-10	chr1	85268814	85269016	+	24	0.744	Intergenic	Intergenic	-1774	NM_001037909	620078	Mm.461248	NM_001037909	ENSMUSG00000052477	C130026I21Rik	4930565N07Rik|OTTMUSG00000029174	RIKEN cDNA C130026I21 gene
chr13-5	chr13	23493800	23494002	+	24	0.64	Intergenic	Intergenic	21834	NM_013924	30946	Mm.292094	NM_013924	ENSMUSG00000036376	Abt1	-	activator of basal transcription 1
chr12-7	chr12	116859621	116859823	+	21.8	0.7	Intergenic	RMER13B|LTR|ERVK	-426213	NM_001004066	56220	Mm.254997	NM_001004066	ENSMUSG00000042063	Zfp386	KIAA4205|Kzf1|mKIAA4205	zinc finger protein 386 (Kruppel-like)
chr18-10	chr18	82390311	82390513	+	21.8	0.769	Intergenic	Intergenic	185757	NM_008082	14427	Mm.6219	NM_008082	ENSMUSG00000024553	Galr1	Galnr1	galanin receptor 1
chr6-6	chr6	136951435	136951637	+	21.8	0.652	Intergenic	(TG)n|Simple_repeat|Simple_repeat	48492	NM_023898	78600	Mm.290622	NM_023898	ENSMUSG00000064330	Pde6h	A930033D18Rik|PDEgamma	phosphodiesterase 6H, cGMP-specific, cone, gamma
chr13-6	chr13	13017971	13018173	+	21.1	0.622	Intergenic	RLTR46|LTR|ERVK	79525	NM_031191	18811	Mm.88796	NM_031191	ENSMUSG00000079092	Prl2c2	MRP-1|PLF-1|Plf|Plf1	prolactin family 2, subfamily c, member 2
chr12-8	chr12	111710575	111710777	+	21.1	0.558	intron (NM_001135001, intron 3 of 13)	RLTR23|LTR|ERV1	-13273	NM_001081458	26931	Mm.458056	NM_001037934	ENSMUSG00000017843	Ppp2r5c	2610043M05Rik|2700063L20Rik|AI060890|AW545884|C85228|D12Bwg0916e|mKIAA0044	protein phosphatase 2, regulatory subunit B (B56), gamma isoform
chr11-83	chr11	98063926	98064128	+	21.1	0.794	promoter-TSS (NM_026952)	promoter-TSS (NM_026952)	-592	NM_001109628	69131	Mm.488484	NM_001109626	ENSMUSG00000003119	Cdk12	1810022J16Rik|AI646528|Crk7|Crkrs|D11Ertd752e|MGC141525|Pksc	cyclin-dependent kinase 12
chr18-11	chr18	3118006	3118208	+	20.4	0.545	Intergenic	Intergenic	5305	NM_001167539	100312476	Mm.480293	NM_001167539	ENSMUSG00000091539	Vmn1r238	-	vomeronasal 1 receptor, 238
chr13-7	chr13	66816219	66816421	+	20.4	0.867	Intergenic	Intergenic	189966	NM_026219	67530	Mm.379136	NM_026219	ENSMUSG00000021520	Uqcrb	2210415M14Rik|MGC107639|MGC35665|QP-C|QPC|UQBC|UQBP|UQPC	ubiquinol-cytochrome c reductase binding protein
chr4-2	chr4	3092287	3092489	+	19.7	0.893	Intergenic	Intergenic	-6842	NM_001167534	100312470	Mm.480297	NM_001167534	ENSMUSG00000078367	Vmn1r2	Gm11776|OTTMUSG00000004179	vomeronasal 1 receptor 2
chr6-11	chr6	145159389	145159591	+	19.7	0.667	promoter-TSS (NM_177222)	promoter-TSS (NM_177222)	0	NM_177222	320662	Mm.207779	NM_177222	ENSMUSG00000043541	Casc1	A230084G12Rik|Las1	cancer susceptibility candidate 1
chr6-10	chr6	136752896	136753098	+	19.7	0.848	promoter-TSS (NM_175652)	promoter-TSS (NM_175652)	-45	NM_175652	320332	Mm.489077	NM_175652	ENSMUSG00000068851	Hist4h4	B130044J01Rik	histone cluster 4, H4
chr12-10	chr12	111935357	111935559	+	19.7	0.727	promoter-TSS (NM_010480)	promoter-TSS (NM_010480)	-853	NM_010480	15519	Mm.486334	NM_010480	ENSMUSG00000021270	Hsp90aa1	86kDa|89kDa|AL024080|AL024147|Hsp86-1|Hsp89|Hsp90|Hspca|hsp4	heat shock protein 90, alpha (cytosolic), class A member 1
chr16-3	chr16	57391643	57391845	+	19.7	0.564	intron (NM_001040397, intron 1 of 4)	LSU-rRNA_Hsa|rRNA|rRNA	38354	NM_001040397	78749	Mm.328360	NM_001040397	ENSMUSG00000043336	Filip1l	4631422O05Rik|Doc1	filamin A interacting protein 1-like
chr6-7	chr6	124870154	124870356	+	19.7	0.628	Intergenic	Intergenic	-2291	NM_026988	69202	Mm.486214	NM_026988	ENSMUSG00000030122	Ptms	2610009E16Rik	parathymosin
chr12-9	chr12	111656288	111656490	+	19.7	0.692	Intergenic	Intergenic	-29000	NM_001135001	26931	Mm.458056	NM_001037934	ENSMUSG00000017843	Ppp2r5c	2610043M05Rik|2700063L20Rik|AI060890|AW545884|C85228|D12Bwg0916e|mKIAA0044	protein phosphatase 2, regulatory subunit B (B56), gamma isoform
chr7-2	chr7	7252415	7252617	+	19.7	0.689	promoter-TSS (NM_011334)	promoter-TSS (NM_011334)	-294	NM_011334	12727	Mm.297883	NM_011334	ENSMUSG00000000605	Clcn4-2	Clc4-2|Clcn4|MGC117899	chloride channel 4-2
chr12-11	chr12	111829794	111829996	+	18.9	0.688	non-coding (NR_033340, exon 1 of 1)	non-coding (NR_033340, exon 1 of 1)	311	NR_033340	319786	Mm.129691	NR_033340		B930059L03Rik	-	RIKEN cDNA B930059L03 gene
chr11-85	chr11	98798668	98798870	+	18.9	0.828	promoter-TSS (NM_009024)	promoter-TSS (NM_009024)	-241	NM_009024	19401	Mm.439744	NM_001176528	ENSMUSG00000037992	Rara	Nr1b1|RAR|RARalpha1	retinoic acid receptor, alpha
chr6-12	chr6	122760799	122761001	+	18.9	0.667	Intergenic	Intergenic	-9302	NM_021899	60611	Mm.87142	NM_021899	ENSMUSG00000003154	Foxj2	Fhx	forkhead box J2
chr17-15	chr17	3352937	3353139	+	18.9	0.677	intron (NM_001122998, intron 1 of 26)	intron (NM_001122998, intron 1 of 26)	26465	NM_001122998	24001	Mm.137134	NM_001122998	ENSMUSG00000023800	Tiam2	3000002F19Rik|STEF|mKIAA2016	T cell lymphoma invasion and metastasis 2
chr11-86	chr11	116636182	116636384	+	18.9	0.632	intron (NM_011371, intron 1 of 8)	intron (NM_011371, intron 1 of 8)	538	NM_011371	20445	Mm.488162	NM_011371	ENSMUSG00000009588	St6galnac1	Siat7a	ST6 (alpha-N-acetyl-neuraminyl-2,3-beta-galactosyl-1,3)-N-acetylgalactosaminide alpha-2,6-sialyltransferase 1
chr4-3	chr4	118744408	118744610	+	18.2	0.579	Intergenic	Intergenic	-36841	NM_011400	20525	Mm.21002	NM_011400	ENSMUSG00000028645	Slc2a1	Glut-1|Glut1	solute carrier family 2 (facilitated glucose transporter), member 1
chr11-89	chr11	116627958	116628160	+	18.2	0.719	intron (NM_011371, intron 5 of 8)	intron (NM_011371, intron 5 of 8)	8762	NM_011371	20445	Mm.488162	NM_011371	ENSMUSG00000009588	St6galnac1	Siat7a	ST6 (alpha-N-acetyl-neuraminyl-2,3-beta-galactosyl-1,3)-N-acetylgalactosaminide alpha-2,6-sialyltransferase 1
chr12-13	chr12	109571631	109571833	+	18.2	0.758	promoter-TSS (NM_010010)	promoter-TSS (NM_010010)	-859	NM_010010	13116	Mm.41911	NM_010010	ENSMUSG00000021259	Cyp46a1	Cyp46	cytochrome P450, family 46, subfamily a, polypeptide 1
chrX-12	chrX	131120157	131120359	+	18.2	0.735	promoter-TSS (NM_019865)	promoter-TSS (NM_019865)	65	NM_019865	19982	Mm.286408	NM_019865	ENSMUSG00000079435	Rpl36a	L44L|Rpl44	ribosomal protein L36A
chr18-12	chr18	36719798	36720000	+	18.2	0.722	promoter-TSS (NM_175375)	promoter-TSS (NM_175375)	-358	NM_175375	108857	Mm.482287	NM_175375	ENSMUSG00000024483	Ankhd1	1110004O12Rik|4933432B13Rik|9130019P20Rik|A530027J04Rik|A630021B20Rik|AA571404|FLJ00246|Mask|mFLJ00246|mKIAA1085	ankyrin repeat and KH domain containing 1
chr17-16	chr17	84865043	84865245	+	18.2	0.778	intron (NM_183021, intron 1 of 37)	CpG	404	NM_183021	240174	Mm.246767	NM_177826	ENSMUSG00000024251	Thada	6530405K19|A930021O22|AU019899|BC052885|GITA	thyroid adenoma associated
chr3-5	chr3	88314101	88314303	+	18.2	0.625	Intergenic	Intergenic	-6948	NM_001002011	16905	Mm.471227	NM_001002011	ENSMUSG00000028063	Lmna	Dhe	lamin A
chr4-4	chr4	151236031	151236233	+	18.2	0.852	promoter-TSS (NM_001081557)	promoter-TSS (NM_001081557)	-255	NM_001081557	100072	Mm.318846	NM_001166021	ENSMUSG00000014592	Camta1	1810059M14Rik|2310058O09Rik|AI316882|AW987475|KIAA0833|mKIAA0833	calmodulin binding transcription activator 1
chr6-13	chr6	136280560	136280762	+	18.2	0.828	TTS (NM_001142734)	TTS (NM_001142734)	3104	NM_001142734	668137	Mm.417085	NM_001142734	ENSMUSG00000060782	Gm8994	B020013A22Rik|EG668137	predicted gene 8994
chr12-14	chr12	112217523	112217725	+	17.5	0.742	promoter-TSS (NM_175207)	promoter-TSS (NM_175207)	-393	NM_175207	74251	Mm.250989	NM_175207	ENSMUSG00000037904	Ankrd9	2500003O20Rik	ankyrin repeat domain 9
chr6-15	chr6	117829121	117829323	+	17.5	0.778	Intergenic	Intergenic	16127	NM_001001792	22685	Mm.249661	NM_001001792	ENSMUSG00000042097	Zfp239	Mok-2|Mok2|Znf239	zinc finger protein 239
chr6-14	chr6	113025923	113026125	+	17.5	0.8	intron (NR_027009, intron 1 of 1)	intron (NR_027009, intron 1 of 1)	1214	NR_027010	14910	Mm.280950	NR_027008		Gt(ROSA)26Sor	AV258896|Gtrgeo26|Gtrosa26|R26|ROSA26	gene trap ROSA 26, Philippe Soriano
chr8-75	chr8	113579134	113579336	+	17.5	0.821	3' UTR (NM_146217, exon 21 of 21)	3' UTR (NM_146217, exon 21 of 21)	-1004	NM_028274	72544	Mm.334810	NM_028274		Exosc6	2610510N21Rik|C76919|MGC151362|Mtr3	exosome component 6
chr12-19	chr12	109514943	109515145	+	16.7	0.767	Intergenic	Intergenic	-1417	NM_001159910	668158	Mm.482792	NM_001159910	ENSMUSG00000084883	Ccdc85c	EG668158|Gm265|Gm9010	coiled-coil domain containing 85C
chr5-11	chr5	115637425	115637627	+	16.7	0.562	Intergenic	Intergenic	-1396	NM_013879	29867	Mm.38551	NM_013879	ENSMUSG00000029544	Cabp1	-	calcium binding protein 1
chr12-20	chr12	114333746	114333948	+	16.7	0.821	Intergenic	Intergenic	-2642	NM_054081	116870	Mm.212577	NM_054081	ENSMUSG00000021144	Mta1	MGC118456	metastasis associated 1
chr4-6	chr4	149184423	149184625	+	16.7	0.719	Intergenic	Intergenic	-36148	NM_027460	70556	Mm.41877	XM_003689205	ENSMUSG00000028982	Slc25a33	5730438N18Rik|MGC4399|Pnc1	solute carrier family 25, member 33
chr13-11	chr13	23504288	23504490	+	16.7	0.722	Intergenic	Intergenic	11346	NM_013924	30946	Mm.292094	NM_013924	ENSMUSG00000036376	Abt1	-	activator of basal transcription 1
chr4-5	chr4	133951993	133952195	+	16.7	0.759	promoter-TSS (NM_133880)	promoter-TSS (NM_133880)	-181	NM_133880	100163	Mm.22116	NM_133880	ENSMUSG00000037366	Pafah2	2310074E22Rik|AI507170	platelet-activating factor acetylhydrolase 2
chr12-17	chr12	88238371	88238573	+	16.7	0.846	Intergenic	Intergenic	-12708	NM_145836	238330	Mm.248358	NM_145836	ENSMUSG00000034168	6430527G18Rik	Eap1|Irf2bpl	RIKEN cDNA 6430527G18 gene
chr8-79	chr8	116893608	116893810	+	16.7	0.704	intron (NM_173016, intron 7 of 8)	intron (NM_173016, intron 7 of 8)	-18331	NR_045831	71122		NR_045831		4933408N05Rik	-	RIKEN cDNA 4933408N05 gene
chr11-90	chr11	69232474	69232676	+	16.7	0.774	Intergenic	Intergenic	-5398	NM_001017426	216850	Mm.472522	NM_001017426	ENSMUSG00000018476	Kdm6b	1700064E03Rik|BC038313|Jmjd3|KIAA0346|mKIAA0346	KDM1 lysine (K)-specific demethylase 6B
chr14-6	chr14	98567024	98567226	+	16.7	0.571	intron (NM_001038610, intron 1 of 10)	intron (NM_001038610, intron 1 of 10)	1637	NM_001038610	13134	Mm.320593	NM_001038610	ENSMUSG00000055639	Dach1	AI182278|Dac|Dach|E130112M23Rik	dachshund 1 (Drosophila)
chr12-25	chr12	107371544	107371746	+	16	0.706	Intergenic	Intergenic	123172	NM_001029843	22367	Mm.2981	NM_001029843	ENSMUSG00000021115	Vrk1	51PK	vaccinia related kinase 1
chr7-3	chr7	30880184	30880386	+	16	0.84	intron (NM_011981, intron 1 of 2)	intron (NM_011981, intron 1 of 2)	190	NM_011981	26466	Mm.195092	NM_011981	ENSMUSG00000049421	Zfp260	AI480997|Ozrf1|PEX1|Zfp63|Znf260	zinc finger protein 260
chr4-10	chr4	116804410	116804612	+	16	0.692	exon (NM_013807, exon 6 of 15)	exon (NM_013807, exon 6 of 15)	2046	NM_013807	12795	Mm.259022	NM_013807	ENSMUSG00000028680	Plk3	Cnk|Fnk|PRK	polo-like kinase 3 (Drosophila)
chr17-21	chr17	30713475	30713677	+	16	0.719	promoter-TSS (NM_027060)	promoter-TSS (NM_027060)	-344	NM_027060	224671	Mm.41220	NM_027060	ENSMUSG00000062202	Btbd9	1700023F20Rik|4930402L05|AI464421	BTB (POZ) domain containing 9
chr5-15	chr5	124199758	124199960	+	16	0.677	promoter-TSS (NM_025438)	promoter-TSS (NM_025438)	124	NM_001042421	208628	Mm.441089	NM_001042421	ENSMUSG00000029414	Kntc1	D330012D13	kinetochore associated 1
chr8-85	chr8	82235726	82235928	+	16	0.759	promoter-TSS (NM_015751)	promoter-TSS (NM_015751)	108	NM_026904	68999	Mm.257445	NM_026904	ENSMUSG00000036977	Anapc10	1500026N15Rik|A830003M23Rik|APC10	anaphase promoting complex subunit 10
chr12-26	chr12	109242614	109242816	+	16	0.677	Intergenic	Intergenic	-1091	NM_021399	58208	Mm.392694	NM_001079883	ENSMUSG00000048251	Bcl11b	9130430L19Rik|AI604821|B630002E05Rik|BCL-11B|Ctip2|Rit1	B cell leukemia/lymphoma 11B
chr8-87	chr8	121936693	121936895	+	16	0.704	Intergenic	Intergenic	18002	NM_019966	56690	Mm.423037	NM_019966	ENSMUSG00000074064	Mlycd	AI324784|Mcd	malonyl-CoA decarboxylase
chr6-16	chr6	29698321	29698523	+	16	0.84	intron (NM_176996, intron 1 of 11)	(CTGTG)n|Simple_repeat|Simple_repeat	12925	NM_176996	319757	Mm.29279	NM_176996	ENSMUSG00000001761	Smo	E130215L21Rik|Smoh|bnb|smoothened	smoothened homolog (Drosophila)
chr19-3	chr19	12040010	12040212	+	16	0.645	promoter-TSS (NM_001033174)	promoter-TSS (NM_001033174)	-223	NM_001033174	76303	Mm.291279	NM_001033174	ENSMUSG00000024687	Osbp	1110018F06Rik|AW559088|KIAA4220|mKIAA4220	oxysterol binding protein
chr12-29	chr12	112510747	112510949	+	16	0.786	intron (NM_033603, intron 3 of 11)	B2_Mm2|SINE|B2	1526	NM_033603	93835	Mm.197639	NM_033603	ENSMUSG00000021278	Amn	5033428N14Rik|AV002116	amnionless
chr12-22	chr12	87860246	87860448	+	16	0.808	3' UTR (NM_011934, exon 7 of 7)	3' UTR (NM_011934, exon 7 of 7)	97753	NM_011934	26380	Mm.235550	NM_001159500	ENSMUSG00000021255	Esrrb	Err2|Errb|Estrrb|Nr3b2	estrogen related receptor, beta
chr1-37	chr1	173461553	173461755	+	16	0.471	exon (NM_010584, exon 4 of 8)	exon (NM_010584, exon 4 of 8)	3771	NM_010584	16429	Mm.247426	NM_010584	ENSMUSG00000038209	Itln1	IntL|Itln|Itln2|Itln5|Itlna|Lfr|MGC183671|MGC183706	intelectin 1 (galactofuranose binding)
chr17-20	chr17	24042177	24042379	+	16	0.667	Intergenic	Intergenic	6589	NM_001039238	630537	Mm.436677	XM_003689307	ENSMUSG00000067843	Dcpp2	Dcpp-2|EG630537|MGC70235|SPT-2	demilune cell and parotid protein 2
chr5-13	chr5	26397813	26398015	+	16	0.629	Intergenic	Intergenic	17890	NM_001177579	100039045	Mm.375471	NM_001177579	ENSMUSG00000073116	Gm10471	ENSMUSG00000073116|MGC178653	predicted gene 10471
chr4-9	chr4	108672996	108673198	+	16	0.767	promoter-TSS (NM_146150)	promoter-TSS (NM_146150)	-313	NM_146150	230598	Mm.442231	NM_146150	ENSMUSG00000053510	Nrd1	2600011I06Rik|AI875733|MGC25477|NRD-C	nardilysin, N-arginine dibasic convertase, NRD convertase 1
chr10-6	chr10	20765986	20766188	+	16	0.87	intron (NM_026203, intron 19 of 23)	intron (NM_026203, intron 19 of 23)	5461	NM_001177776	52906	Mm.486431	NM_001177776	ENSMUSG00000019986	Ahi1	1700015F03Rik|Ahi-1|D10Bwg0629e	Abelson helper integration site 1
chr8-83	chr8	23521756	23521958	+	16	0.75	promoter-TSS (NM_020560)	promoter-TSS (NM_020560)	45	NM_020560	57312	Mm.289402	NM_020560	ENSMUSG00000031533	Mrps31	1500002D03Rik|AA960481|Imogen38|Imogen44	mitochondrial ribosomal protein S31
chr11-95	chr11	69445958	69446160	+	16	0.846	promoter-TSS (NM_011814)	promoter-TSS (NM_011814)	-414	NM_011814	23879	Mm.41930	NM_011814	ENSMUSG00000018765	Fxr2	Fxr2h	fragile X mental retardation, autosomal homolog 2
chr12-30	chr12	113962336	113962538	+	16	0.852	intron (NM_001024602, intron 1 of 18)	MER45A|DNA|Tip100	2052	NM_001024602	217882	Mm.23689	NM_001024602	ENSMUSG00000072825	AW555464	AI466840|Kiaa0284|mKIAA0284	expressed sequence AW555464
chr8-89	chr8	129469885	129470087	+	16	0.76	promoter-TSS (NM_024214)	promoter-TSS (NM_024214)	-165	NM_024214	67952	Mm.489811	NM_024214	ENSMUSG00000058779	Tomm20	1810060K07Rik|BB284719|Gm19268|MAS20|MGC117642|MGC6333|MOM19|TOM20|mKIAA0016	translocase of outer mitochondrial membrane 20 homolog (yeast)
chr12-23	chr12	101202565	101202767	+	16	0.778	promoter-TSS (NM_001164427)	promoter-TSS (NM_001164427)	-43	NM_001164427	217826	Mm.312335	NM_001164426	ENSMUSG00000045404	Kcnk13	BB085247|F730021E22Rik|Gm1570|Gm1685|MGC31053	potassium channel, subfamily K, member 13
chr13-13	chr13	21801867	21802069	+	16	0.852	Intergenic	Intergenic	6044	NM_178199	319185	Mm.377880	NM_178199	ENSMUSG00000069314	Hist1h2bl	H2b-291a	histone cluster 1, H2bl
chr4-8	chr4	108506651	108506853	+	16	0.759	promoter-TSS (NM_025334)	promoter-TSS (NM_025334)	-531	NM_025334	66073	Mm.159965	NM_025334	ENSMUSG00000028567	Txndc12	0610040B21Rik|ERp16|ERp19	thioredoxin domain containing 12 (endoplasmic reticulum)
chr6-18	chr6	124797372	124797574	+	16	0.8	intron (NM_013534, intron 9 of 14)	intron (NM_013534, intron 9 of 14)	-7180	NM_013530	14695	Mm.68889	NM_013530	ENSMUSG00000023439	Gnb3	Gnb-3	guanine nucleotide binding protein (G protein), beta 3
chr5-14	chr5	110877992	110878194	+	16	0.7	promoter-TSS (NM_001142642)	promoter-TSS (NM_001142642)	-571	NM_001142642	381668	Mm.472278	NM_001142642	ENSMUSG00000043323	Fbrsl1	2410025L10Rik|AI467568|Gm1049|mKIAA1545	fibrosin-like 1
chr4-11	chr4	117157657	117157859	+	16	0.786	intron (NM_025739, intron 2 of 14)	intron (NM_025739, intron 2 of 14)	11762	NM_025739	66743	Mm.318331	NM_025739	ENSMUSG00000028677	Rnf220	4732477A13|4931406I20Rik|5730503K05Rik|AV302541	ring finger protein 220
chr11-94	chr11	3192881	3193083	+	16	0.7	intron (NM_019574, intron 1 of 3)	intron (NM_019574, intron 1 of 3)	2522	NM_019574	56218	Mm.486715	NM_001253690	ENSMUSG00000020453	Patz1	8430401L15Rik|AI447519|Mazr|Patz|Zfp278	POZ (BTB) and AT hook containing zinc finger 1
chr8-81	chr8	12873345	12873547	+	16	0.645	Intergenic	Intergenic	-41527	NR_045775	100504249		NR_045775		Gm15350	OTTMUSG00000020611	predicted gene 15350
chr8-88	chr8	123033858	123034060	+	16	0.75	intron (NM_198671, intron 1 of 15)	intron (NM_198671, intron 1 of 15)	21193	NM_198671	382034	Mm.334856	NM_001145896	ENSMUSG00000031822	Gse1	2210013I18Rik|MGC58013|mKIAA0182	genetic suppressor element 1
chr8-82	chr8	22158319	22158521	+	16	0.808	Intergenic	L1_Mus2|LINE|L1	-6804	NM_183253	66298	Mm.482941	NM_183253	ENSMUSG00000074447	Defa21	2010016B13Rik|Defcr21	defensin, alpha, 21
chr6-17	chr6	113711847	113712049	+	16	0.677	intron (NM_009723, intron 17 of 21)	intron (NM_009723, intron 17 of 21)	-21273	NM_024206	110379	Mm.29296	NM_024206	ENSMUSG00000030298	Sec13	1110003H02Rik|Sec13l1|Sec13r	SEC13 homolog (S. cerevisiae)
chr10-8	chr10	80641775	80641977	+	15.3	0.704	TTS (NR_028549)	TTS (NR_028549)	170	NR_028549	100217454		NR_028549		Snord37	MBII-376	small nucleolar RNA, C/D box 37
chr18-14	chr18	82981907	82982109	+	15.3	0.769	Intergenic	Intergenic	-53577	NR_045389	76961	Mm.396392	NR_045389		2210420H20Rik	-	RIKEN cDNA 2210420H20 gene
chr12-36	chr12	110856312	110856514	+	15.3	0.692	promoter-TSS (NR_029918)	promoter-TSS (NR_029918)	-55	NR_029918	723854		NR_029918		Mir370	Mirn370|mmu-mir-370	microRNA 370
chr11-98	chr11	69394590	69394792	+	15.3	0.833	intron (NM_001127233, intron 1 of 10)	intron (NM_001127233, intron 1 of 10)	830	NM_001127233	22059	Mm.222	NM_001127233	ENSMUSG00000059552	Trp53	Tp53|bbl|bfy|bhy|p44|p53	transformation related protein 53
chr8-94	chr8	86710504	86710706	+	15.3	0.639	Intergenic	Intergenic	-7745	NR_029821	723819		NR_029821		Mir181c	Mirn181c	microRNA 181c
chr19-4	chr19	16855701	16855903	+	15.3	0.833	promoter-TSS (NM_173028)	promoter-TSS (NM_173028)	-379	NM_173028	271564	Mm.211963	NM_173028	ENSMUSG00000046230	Vps13a	4930425F11|4930516E05Rik|4930543C13Rik|9930023P20|Chac|Chorein|D330038K10Rik|KIAA0986|mKIAA0986	vacuolar protein sorting 13A (yeast)
chr12-40	chr12	113846397	113846599	+	15.3	0.704	intron (NM_198411, intron 13 of 22)	intron (NM_198411, intron 13 of 22)	-11760	NM_007421	11565	Mm.3440	NM_007421	ENSMUSG00000011148	Adssl1	AI528595|Adss|Adss1	adenylosuccinate synthetase like 1
chr14-8	chr14	63456000	63456202	+	15.3	0.742	promoter-TSS (NM_175546)	promoter-TSS (NM_175546)	-426	NM_175546	268752	Mm.482243	NM_175546	ENSMUSG00000014547	Wdfy2	5830485M08|B130024L21Rik|MGC141241|ProF|ZFYVE22	WD repeat and FYVE domain containing 2
chr8-100	chr8	124071215	124071417	+	15.3	0.741	non-coding (NR_045903, exon 3 of 3)	non-coding (NR_045903, exon 3 of 3)	3028	NR_045903	72259	Mm.396206	NR_045903		1700030M09Rik	-	RIKEN cDNA 1700030M09 gene
chr8-98	chr8	112230456	112230658	+	15.3	0.852	intron (NR_030773, intron 2 of 7)	intron (NR_030773, intron 2 of 7)	569	NM_029468	75871	Mm.286964	NM_001167946	ENSMUSG00000031728	Zfp821	4930566A11Rik|Znf821	zinc finger protein 821
chr1-42	chr1	88479212	88479414	+	15.3	0.875	promoter-TSS (NM_008801)	promoter-TSS (NM_008801)	-237	NM_008801	18582	Mm.12925	NM_008801	ENSMUSG00000026239	Pde6d	AI841218|PrBP/delta	phosphodiesterase 6D, cGMP-specific, rod, delta
chr9-41	chr9	44226178	44226380	+	15.3	0.808	promoter-TSS (NM_201372)	promoter-TSS (NM_201372)	-189	NM_201372	382073	Mm.259573	NM_201372	ENSMUSG00000043923	Ccdc84	D630044F24Rik|Gm1114|MGC106805	coiled-coil domain containing 84
chr6-22	chr6	124779974	124780176	+	15.3	0.786	promoter-TSS (NM_013700)	promoter-TSS (NM_013700)	-119	NM_013538	14793	Mm.285723	NM_013538	ENSMUSG00000023505	Cdca3	2410005A12Rik|C8|Grcc8|Tome-1	cell division cycle associated 3
chr11-99	chr11	117219720	117219922	+	15.3	0.778	intron (NM_001113488, intron 8 of 9)	intron (NM_001113488, intron 8 of 9)	26194	NM_001113488	53860	Mm.38450	NM_001113486	ENSMUSG00000059248	2013-09-09	MSF1|Msf|PNUTL4|Sint1	septin 9
chr8-97	chr8	97227297	97227499	+	15.3	0.786	Intergenic	Intergenic	-7256	NM_026385	67801	Mm.279977	NM_026385	ENSMUSG00000031775	Pllp	0610010I06Rik|AV001002|Plapi|Tm4sf11	plasma membrane proteolipid
chr7-5	chr7	4704631	4704833	+	15.3	0.714	promoter-TSS (NM_183406)	promoter-TSS (NM_183406)	-36	NM_183405	333182	Mm.29625	NM_183405	ENSMUSG00000051811	Cox6b2	1700067P11Rik|BC048670|COXVIB2|MGC130249|MGC130250	cytochrome c oxidase subunit VIb polypeptide 2
chr3-6	chr3	104667611	104667813	+	15.3	0.7	promoter-TSS (NM_009797)	promoter-TSS (NM_009797)	288	NM_153091	229681	Mm.316833	NM_001253702	ENSMUSG00000045576	St7l	MGC130399|St7r	suppression of tumorigenicity 7-like
chr12-31	chr12	20276905	20277107	+	15.3	0.692	Intergenic	Intergenic	544634	NR_015521	69513	Mm.273972	NR_015521		1700030C10Rik	KIAA0400	RIKEN cDNA 1700030C10 gene
chr6-21	chr6	122714606	122714808	+	15.3	0.778	Intergenic	CpG	-21944	NM_011401	20527	Mm.395108	NM_011401	ENSMUSG00000003153	Slc2a3	AA408729|AL023014|AL024341|AU040424|C78366|Glut-3|Glut3	solute carrier family 2 (facilitated glucose transporter), member 3
chr6-20	chr6	115945706	115945908	+	15.3	0.759	promoter-TSS (NM_026376)	promoter-TSS (NM_026376)	-784	NM_026376	67784	Mm.3085	NM_026376	ENSMUSG00000030123	Plxnd1	6230425C21Rik	plexin D1
chr17-23	chr17	27521252	27521454	+	15.3	0.741	Intergenic	Intergenic	118896	NM_001013385	268934	Mm.358940	NM_001013385	ENSMUSG00000063239	Grm4	Gprc1d|mGluR4	glutamate receptor, metabotropic 4
chr12-34	chr12	106974168	106974370	+	15.3	0.815	intron (NM_030187, intron 7 of 17)	intron (NM_030187, intron 7 of 17)	30077	NM_030187	78801	Mm.36006	NM_030187	ENSMUSG00000041323	Ak7	4930502N02Rik	adenylate kinase 7
chr12-42	chr12	115011602	115011804	+	15.3	0.793	Intergenic	RMER17A2|LTR|ERVK	229584	NM_174885	238406	Mm.188683	NM_174885	ENSMUSG00000043945	Adam6a	Adam6|tMDCIV	a disintegrin and metallopeptidase domain 6A
chr8-96	chr8	89427361	89427563	+	15.3	0.516	Intergenic	Intergenic	-18305	NM_030563	80750	Mm.428374	NM_030563	ENSMUSG00000031652	N4bp1	AI481586|C81621|MGC7607	NEDD4 binding protein 1
chr7-6	chr7	6680924	6681126	+	15.3	0.594	intron (NM_008817, intron 1 of 8)	intron (NM_008817, intron 1 of 8)	2105	NM_008817	18616	Mm.389800	NM_008817	ENSMUSG00000002265	Peg3	AL022617|ASF-1|End4|Gcap4|Pw1|Zfp102|mKIAA0287	paternally expressed 3
chr1-38	chr1	51535447	51535649	+	15.3	0.913	promoter-TSS (NM_028696)	promoter-TSS (NM_028696)	-305	NM_028696	109019	Mm.196290	NM_028696	ENSMUSG00000026107	Obfc2a	4930434H03Rik|4930442A21Rik|4930488J04Rik|4933440J18Rik|5830411E10Rik|AI852561|Nabp1|Nbp1	oligonucleotide/oligosaccharide-binding fold containing 2A
chr1-45	chr1	130140488	130140690	+	15.3	0.833	promoter-TSS (NM_026390)	promoter-TSS (NM_026390)	-169	NM_026390	67812	Mm.293321	NM_026390	ENSMUSG00000026353	Ubxn4	1300013G12Rik|KIAA0242|Ubxd2|mKIAA0242	UBX domain protein 4
chr5-18	chr5	108863432	108863634	+	15.3	0.769	promoter-TSS (NM_007507)	promoter-TSS (NM_007507)	-136	NM_007507	11958	Mm.136093	NM_007507	ENSMUSG00000050856	Atp5k	2610008D24Rik|Atp5i|Lfm1|MGC107302	ATP synthase, H+ transporting, mitochondrial F1F0 complex, subunit e
chr17-22	chr17	27430254	27430456	+	15.3	0.72	Intergenic	Intergenic	-88972	NM_146075	224640	Mm.29689	NM_146075	ENSMUSG00000044857	Lemd2	BC026588|Lem2|MGC37253|NET25	LEM domain containing 2
chr8-102	chr8	126243347	126243549	+	15.3	0.759	Intergenic	Intergenic	-14410	NR_040702	234863	Mm.246601	NR_040702		6030466F02Rik	-	RIKEN cDNA 6030466F02 gene
chr6-24	chr6	127630738	127630940	+	15.3	0.731	Intergenic	Intergenic	88338	NM_201371	381813	Mm.39750	NM_201371	ENSMUSG00000030350	Prmt8	Hrmt1l3|Hrmt1l4	protein arginine N-methyltransferase 8
chr8-101	chr8	125091200	125091402	+	15.3	0.543	promoter-TSS (NM_026014)	promoter-TSS (NM_026014)	-614	NM_026014	67177	Mm.21873	NM_026014	ENSMUSG00000006585	Cdt1	2610318F11Rik|AW545653|C76791|Ris2	chromatin licensing and DNA replication factor 1
chr15-5	chr15	9000675	9000877	+	14.6	0.692	promoter-TSS (NM_001085410)	promoter-TSS (NM_001085410)	-233	NM_001085410	68646	Mm.468219	NM_001040395	ENSMUSG00000022253	Nadkd1	1110020G09Rik|4933430B08Rik	NAD kinase domain containing 1
chr8-127	chr8	126759594	126759796	+	14.6	0.75	intron (NM_139272, intron 1 of 15)	intron (NM_139272, intron 1 of 15)	4401	NM_139272	108148	Mm.33808	NM_139272	ENSMUSG00000089704	Galnt2	AI480629	UDP-N-acetyl-alpha-D-galactosamine:polypeptide N-acetylgalactosaminyltransferase 2
chr8-119	chr8	113153686	113153888	+	14.6	0.72	intron (NM_146216, intron 1 of 18)	intron (NM_146216, intron 1 of 18)	11249	NM_146216	234729	Mm.471242	NM_146216	ENSMUSG00000010936	Vac14	AA959718|BC032215|D8Wsu151e|MGC38230|Tax1bp2|Trx|ingls	Vac14 homolog (S. cerevisiae)
chr12-43	chr12	20234203	20234405	+	14.6	0.679	Intergenic	MMERGLN-int|LTR|ERV1	587336	NR_015521	69513	Mm.273972	NR_015521		1700030C10Rik	KIAA0400	RIKEN cDNA 1700030C10 gene
chr12-50	chr12	88246970	88247172	+	14.6	0.68	Intergenic	Intergenic	-21307	NM_145836	238330	Mm.248358	NM_145836	ENSMUSG00000034168	6430527G18Rik	Eap1|Irf2bpl	RIKEN cDNA 6430527G18 gene
chr12-54	chr12	109507618	109507820	+	14.6	0.667	intron (NM_001159910, intron 1 of 5)	intron (NM_001159910, intron 1 of 5)	5908	NM_001159910	668158	Mm.482792	NM_001159910	ENSMUSG00000084883	Ccdc85c	EG668158|Gm265|Gm9010	coiled-coil domain containing 85C
chr5-19	chr5	104475441	104475643	+	14.6	0.833	promoter-TSS (NM_028794)	promoter-TSS (NM_028794)	-488	NM_028794	74167	Mm.241484	NM_028794	ENSMUSG00000029310	Nudt9	1190002C07Rik|AI462474	nudix (nucleoside diphosphate linked moiety X)-type motif 9
chr8-114	chr8	87189232	87189434	+	14.6	0.552	Intergenic	Intergenic	-2582	NM_010499	15936	Mm.399	NM_010499	ENSMUSG00000053560	Ier2	AI317238|Ch1|Pip92	immediate early response 2
chr8-113	chr8	87025505	87025707	+	14.6	0.655	intron (NM_007578, intron 3 of 46)	intron (NM_007578, intron 3 of 46)	86343	NM_001252061	12286	Mm.334658	NM_001252059	ENSMUSG00000034656	Cacna1a	APCA|Caca1a|Cacnl1a4|Cav2.1|Ccha1a|EA2|FHM|HPCA|MHP|MHP1|SCA6|alpha1A|la|leaner|nmf352|rkr|rocker|tg|tottering	calcium channel, voltage-dependent, P/Q type, alpha 1A subunit
chr6-31	chr6	125381775	125381977	+	14.6	0.808	Intergenic	Lx8|LINE|L1	-51354	NM_198604	213522	Mm.333396	NM_198604	ENSMUSG00000038167	Plekhg6	BC026778|Gm155|MGC30363	pleckstrin homology domain containing, family G (with RhoGef domain) member 6
chr8-123	chr8	123738897	123739099	+	14.6	0.7	Intergenic	B3A|SINE|B2	87413	NM_008024	14241	Mm.5111	NM_008024		Foxl1	FREAC7|Fkh6|fkh-6	forkhead box L1
chr10-9	chr10	20671923	20672125	+	14.6	0.72	promoter-TSS (NM_026203)	promoter-TSS (NM_026203)	-329	NM_026203	52906	Mm.486431	NM_001177776	ENSMUSG00000019986	Ahi1	1700015F03Rik|Ahi-1|D10Bwg0629e	Abelson helper integration site 1
chr19-5	chr19	8860422	8860624	+	14.6	0.783	intron (NM_001177798, intron 1 of 11)	intron (NM_001177798, intron 1 of 11)	283	NM_146092	225895	Mm.489793	NM_001177798	ENSMUSG00000003680	Taf6l	2810417N14Rik|BB223262|C530024J06Rik|MGC41377|Paf65a	TAF6-like RNA polymerase II, p300/CBP-associated factor (PCAF)-associated factor
chr19-6	chr19	23207677	23207879	+	14.6	0.864	Intergenic	Intergenic	-7938	NM_010638	16601	Mm.392684	NM_010638	ENSMUSG00000033863	Klf9	2310051E17Rik|AA589643|BTEB-1|Bteb1|ENSMUSG00000055440|Gm9971	Kruppel-like factor 9
chr3-7	chr3	87714559	87714761	+	14.6	0.731	intron (NM_008231, intron 1 of 5)	intron (NM_008231, intron 1 of 5)	4417	NM_008231	15191	Mm.292208	NM_008231	ENSMUSG00000004897	Hdgf	AI118077|D3Ertd299e	hepatoma-derived growth factor
chr11-101	chr11	115794770	115794972	+	14.6	0.643	promoter-TSS (NM_130454)	promoter-TSS (NM_130454)	-65	NM_130454	170472	Mm.379351	NM_130454	ENSMUSG00000020752	Recql5	Recq5b|Recql5b	RecQ protein-like 5
chr8-110	chr8	83263773	83263975	+	14.6	0.783	promoter-TSS (NM_053124)	promoter-TSS (NM_053124)	-516	NM_053124	93762	Mm.474173	NM_053124	ENSMUSG00000031715	Smarca5	4933427E24Rik|D030040M08Rik|D330027N15Rik|MommeD4|Snf2h	SWI/SNF related, matrix associated, actin dependent regulator of chromatin, subfamily a, member 5
chr8-126	chr8	126331006	126331208	+	14.6	0.72	intron (NM_009003, intron 1 of 7)	intron (NM_009003, intron 1 of 7)	1211	NM_009003	19341	Mm.9221	NM_009003	ENSMUSG00000019478	Rab4a	AI848268|Rab4	RAB4A, member RAS oncogene family
chr6-26	chr6	113888906	113889108	+	14.6	0.864	intron (NM_009723, intron 2 of 21)	MTE2b|LTR|MaLR	-47637	NM_001036684	11941	Mm.443564	NM_001036684	ENSMUSG00000030302	Atp2b2	D6Abb2e|PMCA2|Tmy|dfw|jog|wms|wri	ATPase, Ca++ transporting, plasma membrane 2
chr12-47	chr12	87086831	87087033	+	14.6	0.704	promoter-TSS (NM_145447)	promoter-TSS (NM_145447)	-557	NM_145447	217721	Mm.301076	NM_145447	ENSMUSG00000034258	Mfsd7c	CCT|Flvcr2|MGC19050	major facilitator superfamily domain containing 7C
chr11-104	chr11	116626106	116626308	+	14.6	0.792	TTS (NM_011371)	TTS (NM_011371)	10614	NM_011371	20445	Mm.488162	NM_011371	ENSMUSG00000009588	St6galnac1	Siat7a	ST6 (alpha-N-acetyl-neuraminyl-2,3-beta-galactosyl-1,3)-N-acetylgalactosaminide alpha-2,6-sialyltransferase 1
chr12-53	chr12	107649823	107650025	+	14.6	0.84	Intergenic	Intergenic	35952	NR_036593	76639	Mm.375609	NR_036593		1700121N20Rik	-	RIKEN cDNA 1700121N20 gene
chr13-17	chr13	55431929	55432131	+	14.6	0.643	promoter-TSS (NM_016662)	promoter-TSS (NM_016662)	-939	NM_016662	17121	Mm.20350	NM_016662	ENSMUSG00000021485	Mxd3	4631412E13Rik|Mad3|bHLHc13	Max dimerization protein 3
chr8-118	chr8	112217185	112217387	+	14.6	0.857	promoter-TSS (NM_028018)	promoter-TSS (NM_028018)	-92	NM_028018	71955	Mm.290036	NM_028018	ENSMUSG00000031729	2400003C14Rik	AW536298|Ist1|mKIAA0174	RIKEN cDNA 2400003C14 gene
chr12-46	chr12	87070347	87070549	+	14.6	0.622	Intergenic	Intergenic	-17041	NM_145447	217721	Mm.301076	NM_145447	ENSMUSG00000034258	Mfsd7c	CCT|Flvcr2|MGC19050	major facilitator superfamily domain containing 7C
chrX-15	chrX	131146975	131147177	+	14.6	0.778	Intergenic	Intergenic	11251	NM_019868	56258	Mm.315909	NM_019868	ENSMUSG00000045427	Hnrnph2	DXHXS1271E|Ftp-3|Ftp3|H'|HNRNP|Hnrph2	heterogeneous nuclear ribonucleoprotein H2
chr4-13	chr4	11083031	11083233	+	14.6	0.8	promoter-TSS (NM_001199105)	promoter-TSS (NM_001199105)	-456	NM_021897	60599	Mm.393018	NM_021897	ENSMUSG00000028211	Trp53inp1	2700057G22Rik|SIP|SIP18|SIP27|Stinp|Teap	transformation related protein 53 inducible nuclear protein 1
chr8-120	chr8	119748574	119748776	+	14.6	0.88	Intergenic	Intergenic	-32244	NM_001163262	74440	Mm.233181	NM_001163262	ENSMUSG00000034390	4933407C03Rik	5830471E12Rik|AI314065|AI464126|Cmip	RIKEN cDNA 4933407C03 gene
chr8-115	chr8	91279227	91279429	+	14.6	0.769	Intergenic	Intergenic	58385	NM_001128169	74256	Mm.24282	NM_001128169	ENSMUSG00000036712	Cyld	2010013M14Rik|2900009M21Rik|C130039D01Rik|CDMT|CYLD1|EAC|mKIAA0849	cylindromatosis (turban tumor syndrome)
chr6-33	chr6	134779706	134779908	+	14.6	0.778	promoter-TSS (NM_177687)	promoter-TSS (NM_177687)	-410	NM_177687	232430	Mm.267010	NM_177687	ENSMUSG00000032652	Crebl2	AI046348|B230205M03|MGC130380|MGC130381	cAMP responsive element binding protein-like 2
chr17-27	chr17	30729219	30729421	+	14.6	0.87	TTS (NM_001113560)	TTS (NM_001113560)	-16088	NM_027060	224671	Mm.41220	NM_027060	ENSMUSG00000062202	Btbd9	1700023F20Rik|4930402L05|AI464421	BTB (POZ) domain containing 9
chr9-42	chr9	25179485	25179687	+	14.6	0.81	Intergenic	L1_Mur3|LINE|L1	-109596	NM_026189	67484	Mm.112977	NM_026189	ENSMUSG00000036611	Eepd1	2310005P05Rik|AI481005	endonuclease/exonuclease/phosphatase family domain containing 1
chr13-18	chr13	64533658	64533860	+	14.6	0.692	promoter-TSS (NM_053180)	promoter-TSS (NM_053180)	-102	NM_053180	105278	Mm.74982	NM_053180	ENSMUSG00000021483	Cdk20	4932702G04Rik|AU019450|AW558027|CDCH|Ccrk|MGC38901|PNQLARE|p42	cyclin-dependent kinase 20
chr8-109	chr8	72071399	72071601	+	14.6	0.81	Intergenic	Intergenic	77574	NM_001045553	234362	Mm.458487	NM_001045553	ENSMUSG00000060427	Zfp868	AI449175|AW108241|C530032E20|mszf62	zinc finger protein 868
chr8-111	chr8	86264577	86264779	+	14.6	0.75	intron (NM_001163029, intron 1 of 17)	B3|SINE|B2	532	NM_001163029	26364	Mm.334648	NM_001163029	ENSMUSG00000002885	Cd97	AA409984|TM7LN1	CD97 antigen
chr8-103	chr8	19725020	19725222	+	14.6	0.76	Intergenic	Intergenic	-4455	NM_001039553	626415	Mm.425517	NM_001039553	ENSMUSG00000074456	4930467E23Rik	ENSMUSG00000074453|OTTMUSG00000018948|TSAP	RIKEN cDNA 4930467E23 gene
chr7-8	chr7	105963879	105964081	+	14.6	0.76	Intergenic	tRNA-Pro-CCA|tRNA|tRNA	-23375	NM_009519	22411	Mm.22182	NM_009519	ENSMUSG00000015957	Wnt11	-	wingless-related MMTV integration site 11
chr13-19	chr13	95985885	95986087	+	14.6	0.629	intron (NM_001170669, intron 1 of 18)	intron (NM_001170669, intron 1 of 18)	7019	NM_001170669	218461	Mm.100167	NM_001170669	ENSMUSG00000021684	Pde8b	B230331L10Rik|C030047E14Rik	phosphodiesterase 8B
chr8-121	chr8	119784321	119784523	+	14.6	0.679	intron (NM_001163262, intron 1 of 20)	intron (NM_001163262, intron 1 of 20)	3503	NM_001163262	74440	Mm.233181	NM_001163262	ENSMUSG00000034390	4933407C03Rik	5830471E12Rik|AI314065|AI464126|Cmip	RIKEN cDNA 4933407C03 gene
chr12-57	chr12	112229904	112230106	+	14.6	0.6	Intergenic	Intergenic	-2603	NR_036598	77878	Mm.293198	NR_036598		6030440G07Rik	-	RIKEN cDNA 6030440G07 gene
chr8-108	chr8	20026453	20026655	+	14.6	0.6	Intergenic	ORR1E|LTR|MaLR	-6162	NR_028428	381598	Mm.483074	NM_001024708		2610005L07Rik	2810038F24Rik|6720476A01Rik	cadherin 11 pseudogene
chr12-52	chr12	106534679	106534881	+	14.6	0.667	Intergenic	Intergenic	-40024	NR_045047	69952	Mm.158311	NR_045047		2810011L19Rik	-	RIKEN cDNA 2810011L19 gene
chr8-112	chr8	86760993	86761195	+	14.6	0.692	promoter-TSS (NM_172503)	promoter-TSS (NM_172503)	-153	NM_172503	212168	Mm.117094	NM_172503	ENSMUSG00000035671	Zswim4	D330002I24|E130119J17Rik	zinc finger, SWIM domain containing 4
chr6-28	chr6	116157928	116158130	+	14.6	0.84	promoter-TSS (NM_026585)	promoter-TSS (NM_026585)	-22	NM_026585	28006	Mm.28524	NM_026585	ENSMUSG00000024104	D6Wsu116e	A130095H06|C530005J20Rik|Fam21	DNA segment, Chr 6, Wayne State University 116, expressed
chr4-16	chr4	131441570	131441772	+	14.6	0.76	intron (NM_020587, intron 1 of 5)	intron (NM_020587, intron 1 of 5)	12117	NM_020587	57317	Mm.2478	NM_020587	ENSMUSG00000028911	Srsf4	5730499P16Rik|AW550192|MNCb-2616|SRp75|Sfrs4	serine/arginine-rich splicing factor 4
chr11-102	chr11	115885837	115886039	+	14.6	0.783	promoter-TSS (NM_008211)	promoter-TSS (NM_008211)	-120	NM_008211	15081	Mm.371563	NM_008211	ENSMUSG00000016559	H3f3b	9430068D06Rik|H3.3B|H3f3a	H3 histone, family 3B
chr7-9	chr7	134160605	134160807	+	14.6	0.677	TTS (NM_001102563)	TTS (NM_001102563)	160	NM_030240	67278	Mm.345385	NM_030240	ENSMUSG00000030680	2900092E17Rik	C77040|PA1	RIKEN cDNA 2900092E17 gene
chr8-116	chr8	97604489	97604691	+	14.6	0.5	promoter-TSS (NM_028805)	promoter-TSS (NM_028805)	-511	NM_028805	74187	Mm.28382	NM_028805	ENSMUSG00000031787	Katnb1	2410003J24Rik|KAT	katanin p80 (WD40-containing) subunit B 1
chr17-26	chr17	29588309	29588511	+	14.6	0.72	Intergenic	Intergenic	-39580	NM_008842	18712	Mm.485038	NM_008842	ENSMUSG00000024014	Pim1	Pim-1	proviral integration site 1
chr8-124	chr8	124967675	124967877	+	14.6	0.68	promoter-TSS (NM_138656)	promoter-TSS (NM_138656)	220	NR_045696	100689703	Mm.471548	NR_045696		9330133O14Rik	-	RIKEN cDNA 9330133O14 gene
chr12-62	chr12	114239266	114239468	+	14.6	0.677	promoter-TSS (NM_028193)	promoter-TSS (NM_028193)	-535	NM_028193	72308	Mm.196721	NM_028193	ENSMUSG00000011158	Brf1	2510002F24Rik|GTF3B|TAF3C|TAFIII90|TFIIIB90|mTFIIIB90	BRF1 homolog, subunit of RNA polymerase III transcription initiation factor IIIB (S. cerevisiae)
chr17-29	chr17	35049213	35049415	+	14.6	0.724	intron (NM_145830, intron 24 of 26)	intron (NM_145830, intron 24 of 26)	-2097	NM_023557	70129	Mm.183126	NM_023557	ENSMUSG00000007034	Slc44a4	2210409B01Rik|NG22	solute carrier family 44, member 4
chr8-117	chr8	107813000	107813202	+	14.6	0.643	TTS (NM_177788)	TTS (NM_177788)	327	NM_001166394	74356	Mm.487679	NM_001166394	ENSMUSG00000014837	4931428F04Rik	AI426165|Kiaa0895l	RIKEN cDNA 4931428F04 gene
chr4-15	chr4	122878166	122878368	+	14.6	0.741	promoter-TSS (NM_001085502)	promoter-TSS (NM_001085502)	-529	NM_001085502	230718	Mm.354635	NM_001085502	ENSMUSG00000054958	Nt5c1a	Cn1a|Gm49	5'-nucleotidase, cytosolic IA
chr3-8	chr3	95622947	95623149	+	14.6	0.955	promoter-TSS (NM_001081293)	promoter-TSS (NM_001081293)	-172	NM_001081293	75137	Mm.196275	NM_001081293	ENSMUSG00000028106	Rprd2	2810036A19Rik|4930535B03Rik|6720469I21Rik|AL022841|AL022940|AU021304|BB077382|mKIAA0460	regulation of nuclear pre-mRNA domain containing 2
chr12-51	chr12	103481208	103481410	+	14.6	0.826	intron (NM_172152, intron 12 of 16)	intron (NM_172152, intron 12 of 16)	-39975	NM_177620	217835	Mm.24145	NM_001161365	ENSMUSG00000044456	Rin3	6430500K07|C86933	Ras and Rab interactor 3
chr16-10	chr16	57231508	57231710	+	14.6	0.87	promoter-TSS (NM_026254)	promoter-TSS (NM_026254)	-30	NM_026254	67581	Mm.257819	NM_026254	ENSMUSG00000022749	Tbc1d23	4930451A13Rik|AU015720|AU043671|AU043778|D030022P07Rik|W51689	TBC1 domain family, member 23
chr15-6	chr15	101814527	101814729	+	14.6	0.531	Intergenic	Intergenic	20145	NM_031170	16691	Mm.358618	NM_031170	ENSMUSG00000049382	Krt8	AA960620|AL022697|AU019895|Card2|EndoA|K8|Krt-2.8|Krt2-8|MGC118110	keratin 8
chr10-10	chr10	79866157	79866359	+	14.6	0.8	intron (NM_025650, intron 2 of 2)	B3A|SINE|B2	3308	NM_025650	66594	Mm.379119	NM_025650	ENSMUSG00000020163	Uqcr11	0710008D09Rik|AL022707|Uqcr	ubiquinol-cytochrome c reductase, complex III subunit XI
chr11-100	chr11	97663141	97663343	+	14.6	0.731	intron (NM_010688, intron 1 of 6)	intron (NM_010688, intron 1 of 6)	2256	NM_010688	16796	Mm.271967	NM_010688	ENSMUSG00000038366	Lasp1	AA408629|Def-4|SH3P6|Tg(Col1a1-lacZ)1Ngma	LIM and SH3 protein 1
chr8-122	chr8	122278603	122278805	+	14.6	0.826	intron (NM_026922, intron 24 of 26)	intron (NM_026922, intron 24 of 26)	23612	NM_028883	74347	Mm.358759	NM_028883	ENSMUSG00000034105	4632415K11Rik	Kiaa1609	RIKEN cDNA 4632415K11 gene
chr12-45	chr12	86796672	86796874	+	14.6	0.826	Intergenic	Intergenic	-18078	NM_010234	14281	Mm.246513	NM_010234	ENSMUSG00000021250	Fos	D12Rfj1|c-fos|cFos	FBJ osteosarcoma oncogene
chr5-20	chr5	138229260	138229462	+	14.6	0.739	intron (NM_001005426, intron 1 of 16)	CpG	331	NM_001005426	381678	Mm.332765	NM_001005426	ENSMUSG00000037108	Zcwpw1	Gm1053|MGC76794	zinc finger, CW type with PWWP domain 1
chr6-27	chr6	115741019	115741221	+	14.6	0.833	intron (NM_025958, intron 8 of 14)	intron (NM_025958, intron 8 of 14)	16545	NM_025958	67088	Mm.277683	NM_025958	ENSMUSG00000030319	Cand2	2210404G23Rik|Tp120b|mKIAA0667	cullin-associated and neddylation-dissociated 2 (putative)
chr7-13	chr7	51037903	51038105	+	13.8	0.75	intron (NM_133712, intron 2 of 5)	intron (NM_133712, intron 2 of 5)	1580	NM_133712	69540	Mm.46421	NM_133712	ENSMUSG00000030693	Klk10	2300002A13Rik|NES1|PRSSL1	kallikrein related-peptidase 10
chr4-25	chr4	122563499	122563701	+	13.8	0.613	promoter-TSS (NM_007598)	promoter-TSS (NM_007598)	-476	NM_007598	12331	Mm.8687	NM_007598	ENSMUSG00000028656	Cap1	-	CAP, adenylate cyclase-associated protein 1 (yeast)
chr8-135	chr8	86887671	86887873	+	13.8	0.607	Intergenic	Intergenic	-51491	NM_001252060	12286	Mm.334658	NM_001252059	ENSMUSG00000034656	Cacna1a	APCA|Caca1a|Cacnl1a4|Cav2.1|Ccha1a|EA2|FHM|HPCA|MHP|MHP1|SCA6|alpha1A|la|leaner|nmf352|rkr|rocker|tg|tottering	calcium channel, voltage-dependent, P/Q type, alpha 1A subunit
chr10-11	chr10	22048940	22049142	+	13.8	0.818	intron (NM_009018, intron 5 of 5)	L1_Mus1|LINE|L1	22515	NR_015465	606736	Mm.387042	NR_015465		C920009B18Rik	-	RIKEN cDNA C920009B18 gene
chr16-11	chr16	3115061	3115263	+	13.8	0.95	Intergenic	(CCTG)n|Simple_repeat|Simple_repeat	-477236	NM_146860	258859	Mm.377723	NM_146860	ENSMUSG00000051003	Olfr161	MOR131-1|OR912-47M6	olfactory receptor 161
chr14-19	chr14	100143288	100143490	+	13.8	0.704	Intergenic	Intergenic	405626	NM_010636	16597	Mm.458816	NM_010636	ENSMUSG00000072294	Klf12	2700063E05Rik|AI225908|AI315654|AP-2rep|B130052C06Rik|D530033K05Rik	Kruppel-like factor 12
chr3-10	chr3	88326083	88326285	+	13.8	0.652	Intergenic	Intergenic	-10133	NM_001029890	72640	Mm.402169	NM_001029890	ENSMUSG00000074480	Mex3a	2700083E18Rik|Gm411|Rkhd4	mex3 homolog A (C. elegans)
chr12-84	chr12	112616344	112616546	+	13.8	0.783	promoter-TSS (NM_183016)	promoter-TSS (NM_183016)	-516	NM_183016	217866	Mm.485798	NM_183016	ENSMUSG00000021279	Cdc42bpb	MRCKb	CDC42 binding protein kinase beta
chr8-142	chr8	113576171	113576373	+	13.8	0.773	intron (NM_146217, intron 15 of 20)	intron (NM_146217, intron 15 of 20)	-3967	NM_028274	72544	Mm.334810	NM_028274		Exosc6	2610510N21Rik|C76919|MGC151362|Mtr3	exosome component 6
chr2-13	chr2	32767878	32768080	+	13.8	0.68	exon (NM_146119, exon 5 of 14)	exon (NM_146119, exon 5 of 14)	36325	NM_146119	227737	Mm.301646	NM_146119	ENSMUSG00000026796	Fam129b	9130404D14Rik	family with sequence similarity 129, member B
chr6-37	chr6	120147950	120148152	+	13.8	0.545	exon (NM_016718, exon 2 of 4)	exon (NM_016718, exon 2 of 4)	96526	NM_198884	330406	Mm.321840	NM_198884	ENSMUSG00000041372	B4galnt3	AB114826|B4GalNAcT3|C330047A21	beta-1,4-N-acetyl-galactosaminyl transferase 3
chr7-17	chr7	134004935	134005137	+	13.8	0.739	promoter-TSS (NM_172746)	promoter-TSS (NM_172746)	-59	NM_153580	233875	Mm.486297	NM_153580	ENSMUSG00000030689	Ino80e	AI225782|AI854876|Ccdc85|Ccdc95|MGC31515	INO80 complex subunit E
chrX-18	chrX	93152315	93152517	+	13.8	0.909	promoter-TSS (NM_152822)	promoter-TSS (NM_152822)	-118	NM_152822	76130	Mm.274318	NM_152822	ENSMUSG00000057421	Las1l	1810030A06Rik|5830482G23Rik	LAS1-like (S. cerevisiae)
chr11-112	chr11	116532670	116532872	+	13.8	0.679	promoter-TSS (NR_027819)	promoter-TSS (NR_027819)	-203	NR_027821	66293	Mm.432051	NM_025472		1810032O08Rik	-	RIKEN cDNA 1810032O08 gene
chr15-8	chr15	89000105	89000307	+	13.8	0.792	intron (NM_138749, intron 3 of 37)	intron (NM_138749, intron 3 of 37)	4074	NM_001159521	140570	Mm.486164	NM_001159521	ENSMUSG00000036606	Plxnb2	1110007H23Rik|Debt|mKIAA0315	plexin B2
chr12-76	chr12	108385210	108385412	+	13.8	0.562	Intergenic	Intergenic	-430777	NR_015512	71033	Mm.159404	NR_015512		4933406K04Rik	4930426M03Rik|4930485I22Rik|4933427G14Rik	RIKEN cDNA 4933406K04 gene
chr1-59	chr1	155180426	155180628	+	13.8	0.75	promoter-TSS (NM_010683)	promoter-TSS (NM_010683)	-611	NM_010683	226519	Mm.1249	NM_010683	ENSMUSG00000026478	Lamc1	Lamb2	laminin, gamma 1
chr17-39	chr17	56147675	56147877	+	13.8	0.586	promoter-TSS (NM_026530)	promoter-TSS (NM_026530)	-848	NM_026530	68047	Mm.358710	NM_026530	ENSMUSG00000003199	Mpnd	E130307M08Rik	MPN domain containing
chr12-63	chr12	60140951	60141153	+	13.8	0.773	Intergenic	Intergenic	21396	NM_030057	78232	Mm.290070	NM_030057	ENSMUSG00000020993	Trappc6b	5830498C14Rik|C79212	trafficking protein particle complex 6B
chr3-11	chr3	89576575	89576777	+	13.8	0.633	promoter-TSS (NM_027315)	promoter-TSS (NM_027315)	-855	NM_027315	70093	Mm.41438	NM_027315	ENSMUSG00000042572	Ube2q1	1110002C01Rik|2310012M18Rik|AI854014|Gtap|NICE-5|PRO3094|Ube2q	ubiquitin-conjugating enzyme E2Q (putative) 1
chr8-132	chr8	72077768	72077970	+	13.8	0.95	Intergenic	Intergenic	71205	NM_001045553	234362	Mm.458487	NM_001045553	ENSMUSG00000060427	Zfp868	AI449175|AW108241|C530032E20|mszf62	zinc finger protein 868
chr6-40	chr6	124764572	124764774	+	13.8	0.792	promoter-TSS (NM_009415)	promoter-TSS (NM_009415)	-359	NM_009415	21991	Mm.439915	NM_009415	ENSMUSG00000023456	Tpi1	AI255506|Tpi|Tpi-1	triosephosphate isomerase 1
chr4-22	chr4	116996319	116996521	+	13.8	0.75	intron (NM_025739, intron 2 of 14)	intron (NM_025739, intron 2 of 14)	71826	NM_026837	68777	Mm.331805	NM_026837	ENSMUSG00000048772	Tmem53	1110038M16Rik|1500001P22Rik|1700012A05Rik	transmembrane protein 53
chr6-38	chr6	120444279	120444481	+	13.8	0.696	promoter-TSS (NM_033567)	promoter-TSS (NM_033567)	-555	NM_033567	94047	Mm.23088	NM_033567		Cecr6	AW048664	cat eye syndrome chromosome region, candidate 6 homolog (human)
chr14-15	chr14	98597695	98597897	+	13.8	0.87	Intergenic	Intergenic	-29034	NM_007826	13134	Mm.320593	NM_001038610	ENSMUSG00000055639	Dach1	AI182278|Dac|Dach|E130112M23Rik	dachshund 1 (Drosophila)
chr8-141	chr8	112654496	112654698	+	13.8	0.826	Intergenic	Intergenic	37509	NM_007586	12308	Mm.2755	NM_007586	ENSMUSG00000003657	Calb2	CR	calbindin 2
chr7-14	chr7	51661035	51661237	+	13.8	0.613	Intergenic	Intergenic	21640	NM_016663	20981	Mm.4824	NM_001114116	ENSMUSG00000030731	Syt3	AI385753|sytIII	synaptotagmin III
chr4-29	chr4	153620750	153620952	+	13.8	0.667	intron (NM_001162977, intron 5 of 36)	MLT1A|LTR|MaLR	53153	NM_001112744	230972	Mm.38481	NM_001112744	ENSMUSG00000029032	Arhgef16	-	Rho guanine nucleotide exchange factor (GEF) 16
chr8-136	chr8	87174374	87174576	+	13.8	0.531	Intergenic	Intergenic	12276	NM_010499	15936	Mm.399	NM_010499	ENSMUSG00000053560	Ier2	AI317238|Ch1|Pip92	immediate early response 2
chr6-43	chr6	148160570	148160772	+	13.8	0.667	promoter-TSS (NR_015615)	promoter-TSS (NR_015615)	-139	NR_015615	320737	Mm.465532	NR_015615		4732416N19Rik	-	RIKEN cDNA 4732416N19 gene
chr11-113	chr11	121065416	121065618	+	13.8	0.679	promoter-TSS (NM_001001333)	promoter-TSS (NM_001001333)	-230	NM_001001333	238023	Mm.275130	NM_001001333	ENSMUSG00000039307	Hexdc	BC069960|MGC78289	hexosaminidase (glycosyl hydrolase family 20, catalytic domain) containing
chr7-11	chr7	16870915	16871117	+	13.8	0.72	intron (NM_001136471, intron 1 of 13)	intron (NM_001136471, intron 1 of 13)	-1008	NM_172297	243846	Mm.482401	NM_001136471	ENSMUSG00000041375	Ccdc9	2600011L02Rik	coiled-coil domain containing 9
chr4-26	chr4	131631397	131631599	+	13.8	0.833	promoter-TSS (NM_001128607)	promoter-TSS (NM_001128607)	-270	NM_001128607	269587	Mm.471627	NM_001128606	ENSMUSG00000028906	Epb4.1	4.1R|AI415518|D4Ertd442e|Elp-1|Elp1|Epb41|KIAA4056|mKIAA4056	erythrocyte protein band 4.1
chr12-85	chr12	112718039	112718241	+	13.8	0.64	Intergenic	RSINE1|SINE|B4	5894	NM_001033248	212539	Mm.81916	NM_001033248	ENSMUSG00000010529	Gm266	-	predicted gene 266
chr14-16	chr14	99118230	99118432	+	13.8	0.8	Intergenic	Intergenic	327024	NM_175245	76789	Mm.486342	NM_175245	ENSMUSG00000033186	Mzt1	2410129H14Rik|AI120158|Mozart1	mitotic spindle organizing protein 1
chr19-7	chr19	6490561	6490763	+	13.8	0.593	exon (NM_001205234, exon 14 of 23)	exon (NM_001205234, exon 14 of 23)	52408	NM_009203	20521	Mm.391146	NM_009203	ENSMUSG00000061742	Slc22a12	AI987855|OAT4L|Rst|Slc22al2|URAT1	solute carrier family 22 (organic anion/cation transporter), member 12
chr18-16	chr18	34822870	34823072	+	13.8	0.783	Intergenic	Intergenic	-11581	NM_178347	52563	Mm.196638	NM_178347	ENSMUSG00000024370	Cdc23	6030435O18|D18Ertd243e	CDC23 (cell division cycle 23, yeast, homolog)
chr12-73	chr12	88264752	88264954	+	13.8	0.778	Intergenic	Intergenic	-23140	NR_033623	217732	Mm.22337	NM_173735	ENSMUSG00000034157	2310044G17Rik	AI842544|AI853744|Kiaa1737|mKIAA1737	RIKEN cDNA 2310044G17 gene
chr17-33	chr17	24873279	24873481	+	13.8	0.708	promoter-TSS (NM_013759)	promoter-TSS (NM_013759)	-207	NM_013759	27361	Mm.28212	NM_013759	ENSMUSG00000075705	Sepx1	D17Wsu82e|MsrB1|SELX|SelR|Sepr	selenoprotein X 1
chr8-145	chr8	124365175	124365377	+	13.8	0.6	Intergenic	Intergenic	-11807	NM_145605	234825	Mm.209329	NM_145605	ENSMUSG00000040263	Klhdc4	AA408426|AV352552|BC012312|G430025P05Rik|MGC19372	kelch domain containing 4
chr11-107	chr11	68936962	68937164	+	13.8	0.818	TTS (NM_033041)	TTS (NM_033041)	-2816	NM_011786	23801	Mm.41989	NM_011786	ENSMUSG00000020892	Aloxe3	MGC143829|MGC143830|e-LOX-3	arachidonate lipoxygenase 3
chr12-90	chr12	113932017	113932219	+	13.8	0.696	Intergenic	Intergenic	15067	NM_001100460	382639	Mm.11350	NM_001100460	ENSMUSG00000037638	Zbtb42	EG382639|Gm5188|simiRP58	zinc finger and BTB domain containing 42
chr8-140	chr8	106920038	106920240	+	13.8	0.913	promoter-TSS (NM_153582)	promoter-TSS (NM_153582)	-432	NM_153582	97487	Mm.29658	NM_153582	ENSMUSG00000051578	Cmtm4	Cklfsf4|D19397|ENSMUSG00000051554|Gm9853|MGC30490|MGC32180	CKLF-like MARVEL transmembrane domain containing 4
chr12-74	chr12	94570278	94570480	+	13.8	0.704	Intergenic	Lx2|LINE|L1	-1482782	NM_011344	20338	Mm.250605	NM_001039089	ENSMUSG00000020964	Sel1l	AW493766|KIAA4137|Sel1h|mKIAA4137	sel-1 suppressor of lin-12-like (C. elegans)
chr6-35	chr6	39350424	39350626	+	13.8	0.88	intron (NM_018810, intron 5 of 7)	intron (NM_018810, intron 5 of 7)	19098	NM_011226	19331	Mm.123866	NM_011226	ENSMUSG00000029923	Rab19	-	RAB19, member RAS oncogene family
chr12-82	chr12	111837752	111837954	+	13.8	0.654	Intergenic	Intergenic	-1752	NM_030238	13424	Mm.181430	NM_030238	ENSMUSG00000018707	Dync1h1	9930018I23Rik|AI894280|DHC1|DHC1a|DNCL|Dnchc1|Dnec1|Dnecl|Loa|MAP1C|P22|Swl|mKIAA0325	dynein cytoplasmic 1 heavy chain 1
chr1-52	chr1	9738496	9738698	+	13.8	0.864	promoter-TSS (NM_173443)	promoter-TSS (NM_173443)	-134	NM_173443	70675	Mm.440951	NM_173443	ENSMUSG00000045210	Vcpip1	4932442A08|5730421J18Rik|5730538E15Rik|VCIP135|mKIAA1850	valosin containing protein (p97)/p47 complex interacting protein 1
chr17-31	chr17	7726697	7726899	+	13.8	0.621	Intergenic	Intergenic	-137144	NM_001142539	667055	Mm.327371	NM_001142539	ENSMUSG00000056133	Gm9992	ENSMUSG00000056133|MGC182933	predicted gene 9992
chr18-17	chr18	35181607	35181809	+	13.8	0.576	Intergenic	Intergenic	-67703	NM_010481	15526	Mm.209419	NM_010481	ENSMUSG00000024359	Hspa9	74kDa|Csa|Grp75|Hsc74|Hsp74|Hsp74a|Hspa9a|Mortalin|Mot-2|Mot2|Mthsp70|Pbp74	heat shock protein 9
chr4-19	chr4	104896291	104896493	+	13.8	0.615	intron (NM_080555, intron 5 of 5)	intron (NM_080555, intron 5 of 5)	66440	NM_080555	67916	Mm.348326	NM_080555	ENSMUSG00000028517	Ppap2b	1110003O22Rik|2610002D05Rik|AV025606|D4Bwg0538e|D4Bwg1535e|Lpp3|Ppab2b	phosphatidic acid phosphatase type 2B
chr15-7	chr15	55099759	55099961	+	13.8	0.81	Intergenic	Intergenic	-39445	NM_181277	12818	Mm.297859	NM_181277	ENSMUSG00000022371	Col14a1	5730412L22Rik|AW108078	collagen, type XIV, alpha 1
chr8-133	chr8	72939544	72939746	+	13.8	0.6	intron (NM_001004062, intron 1 of 13)	B3A|SINE|B2	23827	NM_001004062	382056	Mm.227767	NM_001004062	ENSMUSG00000003575	Crtc1	AI413414|MGC90786|Mect1|R74955|TORC1|mKIAA0616	CREB regulated transcription coactivator 1
chr13-20	chr13	24853116	24853318	+	13.8	0.727	intron (NM_020567, intron 1 of 6)	intron (NM_020567, intron 1 of 6)	589	NM_020567	57441	Mm.12239	NM_020567	ENSMUSG00000006715	Gmnn	AW546347|Gem	geminin
chr4-23	chr4	117564687	117564889	+	13.8	0.654	promoter-TSS (NM_026344)	promoter-TSS (NM_026344)	-180	NM_026344	67728	Mm.396654	NM_026344	ENSMUSG00000028540	Dph2	9130020C19Rik|AI467389|Dph2l2	DPH2 homolog (S. cerevisiae)
chr7-10	chr7	6315098	6315300	+	13.8	0.76	promoter-TSS (NM_001025163)	promoter-TSS (NM_001025163)	-816	NM_001025163	330463	Mm.136456	NM_001025163	ENSMUSG00000055150	Zfp78	A330079D15|KRAB12|MGC102644|Zfp77	zinc finger protein 78
chr16-13	chr16	11144257	11144459	+	13.8	0.818	intron (NR_027502, intron 19 of 22)	LSU-rRNA_Hsa|rRNA|rRNA	-9733	NM_029582	106200	Mm.291015	NM_029582	ENSMUSG00000022498	Txndc11	2810408E11Rik|AI427833|EFP1|Txdc11	thioredoxin domain containing 11
chr17-41	chr17	71221863	71222065	+	13.8	0.76	Intergenic	Intergenic	-3185	NR_046463
chr14-17	chr14	99619228	99619430	+	13.8	0.833	intron (NM_029320, intron 15 of 17)	intron (NM_029320, intron 15 of 17)	-78581	NM_009769	12224	Mm.30262	NM_009769	ENSMUSG00000005148	Klf5	4930520J07Rik|Bteb2|CKLF|IKLF	Kruppel-like factor 5
chr17-37	chr17	35575760	35575962	+	13.8	0.773	promoter-TSS (NM_001198560)	promoter-TSS (NM_001198560)	-239	NM_010394	15018	Mm.431282	NM_001198560		H2-Q7	H-2Q7|Ped|Q9|Qa-2|Qa-7|Qa7	histocompatibility 2, Q region locus 7
chr12-70	chr12	88056299	88056501	+	13.8	0.778	intron (NM_144524, intron 7 of 9)	intron (NM_144524, intron 7 of 9)	11010	NM_144524	68737	Mm.63979	NM_144524	ENSMUSG00000021257	Angel1	1110030H02Rik|KIAA0759|mKIAA0759	angel homolog 1 (Drosophila)
chr12-86	chr12	112906641	112906843	+	13.8	0.76	TTS (NM_021273)	TTS (NM_021273)	3807	NM_021273	12709	Mm.16831	NM_021273	ENSMUSG00000001270	Ckb	B-CK|Bck|Ck-3|Ck3|Ckbb	creatine kinase, brain
chr17-40	chr17	69626733	69626935	+	13.8	0.682	promoter-TSS (NR_045428)	promoter-TSS (NR_045428)	-288	NR_045428	69750	Mm.439063	NR_045428		2410021H03Rik	-	RIKEN cDNA 2410021H03 gene
chr13-21	chr13	74075405	74075607	+	13.8	0.833	promoter-TSS (NM_027182)	promoter-TSS (NM_027182)	220	NM_001024508	105246	Mm.278509	NM_001024508	ENSMUSG00000057649	Brd9	AL022779	bromodomain containing 9
chr8-144	chr8	123565703	123565905	+	13.8	0.783	Intergenic	Intergenic	41128	NR_045471	68790	Mm.246916	NR_045471		1110050K14Rik	-	RIKEN cDNA 1110050K14 gene
chr8-137	chr8	87210461	87210663	+	13.8	0.6	intron (NM_025788, intron 1 of 5)	intron (NM_025788, intron 1 of 5)	1199	NM_025788	66830	Mm.289698	NM_025788	ENSMUSG00000001910	Nacc1	2010001H03Rik|4930511N13Rik|Btbd14b|Nac1	nucleus accumbens associated 1, BEN and BTB (POZ) domain containing
chr17-34	chr17	25066502	25066704	+	13.8	0.9	intron (NM_001163451, intron 1 of 31)	intron (NM_001163451, intron 1 of 31)	7319	NM_001163448	30957	Mm.43081	NM_001163447	ENSMUSG00000024163	Mapk8ip3	BB120594|D17Wsu15e|JIP-3|JSAP1|JSAP1a|JSAP1b|JSAP1c|JSAP1d|Jip3|Syd2|mKIAA1066	mitogen-activated protein kinase 8 interacting protein 3
chr4-27	chr4	146778749	146778951	+	13.8	0.643	intron (NM_001039209, intron 1 of 2)	RMER1B|Other|Other	-148536	NM_001014397	433804	Mm.332047	NM_001014397	ENSMUSG00000065999	Gm13154	OTTMUSG00000010673	predicted gene 13154
chr10-13	chr10	80928096	80928298	+	13.8	0.741	intron (NM_176954, intron 9 of 11)	(CCCCAG)n|Simple_repeat|Simple_repeat	17257	NM_176954	319586	Mm.409070	NM_176954	ENSMUSG00000034818	Celf5	4930565A21Rik|Brunol5	CUGBP, Elav-like family member 5
chr6-42	chr6	143909330	143909532	+	13.8	0.692	exon (NM_001113559, exon 7 of 14)	exon (NM_001113559, exon 7 of 14)	248657	NM_001113559	20678	Mm.1752	NM_001113559	ENSMUSG00000041540	Sox5	A730017D01Rik|AI528773|MGC124352	SRY-box containing gene 5
chr12-64	chr12	86837935	86838137	+	13.8	0.783	Intergenic	Intergenic	23185	NM_010234	14281	Mm.246513	NM_010234	ENSMUSG00000021250	Fos	D12Rfj1|c-fos|cFos	FBJ osteosarcoma oncogene
chr17-32	chr17	15841386	15841588	+	13.8	0.714	promoter-TSS (NM_007690)	promoter-TSS (NM_007690)	-444	NM_007690	12648	Mm.8137	NM_007690	ENSMUSG00000023852	Chd1	4930525N21Rik|AI851787|AW555109|MGC141554	chromodomain helicase DNA binding protein 1
chr7-16	chr7	88299990	88300192	+	13.8	0.8	intron (NM_001004184, intron 11 of 17)	intron (NM_001004184, intron 11 of 17)	40406	NM_001004184	434203	Mm.389909	NM_001004184	ENSMUSG00000025726	Slc28a1	Cnt1|MGC74379	solute carrier family 28 (sodium-coupled nucleoside transporter), member 1
chr12-72	chr12	88220286	88220488	+	13.8	0.905	Intergenic	Intergenic	5377	NM_145836	238330	Mm.248358	NM_145836	ENSMUSG00000034168	6430527G18Rik	Eap1|Irf2bpl	RIKEN cDNA 6430527G18 gene
chr5-21	chr5	23987551	23987753	+	13.8	0.833	intron (NM_139153, intron 8 of 17)	intron (NM_139153, intron 8 of 17)	29657	NM_001256431	213990	Mm.250703	NM_001256431	ENSMUSG00000023353	Agap3	AGAP-3|AV028425|Centg3|Crag|Crag.|MGC37541|MRIP-1|cnt-g3	ArfGAP with GTPase domain, ankyrin repeat and PH domain 3
chr12-79	chr12	110342687	110342889	+	13.8	0.739	Intergenic	Lx8|LINE|L1	-36361	NM_001163175	380785	Mm.342085	NM_001163175	ENSMUSG00000040867	Begain	BM948371|Gm897	brain-enriched guanylate kinase-associated
chr9-43	chr9	31088091	31088293	+	13.8	0.783	Intergenic	CpG	9206	NM_001101597	638580	Mm.373655	NM_001101597		Gm7244	EG638580	predicted gene 7244
chr17-36	chr17	34740570	34740772	+	13.8	0.84	promoter-TSS (NM_019403)	promoter-TSS (NM_019403)	-165	NM_019403	54197	Mm.274542	NM_019403	ENSMUSG00000015478	Rnf5	2410131O05Rik|AA407576|NG2	ring finger protein 5
chr6-39	chr6	124762262	124762464	+	13.8	0.826	intron (NM_009415, intron 4 of 6)	intron (NM_009415, intron 4 of 6)	1951	NM_009415	21991	Mm.439915	NM_009415	ENSMUSG00000023456	Tpi1	AI255506|Tpi|Tpi-1	triosephosphate isomerase 1
chr2-14	chr2	35724766	35724968	+	13.8	0.905	intron (NM_029774, intron 6 of 9)	intron (NM_029774, intron 6 of 9)	50157	NR_040618	77665	Mm.400558	NR_040618		9030204H09Rik	-	RIKEN cDNA 9030204H09 gene
chr12-68	chr12	87569807	87570009	+	13.8	0.808	Intergenic	B4|SINE|B4	-12920	NM_027405	70373	Mm.252967	NM_027405	ENSMUSG00000021254	1700020O03Rik	4732487G21Rik|A630090I05Rik|Kiaa1152	RIKEN cDNA 1700020O03 gene
chr11-111	chr11	115626525	115626727	+	13.8	0.88	promoter-TSS (NM_028014)	promoter-TSS (NM_028014)	-121	NM_028014	71947	Mm.23168	NM_028014	ENSMUSG00000020747	2310067B10Rik	Kiaa0195|mKIAA0195	RIKEN cDNA 2310067B10 gene
chr4-21	chr4	106693651	106693853	+	13.8	0.667	intron (NM_198438, intron 5 of 16)	MER58A|DNA|MER1_type	45719	NM_025500	56280	Mm.29517	NM_025500	ENSMUSG00000028622	Mrpl37	2300004O14Rik|AI132596|MRP-L2|Rpml2	mitochondrial ribosomal protein L37
chr12-83	chr12	112548922	112549124	+	13.8	0.654	intron (NM_183016, intron 21 of 36)	intron (NM_183016, intron 21 of 36)	39701	NM_033603	93835	Mm.197639	NM_033603	ENSMUSG00000021278	Amn	5033428N14Rik|AV002116	amnionless
chr5-24	chr5	113655683	113655885	+	13.8	0.621	promoter-TSS (NM_001033428)	promoter-TSS (NM_001033428)	-145	NM_001033428	333048	Mm.332586	NM_001033428	ENSMUSG00000066964	Tmem211	Gm854	transmembrane protein 211
chr2-15	chr2	84887897	84888099	+	13.8	0.846	TTS (NM_182990)	TTS (NM_182990)	-2619	NM_001081260	228140	Mm.23606	NM_001081260	ENSMUSG00000033955	Tnks1bp1	Tab182|mKIAA1741	tankyrase 1 binding protein 1
chr5-25	chr5	121070749	121070951	+	13.8	0.769	intron (NM_028041, intron 10 of 19)	intron (NM_028041, intron 10 of 19)	7711	NM_028041	71990	Mm.486204	NM_028041	ENSMUSG00000029599	Ddx54	2410015A15Rik|AI414901|DP97	DEAD (Asp-Glu-Ala-Asp) box polypeptide 54
chr12-78	chr12	110338375	110338577	+	13.8	0.615	Intergenic	Intergenic	-32049	NM_001163175	380785	Mm.342085	NM_001163175	ENSMUSG00000040867	Begain	BM948371|Gm897	brain-enriched guanylate kinase-associated
chr8-131	chr8	34784618	34784820	+	13.8	0.87	intron (NM_010344, intron 5 of 12)	intron (NM_010344, intron 5 of 12)	21009	NM_010344	14782	Mm.489635	NM_010344	ENSMUSG00000031584	Gsr	AI325518|D8Ertd238e|Gr-1|Gr1	glutathione reductase
chr12-75	chr12	104771098	104771300	+	13.8	0.818	intron (NM_028980, intron 1 of 24)	intron (NM_028980, intron 1 of 24)	424	NM_028980	74521	Mm.248619	NM_028980	ENSMUSG00000021209	Ppp4r4	8430415E04Rik|mKIAA1622	protein phosphatase 4, regulatory subunit 4
chr15-9	chr15	102239870	102240072	+	13.8	0.826	exon (NM_013672, exon 3 of 6)	exon (NM_013672, exon 3 of 6)	3224	NM_013672	20683	Mm.4618	NM_013672	ENSMUSG00000001280	Sp1	1110003E12Rik|AA450830|AI845540|Sp1-1	trans-acting transcription factor 1
chr8-138	chr8	87370228	87370430	+	13.8	0.696	intron (NM_007591, intron 1 of 8)	intron (NM_007591, intron 1 of 8)	501	NM_007591	12317	Mm.1971	NM_007591	ENSMUSG00000003814	Calr	CRT|Calregulin	calreticulin
chr11-110	chr11	99982663	99982865	+	13.8	0.769	promoter-TSS (NM_010662)	promoter-TSS (NM_010662)	45	NM_010662	16663	Mm.4646	NM_010662	ENSMUSG00000044041	Krt13	CK13|K13|Krt-1.13|Krt1-13	keratin 13
chr12-67	chr12	87496327	87496529	+	13.8	0.783	intron (NM_029601, intron 4 of 7)	intron (NM_029601, intron 4 of 7)	-13863	NR_046081	328136	Mm.312050	NR_046081		Gm805	-	predicted gene 805
chr12-92	chr12	114139089	114139291	+	13.8	0.692	Intergenic	Intergenic	28516	NM_010588	16450	Mm.186146	NM_010588	ENSMUSG00000002799	Jag2	D12Ggc2e|Serh|mJagged2-1|sm	jagged 2
chr13-22	chr13	95452419	95452621	+	13.8	0.727	Intergenic	L1MB2|LINE|L1	-106378	NM_009321	21371	Mm.379025	NM_009321	ENSMUSG00000042043	Tbca	-	tubulin cofactor A
chr8-143	chr8	123157112	123157314	+	13.8	0.708	intron (NM_197988, intron 1 of 3)	intron (NM_197988, intron 1 of 3)	1069	NM_197988	68918	Mm.473736	NM_197988	ENSMUSG00000043687	1190005I06Rik	-	RIKEN cDNA 1190005I06 gene
chr11-109	chr11	98824382	98824584	+	13.8	0.692	intron (NM_001176528, intron 1 of 7)	intron (NM_001176528, intron 1 of 7)	2698	NM_001176528	19401	Mm.439744	NM_001176528	ENSMUSG00000037992	Rara	Nr1b1|RAR|RARalpha1	retinoic acid receptor, alpha
chr8-134	chr8	86131527	86131729	+	13.8	0.708	promoter-TSS (NM_018808)	promoter-TSS (NM_018808)	-446	NM_018808	81489	Mm.282092	NM_018808	ENSMUSG00000005483	Dnajb1	0610007I11Rik|HSPF1|Hsp40	DnaJ (Hsp40) homolog, subfamily B, member 1
chr6-36	chr6	88792023	88792225	+	13.8	0.72	promoter-TSS (NM_030251)	promoter-TSS (NM_030251)	-195	NM_030251	80283	Mm.166858	NM_030251	ENSMUSG00000030083	Abtb1	AI847549|BC003234|BPOZ|EF1ABP|MGC7237	ankyrin repeat and BTB (POZ) domain containing 1
chr12-80	chr12	110779907	110780109	+	13.8	0.704	intron (NR_046475, intron 1 of 9)	intron (NR_046475, intron 1 of 9)	802	NR_027651	17263	Mm.442513	NR_003633		Meg3	2900016C05Rik|3110050O07Rik|6330408G06Rik|AI425946|AW108224|D12Bwg1266e|Gtl2|R74756|R75394	maternally expressed 3
chr6-41	chr6	137969009	137969211	+	13.8	0.9	intron (NM_177787, intron 5 of 8)	RLTR20B1|LTR|ERVK	59327	NM_177787	277898	Mm.269823	NM_177787	ENSMUSG00000044378	Slc15a5	9830102E05Rik	solute carrier family 15, member 5
chr14-18	chr14	99700713	99700915	+	13.8	0.643	exon (NM_009769, exon 2 of 4)	exon (NM_009769, exon 2 of 4)	2904	NM_009769	12224	Mm.30262	NM_009769	ENSMUSG00000005148	Klf5	4930520J07Rik|Bteb2|CKLF|IKLF	Kruppel-like factor 5
chr9-44	chr9	108726836	108727038	+	13.1	0.76	Intergenic	Intergenic	-1714	NM_080437	107934	Mm.39945	NM_080437	ENSMUSG00000023473	Celsr3	Fmi1|flamingo|mKIAA0812	cadherin, EGF LAG seven-pass G-type receptor 3 (flamingo homolog, Drosophila)
chr19-9	chr19	5072668	5072870	+	13.1	0.621	Intergenic	RSINE1|SINE|B4	4691	NM_054042	70445	Mm.29597	NM_054042	ENSMUSG00000056481	Cd248	2610111G01Rik|AI842296|Cd164l1|Tem1	CD248 antigen, endosialin
chr17-43	chr17	27349564	27349766	+	13.1	0.81	Intergenic	Intergenic	-8282	NM_146075	224640	Mm.29689	NM_146075	ENSMUSG00000044857	Lemd2	BC026588|Lem2|MGC37253|NET25	LEM domain containing 2
chr6-58	chr6	131337474	131337676	+	13.1	0.75	intron (NM_011733, intron 1 of 8)	intron (NM_011733, intron 1 of 8)	893	NM_139117	56449	Mm.458000	NM_011733	ENSMUSG00000030189	Csda	Dpba|MSY3|MSY4|Yb2|Ybx3|dbpA|oxyR	cold shock domain protein A
chr8-174	chr8	119896300	119896502	+	13.1	0.773	intron (NM_028941, intron 1 of 20)	intron (NM_028941, intron 1 of 20)	23331	NM_028941	74440	Mm.233181	NM_001163262	ENSMUSG00000034390	4933407C03Rik	5830471E12Rik|AI314065|AI464126|Cmip	RIKEN cDNA 4933407C03 gene
chr11-123	chr11	113571230	113571432	+	13.1	0.75	promoter-TSS (NM_001164532)	promoter-TSS (NM_001164532)	0	NM_029794	52670	Mm.229207	NM_001164532	ENSMUSG00000018727	Cpsf4l	0610010C04Rik|1500000C01Rik|D11Ertd636e	cleavage and polyadenylation specific factor 4-like
chr10-18	chr10	78037256	78037458	+	13.1	0.68	5' UTR (NM_173751, exon 1 of 16)	5' UTR (NM_173751, exon 1 of 16)	112	NM_173751	216136	Mm.2644	NM_173751	ENSMUSG00000032763	Ilvbl	5830463I21|AI415009	ilvB (bacterial acetolactate synthase)-like
chr1-70	chr1	88207355	88207557	+	13.1	0.76	Intergenic	Intergenic	7660	NM_145222	227327	Mm.86467	NM_145222	ENSMUSG00000079445	B3gnt7	C330001H22Rik|beta-3GnT7	UDP-GlcNAc:betaGal beta-1,3-N-acetylglucosaminyltransferase 7
chr6-61	chr6	142267165	142267367	+	13.1	0.72	intron (NM_130861, intron 1 of 14)	intron (NM_130861, intron 1 of 14)	4204	NM_130861	108096	Mm.206599	NM_001267707	ENSMUSG00000063975	Slco1a5	Oatp-3|Oatp3|Slc21a7	solute carrier organic anion transporter family, member 1a5
chr16-18	chr16	30065299	30065501	+	13.1	0.75	promoter-TSS (NM_008235)	promoter-TSS (NM_008235)	-43	NM_008235	15205	Mm.390859	NM_008235	ENSMUSG00000022528	Hes1	Hry|bHLHb39	hairy and enhancer of split 1 (Drosophila)
chr11-116	chr11	69651660	69651862	+	13.1	0.621	promoter-TSS (NM_026982)	promoter-TSS (NM_026982)	-266	NM_026982	69186	Mm.248772	NM_026982	ENSMUSG00000070394	1810027O10Rik	3110009M16Rik|RP23-422L16.23	RIKEN cDNA 1810027O10 gene
chr12-97	chr12	27283499	27283701	+	13.1	0.947	Intergenic	C-rich|Low_complexity|Low_complexity	129520	NM_020557	22169	Mm.271839	NM_020557	ENSMUSG00000020638	Cmpk2	1200004E04Rik|TDKI|Tyki	cytidine monophosphate (UMP-CMP) kinase 2, mitochondrial
chr12-117	chr12	102440968	102441170	+	13.1	0.773	Intergenic	Lx2|LINE|L1	57250	NR_033653	74947	Mm.488905	NR_033653		Kif4-ps	4930463M05Rik|Kif4b	kinesin family member 4, pseudogene
chr11-124	chr11	118941193	118941395	+	13.1	0.68	3' UTR (NM_007625, exon 5 of 5)	3' UTR (NM_007625, exon 5 of 5)	6257	NM_007625	12418	Mm.471550	NM_007625	ENSMUSG00000039989	Cbx4	MGC143697|MGC143698|MPc2|PC2	chromobox homolog 4 (Drosophila Pc class)
chr8-171	chr8	110179552	110179754	+	13.1	0.652	Intergenic	ID_B1|SINE|B4	-67271	NM_010817	17463	Mm.18347	NM_010817	ENSMUSG00000039067	Psmd7	AW107203|Mov-34|Mov34	proteasome (prosome, macropain) 26S subunit, non-ATPase, 7
chr18-19	chr18	75759607	75759809	+	13.1	0.654	intron (NM_201354, intron 6 of 11)	RMER1C|Other|Other	85409	NR_045879	100038353	Mm.440724	NR_045879		Gm10532	ENSMUSG00000073534	predicted gene 10532
chrX-19	chrX	4256648	4256850	+	13.1	0.762	Intergenic	RMER17A2|LTR|ERVK	36766	NR_040410	546185	Mm.359482	NR_040410		Gm5925	EG546185	germ cell-less homolog 1 family pseudogene
chr8-148	chr8	10477674	10477876	+	13.1	0.773	intron (NM_001081397, intron 23 of 35)	intron (NM_001081397, intron 23 of 35)	323852	NM_001081397	244281	Mm.422761	NM_001081397	ENSMUSG00000039057	Myo16	C230040D10Rik|Gm1105|KIAA0865|NYAP3|mKIAA0865	myosin XVI
chr19-12	chr19	43690319	43690521	+	13.1	0.826	TTS (NM_008699)	TTS (NM_008699)	3605	NM_008699	18089	Mm.56994	NM_008699	ENSMUSG00000044220	Nkx2-3	Nkx-2.3|Nkx2.3|tinman	NK2 transcription factor related, locus 3 (Drosophila)
chr2-18	chr2	144541969	144542171	+	13.1	0.81	intron (NM_025314, intron 4 of 5)	L1MEc|LINE|L1	-107332	NM_025490	66328	Mm.45377	NM_025490	ENSMUSG00000027431	1700010M22Rik	-	RIKEN cDNA 1700010M22 gene
chr4-41	chr4	127002161	127002363	+	13.1	0.68	TTS (NM_008126)	TTS (NM_008126)	4107	NM_008126	14620	Mm.90003	NM_001160012	ENSMUSG00000042367	Gjb3	Cnx31|Cx31|D4Wsu144e|Gjb-3	gap junction protein, beta 3
chr6-46	chr6	114444596	114444798	+	13.1	0.947	Intergenic	Intergenic	91037	NM_001252643	15465	Mm.333327	NM_008285	ENSMUSG00000053004	Hrh1	Bphs|H1R|HH1R|Hir	histamine receptor H1
chr6-44	chr6	33199003	33199205	+	13.1	0.905	promoter-TSS (NM_009148)	promoter-TSS (NM_009148)	-46	NM_009148	20336	Mm.265512	NM_009148	ENSMUSG00000029763	Exoc4	C78892|Sec8|Sec8l1	exocyst complex component 4
chrX-20	chrX	72919375	72919577	+	13.1	0.63	Intergenic	Intergenic	90562	NR_029443	74396	Mm.490098	NR_029443		4933407K13Rik	A130080L05Rik	RIKEN cDNA 4933407K13 gene
chr7-19	chr7	6682458	6682660	+	13.1	0.727	promoter-TSS (NM_021323)	promoter-TSS (NM_021323)	571	NM_008817	18616	Mm.389800	NM_008817	ENSMUSG00000002265	Peg3	AL022617|ASF-1|End4|Gcap4|Pw1|Zfp102|mKIAA0287	paternally expressed 3
chr12-146	chr12	117061123	117061325	+	13.1	0.679	Intergenic	L1_Mus2|LINE|L1	-224711	NM_001004066	56220	Mm.254997	NM_001004066	ENSMUSG00000042063	Zfp386	KIAA4205|Kzf1|mKIAA4205	zinc finger protein 386 (Kruppel-like)
chr6-53	chr6	127348216	127348418	+	13.1	0.762	Intergenic	ORR1B2|LTR|MaLR	-55424	NM_181402	101187	Mm.110818	NM_181402	ENSMUSG00000037997	Parp11	5330431N24Rik|AI851877|HIN1L	poly (ADP-ribose) polymerase family, member 11
chr4-33	chr4	95436128	95436330	+	13.1	0.783	intron (NM_001113412, intron 8 of 15)	intron (NM_001113412, intron 8 of 15)	190117	NM_029347	75578	Mm.276098	NM_001113412	ENSMUSG00000028573	Fggy	2310009E04Rik|MGC118640	FGGY carbohydrate kinase domain containing
chr11-120	chr11	87406193	87406395	+	13.1	0.708	intron (NM_133215, intron 1 of 18)	intron (NM_133215, intron 1 of 18)	575	NM_133215	170749	Mm.399376	NM_133215	ENSMUSG00000018401	Mtmr4	AA596759|ESTM44|FYVE-DSP2|ZFYVE11|mKIAA0647	myotubularin related protein 4
chr1-73	chr1	175777841	175778043	+	13.1	0.769	Intergenic	Lx|LINE|L1	32376	NM_001170853	100040462	Mm.463437	NM_001170853	ENSMUSG00000090272	Mndal	Gm2785	myeloid nuclear differentiation antigen like
chr12-125	chr12	107134692	107134894	+	13.1	0.652	Intergenic	MMERGLN-int|LTR|ERV1	111881	NM_011112	18789	Mm.255877	NM_011112	ENSMUSG00000021111	Papola	Pap|PapIII|Plap	poly (A) polymerase alpha
chr7-21	chr7	19893596	19893798	+	13.1	0.87	intron (NM_008036, intron 1 of 3)	intron (NM_008036, intron 1 of 3)	1697	NM_008036	14282	Mm.248335	NM_008036	ENSMUSG00000003545	Fosb	-	FBJ osteosarcoma oncogene B
chr13-25	chr13	53810745	53810947	+	13.1	0.75	Intergenic	Intergenic	-242697	NM_013601	17702	Mm.1763	NM_013601	ENSMUSG00000021469	Msx2	BB122635|Hox-8|Hox8|Hox8.1	homeobox, msh-like 2
chr12-111	chr12	91308906	91309108	+	13.1	0.682	intron (NM_172544, intron 15 of 19)	intron (NM_172544, intron 15 of 19)	258111	NM_001252074	18191	Mm.487864	NM_001198587	ENSMUSG00000066392	Nrxn3	4933401A11Rik|6332407J11|9330112C09Rik|D12Bwg0831e	neurexin III
chr6-49	chr6	120107156	120107358	+	13.1	0.652	intron (NM_016718, intron 1 of 3)	ZP3AR|Satellite|Satellite	63859	NM_016718	29862	Mm.103668	NM_016718	ENSMUSG00000041377	Ninj2	MGC143502	ninjurin 2
chr15-11	chr15	77189053	77189255	+	13.1	0.762	Intergenic	Intergenic	40386	NM_029419	75761	Mm.232636	NM_001164640	ENSMUSG00000010601	Apol7a	9130022K13Rik|Apol3	apolipoprotein L 7a
chr5-29	chr5	38530099	38530301	+	13.1	0.714	intron (NM_010942, intron 4 of 4)	intron (NM_010942, intron 4 of 4)	20506	NM_010942	18196	Mm.7414	NM_010942	ENSMUSG00000029126	Nsg1	Neep21|m234|p21	neuron specific gene family member 1
chr14-22	chr14	98989205	98989407	+	13.1	0.81	Intergenic	Intergenic	-420544	NM_007826	13134	Mm.320593	NM_001038610	ENSMUSG00000055639	Dach1	AI182278|Dac|Dach|E130112M23Rik	dachshund 1 (Drosophila)
chr12-108	chr12	88748929	88749131	+	13.1	0.654	Intergenic	Intergenic	-19850	NM_011479	20773	Mm.565	NM_011479	ENSMUSG00000021036	Sptlc2	AI173915|LCB2|mKIAA0526	serine palmitoyltransferase, long chain base subunit 2
chr8-162	chr8	98233606	98233808	+	13.1	0.68	exon (NM_145602, exon 9 of 14)	exon (NM_145602, exon 9 of 14)	-6106	NM_001035123	66083	Mm.261321	NM_001035123	ENSMUSG00000031671	Setd6	0610039J04Rik|3110004G14Rik|AI413388|C76402	SET domain containing 6
chr8-169	chr8	109936543	109936745	+	13.1	0.8	3' UTR (NM_026277, exon 9 of 9)	3' UTR (NM_026277, exon 9 of 9)	-9539	NM_008706	18104	Mm.252	NM_008706	ENSMUSG00000003849	Nqo1	AV001255|Dia4|Dtd|Nmo-1|Nmo1|Nmor1|Ox-1|Ox1|Qr1	NAD(P)H dehydrogenase, quinone 1
chr11-122	chr11	95842875	95843077	+	13.1	0.667	intron (NM_009951, intron 2 of 14)	B1_Mm|SINE|Alu	-18279	NR_037223	100526468		NR_037223		Mir3063	mmu-mir-3063	microRNA 3063
chr10-19	chr10	79316832	79317034	+	13.1	0.593	promoter-TSS (NM_008956)	promoter-TSS (NM_008956)	-417	NM_001077363	19205	Mm.265610	NM_001077363	ENSMUSG00000006498	Ptbp1	AA407203|AL033359|HNRPI|PTB-1|PTB2|PTB3|PTB4|Ptb|pPTB	polypyrimidine tract binding protein 1
chr6-60	chr6	137103357	137103559	+	13.1	0.727	intron (NM_001164212, intron 2 of 4)	intron (NM_001164212, intron 2 of 4)	14781	NM_001164214	232441	Mm.46233	NM_001164212	ENSMUSG00000030222	Rerg	-	RAS-like, estrogen-regulated, growth-inhibitor
chr8-173	chr8	116020898	116021100	+	13.1	0.864	Intergenic	Intergenic	-138487	NM_001048143	270096	Mm.74689	NM_001048143	ENSMUSG00000078908	Mon1b	5031407H10|5033413H12Rik	MON1 homolog b (yeast)
chr12-120	chr12	105860785	105860987	+	13.1	0.731	Intergenic	Intergenic	129276	NM_148948	192119	Mm.21135	NM_148948	ENSMUSG00000041415	Dicer1	1110006F08Rik|D12Ertd7e|mKIAA0928	dicer 1, ribonuclease type III
chr4-47	chr4	154334152	154334354	+	13.1	0.727	promoter-TSS (NM_010419)	promoter-TSS (NM_010419)	-779	NM_010419	15208	Mm.137268	NM_010419	ENSMUSG00000048001	Hes5	bHLHb38	hairy and enhancer of split 5 (Drosophila)
chr17-42	chr17	25864454	25864656	+	13.1	0.783	promoter-TSS (NM_028009)	promoter-TSS (NM_028009)	-141	NM_028009	106707	Mm.24603	NM_028009	ENSMUSG00000041199	Rpusd1	2310051D06Rik|AU019540|Rlucl	RNA pseudouridylate synthase domain containing 1
chr8-165	chr8	107813570	107813772	+	13.1	0.762	promoter-TSS (NM_028888)	promoter-TSS (NM_028888)	-243	NM_028888	74356	Mm.487679	NM_001166394	ENSMUSG00000014837	4931428F04Rik	AI426165|Kiaa0895l	RIKEN cDNA 4931428F04 gene
chr12-98	chr12	86863400	86863602	+	13.1	0.833	Intergenic	Intergenic	48650	NM_010234	14281	Mm.246513	NM_010234	ENSMUSG00000021250	Fos	D12Rfj1|c-fos|cFos	FBJ osteosarcoma oncogene
chr12-116	chr12	101998367	101998569	+	13.1	0.75	Intergenic	Intergenic	-18865	NM_145448	217830	Mm.218590	NM_145448	ENSMUSG00000021185	9030617O03Rik	-	RIKEN cDNA 9030617O03 gene
chr2-16	chr2	32426390	32426592	+	13.1	0.783	intron (NM_010073, intron 1 of 3)	intron (NM_010073, intron 1 of 3)	113	NM_010073	13481	Mm.22001	NM_010073	ENSMUSG00000026810	Dpm2	AW557993|R75484	dolichol-phosphate (beta-D) mannosyltransferase 2
chr14-25	chr14	99813229	99813431	+	13.1	0.857	Intergenic	B4A|SINE|B4	115420	NM_009769	12224	Mm.30262	NM_009769	ENSMUSG00000005148	Klf5	4930520J07Rik|Bteb2|CKLF|IKLF	Kruppel-like factor 5
chr12-101	chr12	87574918	87575120	+	13.1	0.947	Intergenic	ID_B1|SINE|B4	-7809	NM_027405	70373	Mm.252967	NM_027405	ENSMUSG00000021254	1700020O03Rik	4732487G21Rik|A630090I05Rik|Kiaa1152	RIKEN cDNA 1700020O03 gene
chr6-45	chr6	39370602	39370804	+	13.1	0.905	promoter-TSS (NM_018810)	promoter-TSS (NM_018810)	-335	NM_018810	54484	Mm.270484	NM_018810	ENSMUSG00000029922	Mkrn1	RFP	makorin, ring finger protein, 1
chr8-168	chr8	109132293	109132495	+	13.1	0.833	intron (NM_009864, intron 2 of 15)	intron (NM_009864, intron 2 of 15)	5126	NM_009864	12550	Mm.35605	NM_009864	ENSMUSG00000000303	Cdh1	AA960649|Ecad|L-CAM|MGC107495|UVO|Um	cadherin 1
chr6-54	chr6	128714384	128714586	+	13.1	0.667	Intergenic	Intergenic	24174	NM_008527	17059	Mm.480764	NM_001159904	ENSMUSG00000030325	Klrb1c	AI462337|CD161|Ly-59|Ly55c|Ly59|NK-RP1|NK1.1|NKR-P1.9|NKRP1|NKRP140|Nk-1|Nk-1.2|Nk1|Nk1.2|Nkrp1c|ly-55c	killer cell lectin-like receptor subfamily B member 1C
chr17-48	chr17	47872610	47872812	+	13.1	0.864	Intergenic	Intergenic	-1275	NM_001161722	21425	Mm.2305	NM_001161722	ENSMUSG00000023990	Tfeb	Tcfeb|bHLHe35	transcription factor EB
chr19-11	chr19	41517152	41517354	+	13.1	0.667	Intergenic	Intergenic	-57693	NM_031376	83490	Mm.222266	NM_031376	ENSMUSG00000025017	Pik3ap1	1810044J04Rik|BCAP	phosphoinositide-3-kinase adaptor protein 1
chr8-183	chr8	126017681	126017883	+	13.1	0.8	exon (NM_054070, exon 11 of 17)	exon (NM_054070, exon 11 of 17)	16020	NR_028260	114896	Mm.287475	NM_054070	ENSMUSG00000031967	Afg3l1	1700047G05Rik|3110061K15Rik	AFG3(ATPase family gene 3)-like 1 (yeast)
chr17-46	chr17	30752418	30752620	+	13.1	0.68	Intergenic	Intergenic	-2915	NM_001113560	109801	Mm.391637	NM_001113560	ENSMUSG00000024026	Glo1	0610009E22Rik|1110008E19Rik|2510049H23Rik|AW550643|GLY1|Glo-1|Glo-1r|Glo-1s|Glo1-r|Glo1-s|Qglo	glyoxalase 1
chr8-177	chr8	121976836	121977038	+	13.1	0.625	intron (NM_054095, intron 3 of 12)	intron (NM_054095, intron 3 of 12)	6318	NM_054095	117148	Mm.356184	NM_054095	ENSMUSG00000031837	Necab2	Efcbp2|MGC141287|MGC141288	N-terminal EF-hand calcium binding protein 2
chr12-109	chr12	89459167	89459369	+	13.1	0.76	Intergenic	Intergenic	-38930	NM_001105254	100039315	Mm.458830	NM_001105254	ENSMUSG00000072907	Gm10436	ENSMUSG00000072907|MGC107361	predicted gene 10436
chr8-161	chr8	87503740	87503942	+	13.1	0.842	Intergenic	Intergenic	-1194	NM_008416	16477	Mm.1167	NM_008416	ENSMUSG00000052837	Junb	-	Jun-B oncogene
chr7-18	chr7	4453636	4453838	+	13.1	0.625	promoter-TSS (NM_029834)	promoter-TSS (NM_029834)	-455	NM_029834	232807	Mm.360391	NM_029834	ENSMUSG00000019254	Ppp1r12c	2410197A17Rik|AI839747|B430101M08|Mbs85	protein phosphatase 1, regulatory (inhibitor) subunit 12C
chr1-72	chr1	173467662	173467864	+	13.1	0.9	Intergenic	B4A|SINE|B4	-2338	NM_010584	16429	Mm.247426	NM_010584	ENSMUSG00000038209	Itln1	IntL|Itln|Itln2|Itln5|Itlna|Lfr|MGC183671|MGC183706	intelectin 1 (galactofuranose binding)
chr12-126	chr12	107732936	107733138	+	13.1	0.68	Intergenic	Intergenic	-47161	NR_036593	76639	Mm.375609	NR_036593		1700121N20Rik	-	RIKEN cDNA 1700121N20 gene
chr15-10	chr15	76859953	76860155	+	13.1	0.667	intron (NM_013593, intron 1 of 3)	intron (NM_013593, intron 1 of 3)	-6837	NM_001164047	17189	Mm.404074	NM_001164047	ENSMUSG00000018893	Mb	AI325109	myoglobin
chr7-22	chr7	20213932	20214134	+	13.1	0.571	intron (NM_009046, intron 1 of 10)	intron (NM_009046, intron 1 of 10)	754	NM_009046	19698	Mm.1741	NM_009046	ENSMUSG00000002983	Relb	MGC143683|MGC143684|shep	avian reticuloendotheliosis viral (v-rel) oncogene related B
chr8-147	chr8	8661834	8662036	+	13.1	0.783	Intergenic	Intergenic	-1162	NM_010111	13642	Mm.209813	NM_010111	ENSMUSG00000001300	Efnb2	ELF-2|Epl5|Eplg5|Htk-L|LERK-5|Lerk5|NLERK-1	ephrin B2
chr10-15	chr10	53316209	53316411	+	13.1	0.842	promoter-TSS (NM_025541)	promoter-TSS (NM_025541)	-457	NM_025541	66403	Mm.272989	NM_025541	ENSMUSG00000019857	Asf1a	2310079C17Rik|C79052	ASF1 anti-silencing function 1 homolog A (S. cerevisiae)
chr2-17	chr2	73404263	73404465	+	13.1	0.905	exon (NM_007389, exon 9 of 9)	exon (NM_007389, exon 9 of 9)	13999	NM_007389	11435	Mm.4583	NM_007389	ENSMUSG00000027107	Chrna1	AI385656|AI608266|Achr-1|Acra	cholinergic receptor, nicotinic, alpha polypeptide 1 (muscle)
chr8-151	chr8	13074696	13074898	+	13.1	0.783	3' UTR (NM_025834, exon 8 of 8)	3' UTR (NM_025834, exon 8 of 8)	13889	NM_025834	66901	Mm.441140	NM_025834	ENSMUSG00000031445	Proz	1300015B06Rik	protein Z, vitamin K-dependent plasma glycoprotein
chr15-13	chr15	99508917	99509119	+	13.1	0.81	intron (NM_009597, intron 3 of 11)	intron (NM_009597, intron 3 of 11)	7869	NM_009597	11419	Mm.440107	NM_009597	ENSMUSG00000023017	Accn2	AI843610|ASIC|ASIC1|ASIC1a|B530003N02Rik|BNaC2	amiloride-sensitive cation channel 2, neuronal
chr14-24	chr14	99653012	99653214	+	13.1	0.72	intron (NM_029320, intron 17 of 17)	intron (NM_029320, intron 17 of 17)	-44797	NM_009769	12224	Mm.30262	NM_009769	ENSMUSG00000005148	Klf5	4930520J07Rik|Bteb2|CKLF|IKLF	Kruppel-like factor 5
chr12-115	chr12	101426071	101426273	+	13.1	0.75	promoter-TSS (NR_045282)	promoter-TSS (NR_045282)	-6	NR_045282	100038378	Mm.387075	NR_045282		Gm10433	ENSMUSG00000072884	predicted gene 10433
chr12-106	chr12	88438701	88438903	+	13.1	0.81	3' UTR (NM_022414, exon 4 of 4)	3' UTR (NM_022414, exon 4 of 4)	4687	NM_022414	64242	Mm.41395	NM_022414	ENSMUSG00000021032	Ngb	-	neuroglobin
chr12-113	chr12	99971830	99972032	+	13.1	0.68	5' UTR (NM_001146199, exon 2 of 19)	5' UTR (NM_001146199, exon 2 of 19)	924	NM_011877	24000	Mm.483252	NM_001146199	ENSMUSG00000021009	Ptpn21	MGC107492|PTPD1|PTPRL10	protein tyrosine phosphatase, non-receptor type 21
chr4-43	chr4	133638275	133638477	+	13.1	0.909	intron (NM_001162970, intron 13 of 19)	intron (NM_001162970, intron 13 of 19)	12612	NM_013706	23833	Mm.24130	NM_013706	ENSMUSG00000000682	Cd52	AI463198|B7|B7-Ag|CAMPATH-1|CLS1|MB7	CD52 antigen
chr16-17	chr16	20371786	20371988	+	13.1	0.818	intron (NM_013790, intron 17 of 29)	intron (NM_013790, intron 17 of 29)	-46410	NM_183158	224044	Mm.276400	NM_183158	ENSMUSG00000022818	Cyp2ab1	EG224044|F730023N20	cytochrome P450, family 2, subfamily ab, polypeptide 1
chr12-132	chr12	111773474	111773676	+	13.1	0.643	intron (NM_012023, intron 2 of 13)	L1ME1|LINE|L1	49626	NM_012023	26931	Mm.458056	NM_001037934	ENSMUSG00000017843	Ppp2r5c	2610043M05Rik|2700063L20Rik|AI060890|AW545884|C85228|D12Bwg0916e|mKIAA0044	protein phosphatase 2, regulatory subunit B (B56), gamma isoform
chr10-20	chr10	81014624	81014826	+	13.1	0.727	Intergenic	Intergenic	-6934	NM_010301	14672	Mm.471081	NM_010301	ENSMUSG00000034781	Gna11	Dsk7|E430025L19	guanine nucleotide binding protein, alpha 11
chr8-176	chr8	121457738	121457940	+	13.1	0.739	intron (NM_019707, intron 5 of 13)	intron (NM_019707, intron 5 of 13)	-410599	NM_024219	68196	Mm.358714	NM_024219	ENSMUSG00000031839	Hsbp1	0610007A03Rik|AA408769|Hsp25	heat shock factor binding protein 1
chr4-35	chr4	108011530	108011732	+	13.1	0.708	3' UTR (NM_027250, exon 3 of 3)	3' UTR (NM_027250, exon 3 of 3)	10874	NM_027250	69893	Mm.28354	NM_027250	ENSMUSG00000048351	2010305A19Rik	AI451324|D4Ertd796e|Selrc1	RIKEN cDNA 2010305A19 gene
chr1-63	chr1	85227612	85227814	+	13.1	0.769	Intergenic	L1Md_F|LINE|L1	31527	NM_001081746	665378	Mm.449722	NM_001081746		Gm7609	EG665378	predicted pseudogene 7609
chr11-118	chr11	74985645	74985847	+	13.1	0.818	Intergenic	Intergenic	-1144	NR_029794	387208		NR_029794		Mir212	Mirn212|mmu-mir-212	microRNA 212
chr7-23	chr7	51630429	51630631	+	13.1	0.667	promoter-TSS (NM_027049)	promoter-TSS (NM_027049)	-130	NM_027049	69349	Mm.358922	NM_027049	ENSMUSG00000008028	1700008O03Rik	-	RIKEN cDNA 1700008O03 gene
chr7-25	chr7	147135968	147136170	+	13.1	0.704	Intergenic	Intergenic	6314	NM_009482	22286	Mm.10205	NM_009482	ENSMUSG00000047751	Utf1	AI505934	undifferentiated embryonic cell transcription factor 1
chr12-137	chr12	112963125	112963327	+	13.1	0.826	intron (NM_026511, intron 3 of 4)	intron (NM_026511, intron 3 of 4)	11746	NM_026511	68020	Mm.425762	NM_001163388	ENSMUSG00000037787	2810002N01Rik	1700081D05Rik|Apop-1|Apop1|Apopt1	RIKEN cDNA 2810002N01 gene
chr8-185	chr8	128189271	128189473	+	13.1	0.727	Intergenic	B1F|SINE|Alu	-4346	NM_028908	74393	Mm.41709	NM_028908	ENSMUSG00000050930	4933403G14Rik	AI835009|KIAA1383|Kiaa1383|mKIAA1383	RIKEN cDNA 4933403G14 gene
chr7-20	chr7	13507431	13507633	+	13.1	0.762	promoter-TSS (NM_009095)	promoter-TSS (NM_009095)	-128	NM_009095	20103	Mm.5291	NM_009095	ENSMUSG00000012848	Rps5	AA617411	ribosomal protein S5
chr6-48	chr6	118583359	118583561	+	13.1	0.773	intron (NM_001255998, intron 31 of 47)	intron (NM_001255998, intron 31 of 47)	-71186	NM_001081112	232339	Mm.276116	NM_001081112	ENSMUSG00000007827	Ankrd26	5730521P14Rik|BC008111|mKIAA1074	ankyrin repeat domain 26
chr12-102	chr12	87963237	87963439	+	13.1	0.577	Intergenic	Intergenic	-56312	NM_177354	238328	Mm.216101	NM_177354	ENSMUSG00000021256	Vash1	AI834978|D930046M13Rik|G630009D10Rik	vasohibin 1
chr12-141	chr12	113409533	113409735	+	13.1	0.792	intron (NM_001097621, intron 5 of 15)	intron (NM_001097621, intron 5 of 15)	25215	NM_001097621	668303	Mm.313104	NM_001097621	ENSMUSG00000021294	Kif26a	KIAA1236|mKIAA1236	kinesin family member 26A
chr8-163	chr8	98356360	98356562	+	13.1	0.643	Intergenic	Intergenic	20930	NM_172758	234595	Mm.29267	NM_172758	ENSMUSG00000036534	Slc38a7	D430050E18|MGC25764	solute carrier family 38, member 7
chr8-167	chr8	108757264	108757466	+	13.1	0.739	intron (NM_145404, intron 5 of 17)	ORR1C2|LTR|MaLR	22411	NM_145404	214572	Mm.446217	NM_145404	ENSMUSG00000060098	Prmt7	4933402B05Rik|BC006705|MGC7929	protein arginine N-methyltransferase 7
chr19-10	chr19	5806311	5806513	+	13.1	0.621	Intergenic	Intergenic	-3741	NR_002847	72289	Mm.298256	NR_002847		Malat1	2210401K01Rik|9430072K23Rik|AI647968|NEAT2	metastasis associated lung adenocarcinoma transcript 1 (non-coding RNA)
chr8-182	chr8	124508740	124508942	+	13.1	0.667	intron (NM_016812, intron 4 of 13)	intron (NM_016812, intron 4 of 13)	34408	NM_001110100	53325	Mm.287163	NM_001110100	ENSMUSG00000025316	Banp	AA408158|SMAR1	BTG3 associated nuclear protein
chr19-8	chr19	4793815	4794017	+	13.1	0.704	promoter-TSS (NM_009032)	promoter-TSS (NM_009032)	-39	NM_009032	19653	Mm.426069	NM_009032	ENSMUSG00000006456	Rbm4	4921506I22Rik|Lark1|Mlark|Rbm4a|lark	RNA binding motif protein 4
chr11-114	chr11	50105963	50106165	+	13.1	0.818	promoter-TSS (NM_175334)	promoter-TSS (NM_175334)	-226	NM_175334	103806	Mm.51116	NM_175334	ENSMUSG00000050567	Maml1	AI644666|AW743257|D930008C07Rik|Mam-1|Mam1|mKIAA0200	mastermind like 1 (Drosophila)
chr4-31	chr4	83170702	83170904	+	13.1	0.792	promoter-TSS (NM_001081012)	promoter-TSS (NM_001081012)	-646	NM_001081012	320226	Mm.180032	NM_001081012	ENSMUSG00000052407	4930473A06Rik	4930418J05Rik|A330015D16Rik|CCDC171	RIKEN cDNA 4930473A06 gene
chr6-51	chr6	121016344	121016546	+	13.1	0.696	intron (NM_153396, intron 1 of 17)	intron (NM_153396, intron 1 of 17)	15182	NM_153396	194401	Mm.122399	NM_153396	ENSMUSG00000003178	Mical3	C130040D16Rik|KIAA0819|Mical-3|mKIAA1364	microtubule associated monoxygenase, calponin and LIM domain containing 3
chr12-114	chr12	101425342	101425544	+	13.1	0.692	promoter-TSS (NR_045282)	promoter-TSS (NR_045282)	-735	NR_045282	100038378	Mm.387075	NR_045282		Gm10433	ENSMUSG00000072884	predicted gene 10433
chr12-112	chr12	93087672	93087874	+	13.1	0.85	promoter-TSS (NM_011344)	promoter-TSS (NM_011344)	-176	NM_011344	20338	Mm.250605	NM_001039089	ENSMUSG00000020964	Sel1l	AW493766|KIAA4137|Sel1h|mKIAA4137	sel-1 suppressor of lin-12-like (C. elegans)
chr12-107	chr12	88565839	88566041	+	13.1	0.708	exon (NM_027744, exon 5 of 8)	exon (NM_027744, exon 5 of 8)	13611	NM_027744	71275	Mm.79198	NM_027744	ENSMUSG00000072919	4933437F05Rik	MGC118344|Noxred1	RIKEN cDNA 4933437F05 gene
chr7-24	chr7	52379797	52379999	+	13.1	0.762	promoter-TSS (NM_013725)	promoter-TSS (NM_013725)	-139	NM_013725	27207	Mm.389435	NM_013725	ENSMUSG00000003429	Rps11	-	ribosomal protein S11
chr6-47	chr6	118329904	118330106	+	13.1	0.667	Intergenic	Intergenic	39430	NM_194339	213895	Mm.25269	NM_194339	ENSMUSG00000030138	Bms1	AA408648|AU020092|AU043373|BB007109|BC030906|Bms1l|KIAA0187|mKIAA0187	BMS1 homolog, ribosome assembly protein (yeast)
chr6-57	chr6	128795417	128795619	+	13.1	0.818	Intergenic	Intergenic	-19185	NM_030599	80782	Mm.480764	NM_030599	ENSMUSG00000079298	Klrb1b	Klrb1d|Ly55b|Ly55d|MGC163757|MGC163759|NKR-P1B|NKR-P1D|Nkrp1-b|Nkrp1d	killer cell lectin-like receptor subfamily B member 1B
chr14-23	chr14	99452903	99453105	+	13.1	0.783	intron (NM_175265, intron 4 of 11)	intron (NM_175265, intron 4 of 11)	7408	NM_175265	77744	Mm.23503	NM_175265	ENSMUSG00000022070	6720463M24Rik	AI317232|Bora	RIKEN cDNA 6720463M24 gene
chr15-12	chr15	97158026	97158228	+	13.1	0.857	intron (NM_172293, intron 3 of 5)	B3A|SINE|B2	-80409	NM_001164602	105827	Mm.24005	NM_001164563	ENSMUSG00000048218	Amigo2	AI415330|AMIGO-2|AW208913|Ali1	adhesion molecule with Ig like domain 2
chr13-26	chr13	66091960	66092162	+	13.1	0.692	Intergenic	Intergenic	-122328	NM_001177832	628709	Mm.390595	NM_001177832		Gm10324	ENSMUSG00000071302	predicted gene 10324
chr8-150	chr8	11550876	11551078	+	13.1	0.773	promoter-TSS (NM_024248)	promoter-TSS (NM_024248)	-206	NM_024248	71941	Mm.196576	NM_024248	ENSMUSG00000056228	Cars2	2310051N18Rik|2410044A07Rik|D530030H10Rik	cysteinyl-tRNA synthetase 2 (mitochondrial)(putative)
chr4-36	chr4	115844535	115844737	+	13.1	0.68	Intergenic	Intergenic	-1341	NM_001099295	67323	Mm.45442	NM_001099295	ENSMUSG00000078593	1700042G07Rik	-	RIKEN cDNA 1700042G07 gene
chr11-119	chr11	85656037	85656239	+	13.1	0.708	TTS (NM_009324)	TTS (NM_009324)	10021	NM_009324	21385	Mm.287052	NM_009324	ENSMUSG00000000093	Tbx2	-	T-box 2
chr4-42	chr4	127617304	127617506	+	13.1	0.75	intron (NM_001134733, intron 4 of 6)	intron (NM_001134733, intron 4 of 6)	30680	NM_001134733	635169	Mm.346755	NM_001134733	ENSMUSG00000028813	CK137956	-	cDNA sequence CK137956
chr10-21	chr10	120313348	120313550	+	13.1	0.864	intron (NM_177092, intron 1 of 6)	MLT1I|LTR|MaLR	18764	NR_038023	100504616	Mm.451174	NR_038023		Gm15910	OTTMUSG00000027725	predicted gene 15910
chr8-175	chr8	119995122	119995324	+	13.1	0.692	Intergenic	Intergenic	-26968	NM_172285	234779	Mm.192699	NM_172285	ENSMUSG00000034330	Plcg2	MGC38590|PLCgamma2|Plcg-2	phospholipase C, gamma 2
chr12-130	chr12	110994543	110994745	+	13.1	0.667	Intergenic	Intergenic	8556	NR_037233	100499517		NR_037233		Mir3072	mmu-mir-3072	microRNA 3072
chr12-136	chr12	112743198	112743400	+	13.1	0.654	Intergenic	Intergenic	-19265	NM_001033248	212539	Mm.81916	NM_001033248	ENSMUSG00000010529	Gm266	-	predicted gene 266
chr8-166	chr8	108454483	108454685	+	13.1	0.621	3' UTR (NM_173432, exon 3 of 3)	3' UTR (NM_173432, exon 3 of 3)	3178	NM_023182	109660	Mm.2745	NM_023182	ENSMUSG00000031896	Ctrl	0910001G08Rik|1810004D15Rik|AV005227|Ctra-1|Ctra1|FLJ00366|chymopasin|mFLJ00366	chymotrypsin-like
chrX-21	chrX	133275804	133276006	+	13.1	0.704	promoter-TSS (NM_001168226)	promoter-TSS (NM_001168226)	-14	NM_001168226	56397	Mm.396341	NM_001168225	ENSMUSG00000031422	Morf4l2	2410017O14Rik|Mrgx|Sid393p|mKIAA0026	mortality factor 4 like 2
chr4-46	chr4	149422022	149422224	+	13.1	0.625	Intergenic	Intergenic	-20440	NR_029751	723848		NR_029751		Mir34a	Mirn34a|mmu-mir-34a	microRNA 34a
chr7-26	chr7	148748558	148748760	+	13.1	0.85	intron (NM_007459, intron 1 of 21)	intron (NM_007459, intron 1 of 21)	580	NM_007459	11772	Mm.253090	NM_007459	ENSMUSG00000002957	Ap2a2	2410074K14Rik|AF006990|AW146353|Adtab|C78001|L25	adaptor protein complex AP-2, alpha 2 subunit
chr12-96	chr12	18142228	18142430	+	13.1	0.8	Intergenic	Intergenic	-378987	NM_001201330	236366	Mm.352227	NM_001033157	ENSMUSG00000073197	5730507C01Rik	-	RIKEN cDNA 5730507C01 gene
chr4-32	chr4	85050770	85050972	+	13.1	0.81	Intergenic	Intergenic	199511	NM_019535	20404	Mm.143603	NM_019535	ENSMUSG00000028488	Sh3gl2	9530001L19Rik|AI120490|AW555077|B930049H17Rik|EEN-B1|SH3PA|Sh3d2a	SH3-domain GRB2-like 2
chr18-20	chr18	83123371	83123573	+	13.1	0.667	intron (NM_001177464, intron 1 of 5)	intron (NM_001177464, intron 1 of 5)	-33520	NR_033307	75853	Mm.420737	NR_033307		4930592I03Rik	-	RIKEN cDNA 4930592I03 gene
chr8-184	chr8	128142575	128142777	+	13.1	0.615	Intergenic	Intergenic	34138	NR_015535	75930	Mm.234080	NR_015535		4930567H12Rik	4930579P07Rik	RIKEN cDNA 4930567H12 gene
chr3-14	chr3	88229053	88229255	+	13.1	0.75	promoter-TSS (NM_178696)	promoter-TSS (NM_178696)	-93	NM_001145876	229517	Mm.301740	NM_001145876	ENSMUSG00000050144	Slc25a44	6720482A19|B430110G05Rik	solute carrier family 25, member 44
chr18-18	chr18	56869499	56869701	+	13.1	0.818	intron (NM_010721, intron 1 of 10)	B3|SINE|B2	2133	NM_010721	16906	Mm.4105	NM_010721	ENSMUSG00000024590	Lmnb1	-	lamin B1
chr2-19	chr2	166389502	166389704	+	13.1	0.75	Intergenic	Intergenic	116652	NR_015558	319684	Mm.399746	NR_015558		5031425F14Rik	-	RIKEN cDNA 5031425F14 gene
chr6-63	chr6	144046698	144046900	+	13.1	0.857	intron (NM_011444, intron 3 of 14)	intron (NM_011444, intron 3 of 14)	111289	NM_001113559	20678	Mm.1752	NM_001113559	ENSMUSG00000041540	Sox5	A730017D01Rik|AI528773|MGC124352	SRY-box containing gene 5
chr11-121	chr11	95393611	95393813	+	13.1	0.577	Intergenic	MTE2b|LTR|MaLR	-17833	NM_130858	104079	Mm.22970	NM_130858	ENSMUSG00000046719	Nxph3	-	neurexophilin 3
chr19-13	chr19	61000545	61000747	+	13.1	0.9	intron (NM_018869, intron 1 of 15)	GA-rich|Low_complexity|Low_complexity	34994	NM_018869	14773	Mm.279400	NM_018869	ENSMUSG00000003228	Grk5	Gprk5	G protein-coupled receptor kinase 5
chr11-115	chr11	69230984	69231186	+	13.1	0.731	Intergenic	Intergenic	-3908	NM_001017426	216850	Mm.472522	NM_001017426	ENSMUSG00000018476	Kdm6b	1700064E03Rik|BC038313|Jmjd3|KIAA0346|mKIAA0346	KDM1 lysine (K)-specific demethylase 6B
chr8-170	chr8	110086144	110086346	+	13.1	0.708	Intergenic	ID_B1|SINE|B4	11101	NR_029553	387158		NR_029553		Mir140	Mirn140|mmu-mir-140	microRNA 140
chr12-220	chr12	114067915	114068117	+	12.4	0.72	promoter-TSS (NM_028023)	promoter-TSS (NM_028023)	-416	NM_028023	71963	Mm.313185	NM_028023	ENSMUSG00000047832	Cdca4	2410018C03Rik|HEPP|SEI-3	cell division cycle associated 4
chr8-251	chr8	122887899	122888101	+	12.4	0.536	Intergenic	MLT1D|LTR|MaLR	-124766	NM_198671	382034	Mm.334856	NM_001145896	ENSMUSG00000031822	Gse1	2210013I18Rik|MGC58013|mKIAA0182	genetic suppressor element 1
chr9-48	chr9	47337747	47337949	+	12.4	0.842	promoter-TSS (NM_207676)	promoter-TSS (NM_207676)	-587	NM_207675	54725	Mm.234832	NM_001025600	ENSMUSG00000032076	Cadm1	2900073G06Rik|3100001I08Rik|AI987920|Bl2|Igsf4|Igsf4a|Necl2|RA175|RA175A|RA175B|RA175C|RA175N|ST17|SgIGSF|SynCam|Tslc1	cell adhesion molecule 1
chr8-241	chr8	110321796	110321998	+	12.4	0.696	Intergenic	B4|SINE|B4	-209515	NM_010817	17463	Mm.18347	NM_010817	ENSMUSG00000039067	Psmd7	AW107203|Mov-34|Mov34	proteasome (prosome, macropain) 26S subunit, non-ATPase, 7
chr8-222	chr8	89786041	89786243	+	12.4	0.75	Intergenic	Intergenic	-62393	NR_040697	100038706	Mm.334690	NR_040697		Gm10637	ENSMUSG00000074176	predicted gene 10637
chr11-130	chr11	61890117	61890319	+	12.4	0.889	promoter-TSS (NM_001029936)	promoter-TSS (NM_001029936)	-381	NM_001029936	432572	Mm.459461	NM_001029936	ENSMUSG00000042331	Specc1	2810012G08Rik|B230396K10Rik|Cytsb|KIAA4061|mKIAA4061	sperm antigen with calponin homology and coiled-coil domains 1
chr12-149	chr12	70472545	70472747	+	12.4	0.895	promoter-TSS (NM_007481)	promoter-TSS (NM_007481)	-491	NM_007481	11845	Mm.27308	NM_007481	ENSMUSG00000044147	Arf6	AI788669|AW496366|MGC102530	ADP-ribosylation factor 6
chr17-62	chr17	30929398	30929600	+	12.4	0.8	intron (NM_013811, intron 75 of 92)	B4|SINE|B4	-109313	NM_021332	14652	Mm.390969	NM_021332	ENSMUSG00000024027	Glp1r	GLP-1R|GLP1Rc	glucagon-like peptide 1 receptor
chr10-23	chr10	77632709	77632911	+	12.4	0.727	promoter-TSS (NM_138601)	promoter-TSS (NM_138601)	-297	NM_138601	28295	Mm.268691	NM_138601	ENSMUSG00000053329	D10Jhu81e	C21orf33|ES1	DNA segment, Chr 10, Johns Hopkins University 81 expressed
chr14-29	chr14	44055555	44055757	+	12.4	0.783	Intergenic	Lx3A|LINE|L1	-29312	NM_027940	71826	Mm.335855	NM_027940	ENSMUSG00000072603	1700001F09Rik	Gm10377|MGC107255	RIKEN cDNA 1700001F09 gene
chr8-215	chr8	86590384	86590586	+	12.4	0.667	promoter-TSS (NM_009055)	promoter-TSS (NM_009055)	-250	NM_009055	19724	Mm.7892	NM_009055	ENSMUSG00000031706	Rfx1	AI047719|AI385641	regulatory factor X, 1 (influences HLA class II expression)
chr12-158	chr12	88366241	88366443	+	12.4	0.818	Intergenic	Intergenic	-1172	NM_172583	217733	Mm.110032	NM_172583	ENSMUSG00000034145	Tmem63c	4932420N09|9330187M14Rik	transmembrane protein 63c
chr9-51	chr9	103904591	103904793	+	12.4	0.762	promoter-TSS (NM_172460)	promoter-TSS (NM_172460)	-182	NM_172460	74025	Mm.479273	NM_028721	ENSMUSG00000032558	Nphp3	3632410F03Rik|AI550417|C230078J01|D330020E01Rik|MGC141550|pcy	nephronophthisis 3 (adolescent)
chr12-159	chr12	88439267	88439469	+	12.4	0.652	exon (NM_022414, exon 4 of 4)	exon (NM_022414, exon 4 of 4)	4121	NM_022414	64242	Mm.41395	NM_022414	ENSMUSG00000021032	Ngb	-	neuroglobin
chr5-34	chr5	122512170	122512372	+	12.4	0.696	Intergenic	Intergenic	-14437	NM_007804	13048	Mm.332661	NM_007804	ENSMUSG00000042589	Cux2	1700051K22Rik|Cutl2|Cux-2|ENSMUSG00000072641	cut-like homeobox 2
chr17-50	chr17	23735738	23735940	+	12.4	0.81	intron (NM_011747, intron 1 of 5)	intron (NM_011747, intron 1 of 5)	615	NM_011747	22654	Mm.40326	NM_011747	ENSMUSG00000062012	Zfp13	4933429B21|AI835008|Krox-8|Rhit|Zfp-13	zinc finger protein 13
chr2-21	chr2	35080882	35081084	+	12.4	0.905	Intergenic	ORR1D2|LTR|MaLR	-24343	NM_026697	68365	Mm.198264	NM_026697	ENSMUSG00000026878	Rab14	0610030G24Rik|2810475J17Rik|A830021G03Rik|AI314285|AI649155|D030017L14Rik	RAB14, member RAS oncogene family
chr4-57	chr4	104708830	104709032	+	12.4	0.714	exon (NM_178143, exon 9 of 9)	exon (NM_178143, exon 9 of 9)	73572	NM_178143	108079	Mm.48638	NM_178143	ENSMUSG00000028518	Prkaa2	2310008I11Rik|A830082D05|AMPKalpha2	protein kinase, AMP-activated, alpha 2 catalytic subunit
chr4-72	chr4	134863425	134863627	+	12.4	0.696	Intergenic	Intergenic	-34851	NM_013885	29876	Mm.257765	NM_013885	ENSMUSG00000037242	Clic4	D0Jmb3|TU-74|mc3s5|mtCLIC	chloride intracellular channel 4 (mitochondrial)
chr5-37	chr5	123622067	123622269	+	12.4	0.818	intron (NM_008277, intron 13 of 13)	intron (NM_008277, intron 13 of 13)	10527	NM_008277	15445	Mm.439709	NM_008277	ENSMUSG00000029445	Hpd	Fla|Flp|Hppd|Laf	4-hydroxyphenylpyruvic acid dioxygenase
chr8-245	chr8	117960496	117960698	+	12.4	0.85	Intergenic	Intergenic	270197	NM_001025577	17132	Mm.488377	NM_001025577	ENSMUSG00000055435	Maf	2810401A20Rik|A230108G15Rik|AW047063|c-maf	avian musculoaponeurotic fibrosarcoma (v-maf) AS42 oncogene homolog
chr8-203	chr8	26311064	26311266	+	12.4	0.789	intron (NM_177089, intron 1 of 12)	intron (NM_177089, intron 1 of 12)	756	NM_199323	320165	Mm.308452	NM_177089	ENSMUSG00000065954	Tacc1	4833447E04Rik|AA960202|B230378H13Rik	transforming, acidic coiled-coil containing protein 1
chr17-67	chr17	88222440	88222642	+	12.4	0.8	Intergenic	B4|SINE|B4	-25207	NM_199251	210741	Mm.312046	NM_199251	ENSMUSG00000050138	Kcnk12	mntk1	potassium channel, subfamily K, member 12
chr12-187	chr12	108473046	108473248	+	12.4	0.727	Intergenic	Intergenic	500551	NR_045973	74968	Mm.359821	NR_045973		4930465M20Rik	4930431H15Rik	RIKEN cDNA 4930465M20 gene
chr16-20	chr16	18234450	18234652	+	12.4	0.81	intron (NM_172151, intron 1 of 10)	intron (NM_172151, intron 1 of 10)	678	NM_172151	27801	Mm.326263	NM_172151	ENSMUSG00000060166	Zdhhc8	D16H22S1738E|DHHC-8|E330009O14Rik|MGC103030|MGC118171|MGC7847|Op53c05|ZDHHCL1	zinc finger, DHHC domain containing 8
chr19-20	chr19	44368401	44368603	+	12.4	0.792	5' UTR (NM_009128, exon 1 of 6)	5' UTR (NM_009128, exon 1 of 6)	336	NM_009128	20250	Mm.193096	NM_009128	ENSMUSG00000025203	Scd2	Scd-2|swty	stearoyl-Coenzyme A desaturase 2
chr8-219	chr8	87312620	87312822	+	12.4	0.783	intron (NM_010906, intron 1 of 8)	intron (NM_010906, intron 1 of 8)	11518	NM_010906	18032	Mm.9394	NM_001081981	ENSMUSG00000001911	Nfix	-	nuclear factor I/X
chr15-21	chr15	98622325	98622527	+	12.4	0.842	intron (NM_021279, intron 3 of 3)	CpG-5313	2138	NM_021279	22408	Mm.1123	NM_021279	ENSMUSG00000022997	Wnt1	Int-1|Wnt-1|sw|swaying	wingless-related MMTV integration site 1
chr15-17	chr15	78236387	78236589	+	12.4	0.762	promoter-TSS (NM_001162492)	promoter-TSS (NM_001162492)	-199	NM_009437	22117	Mm.15312	NM_009437	ENSMUSG00000044986	Tst	Rhodanese	thiosulfate sulfurtransferase, mitochondrial
chr10-29	chr10	126501411	126501613	+	12.4	0.643	intron (NM_009870, intron 2 of 7)	intron (NM_009870, intron 2 of 7)	853	NM_009870	12567	Mm.6839	NM_009870	ENSMUSG00000006728	Cdk4	Crk3	cyclin-dependent kinase 4
chr8-237	chr8	108689669	108689871	+	12.4	0.6	Intergenic	Intergenic	-3005	NM_178798	330836	Mm.46749	NM_178798	ENSMUSG00000031904	Slc7a6	AI643885|LAT-2|LAT3	solute carrier family 7 (cationic amino acid transporter, y+ system), member 6
chr11-129	chr11	51462056	51462258	+	12.4	0.75	intron (NM_145974, intron 1 of 4)	intron (NM_145974, intron 1 of 4)	-2299	NR_027958	97775	Mm.220299	NM_175289		D930048N14Rik	AI315703|R75254	RIKEN cDNA D930048N14 gene
chr4-69	chr4	122703974	122704176	+	12.4	0.8	intron (NM_025873, intron 1 of 10)	intron (NM_025873, intron 1 of 10)	10235	NM_025873	66966	Mm.235030	NM_025873	ENSMUSG00000028653	Trit1	2310075G14Rik|AI314189|AI314635|AV099619|IPT|MOD5	tRNA isopentenyltransferase 1
chr11-138	chr11	96227729	96227931	+	12.4	0.8	intron (NM_008266, intron 1 of 1)	intron (NM_008266, intron 1 of 1)	758	NM_008266	15407	Mm.890	NM_008266	ENSMUSG00000018973	Hoxb1	Hox-2.9|MGC124123	homeobox B1
chr19-16	chr19	7132302	7132504	+	12.4	0.696	intron (NM_134147, intron 1 of 10)	intron (NM_134147, intron 1 of 10)	1145	NM_134147	107227	Mm.439977	NM_134147	ENSMUSG00000036278	Macrod1	AI604841|AW743046|D930010J01Rik|Lrp16	MACRO domain containing 1
chr7-27	chr7	3330668	3330870	+	12.4	0.737	3' UTR (NM_011102, exon 18 of 18)	3' UTR (NM_011102, exon 18 of 18)	-5916	NM_133189	81904	Mm.214994	NM_133189	ENSMUSG00000069806	Cacng7	-	calcium channel, voltage-dependent, gamma subunit 7
chr11-141	chr11	101489538	101489740	+	12.4	0.789	exon (NM_025654, exon 2 of 7)	exon (NM_025654, exon 2 of 7)	376	NM_025654	66599	Mm.41449	NM_025654	ENSMUSG00000010362	Rdm1	2410008M22Rik|AW212028|Rad52b	RAD52 motif 1
chr6-76	chr6	135086358	135086560	+	12.4	0.778	Intergenic	Intergenic	-18158	NM_001205396	93746	Mm.49902	NM_001205396	ENSMUSG00000030205	Gprc5d	-	G protein-coupled receptor, family C, group 5, member D
chr8-229	chr8	97344560	97344762	+	12.4	0.818	3' UTR (NM_134141, exon 9 of 9)	3' UTR (NM_134141, exon 9 of 9)	10308	NM_011332	20295	Mm.41988	NM_011332	ENSMUSG00000031780	Ccl17	Abcd-2|Scya17|Scya17l|Tarc	chemokine (C-C motif) ligand 17
chr8-204	chr8	27100561	27100763	+	12.4	0.762	intron (NM_029037, intron 1 of 4)	intron (NM_029037, intron 1 of 4)	3931	NM_029037	74653	Mm.17631	NM_029037	ENSMUSG00000037251	4930444A02Rik	Sgk196	RIKEN cDNA 4930444A02 gene
chr17-49	chr17	23683659	23683861	+	12.4	0.583	Intergenic	CpG	17433	NM_001033496	449521	Mm.268582	NM_001033496	ENSMUSG00000071256	Zfp213	BC038178|D17Ertd197e	zinc finger protein 213
chr19-17	chr19	43546906	43547108	+	12.4	0.714	intron (NM_031396, intron 6 of 10)	intron (NM_031396, intron 6 of 10)	32081	NM_031396	83674	Mm.329864	NM_031396	ENSMUSG00000025189	Cnnm1	AI846314|Acdp1|CLP-1	cyclin M1
chr7-32	chr7	29232256	29232458	+	12.4	0.826	TTS (NM_022024)	TTS (NM_022024)	-4647	NM_030562	80749	Mm.483073	NM_001141921	ENSMUSG00000030600	Lrfn1	BC004018|MGC7599|SALM2|Semo1	leucine rich repeat and fibronectin type III domain containing 1
chr15-24	chr15	100287879	100288081	+	12.4	0.842	Intergenic	Intergenic	-11485	NM_134093	68614	Mm.275272	NM_134093	ENSMUSG00000037353	Letmd1	1110019O13Rik|AI593524|BB130465|BB235638|HCCR-2|HCCR1|MCC-32|Mccr	LETM1 domain containing 1
chr8-226	chr8	92708957	92709159	+	12.4	0.789	Intergenic	Intergenic	163093	NM_172913	244579	Mm.302755	NM_172913	ENSMUSG00000043668	Tox3	500-9|BC052044|C230068E13|CAGF9|Tnrc9	TOX high mobility group box family member 3
chr17-66	chr17	46169739	46169941	+	12.4	0.652	promoter-TSS (NM_009505)	promoter-TSS (NM_009505)	-514	NM_001025257	22339	Mm.282184	NM_001025250	ENSMUSG00000023951	Vegfa	Vegf|Vegf120|Vegf164|Vegf188|Vpf	vascular endothelial growth factor A
chr8-192	chr8	13889561	13889763	+	12.4	0.842	intron (NM_025556, intron 1 of 3)	intron (NM_025556, intron 1 of 3)	609	NM_025556	66423	Mm.29063	NM_025556	ENSMUSG00000031458	2410022L05Rik	1700029I03Rik|AA409325|AI256813|C85432|Copr5|MGC11316	RIKEN cDNA 2410022L05 gene
chr12-178	chr12	105852090	105852292	+	12.4	0.593	Intergenic	Intergenic	137971	NM_148948	192119	Mm.21135	NM_148948	ENSMUSG00000041415	Dicer1	1110006F08Rik|D12Ertd7e|mKIAA0928	dicer 1, ribonuclease type III
chr10-26	chr10	80783746	80783948	+	12.4	0.85	promoter-TSS (NM_027381)	promoter-TSS (NM_027381)	-1	NM_027381	70312	Mm.87628	NM_027381	ENSMUSG00000034889	2510012J08Rik	-	RIKEN cDNA 2510012J08 gene
chr4-53	chr4	82158748	82158950	+	12.4	0.8	Intergenic	(TG)n|Simple_repeat|Simple_repeat	-7637	NM_008687	18028	Mm.317947	NM_001113209	ENSMUSG00000008575	Nfib	6720429L07Rik|E030026I10Rik	nuclear factor I/B
chr12-190	chr12	109397149	109397351	+	12.4	0.696	intron (NM_028262, intron 4 of 12)	MLT1A0|LTR|MaLR	20244	NM_028262	52690	Mm.159185	NM_028262	ENSMUSG00000056770	Setd3	2610102I01Rik|2610305M23Rik|6030490B17Rik|D12Ertd771e	SET domain containing 3
chr16-24	chr16	96348493	96348695	+	12.4	0.773	intron (NM_008251, intron 4 of 5)	B3|SINE|B2	738	NM_008251	15312	Mm.2756	NM_008251	ENSMUSG00000040681	Hmgn1	HMG-14|Hmg14|MGC103397	high mobility group nucleosomal binding domain 1
chr10-30	chr10	126603415	126603617	+	12.4	0.696	intron (NR_045166, intron 2 of 9)	intron (NR_045166, intron 2 of 9)	629	NM_001244618	14421	Mm.386762	NM_001244617	ENSMUSG00000006731	B4galnt1	4933429D13Rik|Gal-NAc-T|GalNAc-T|GalNAcT|Galgt1|Ggm-2|Ggm2	beta-1,4-N-acetyl-galactosaminyl transferase 1
chr8-211	chr8	73154456	73154658	+	12.4	0.654	intron (NM_011819, intron 1 of 1)	PB1D7|SINE|Alu	977	NM_011819	23886	Mm.31325	NM_011819	ENSMUSG00000038508	Gdf15	MIC-1|NAG-1|SBF	growth differentiation factor 15
chr9-50	chr9	72942434	72942636	+	12.4	0.7	intron (NM_023635, intron 5 of 5)	intron (NM_023635, intron 5 of 5)	-7670	NM_025890	66991	Mm.489772	NM_025890	ENSMUSG00000092622	2410004A20Rik	AI467128|FILIA|OEEP48	RIKEN cDNA 2410004A20 gene
chr12-156	chr12	88226373	88226575	+	12.4	0.76	promoter-TSS (NM_145836)	promoter-TSS (NM_145836)	-710	NM_145836	238330	Mm.248358	NM_145836	ENSMUSG00000034168	6430527G18Rik	Eap1|Irf2bpl	RIKEN cDNA 6430527G18 gene
chr12-163	chr12	91222038	91222240	+	12.4	0.857	intron (NM_172544, intron 15 of 19)	intron (NM_172544, intron 15 of 19)	171243	NM_001252074	18191	Mm.487864	NM_001198587	ENSMUSG00000066392	Nrxn3	4933401A11Rik|6332407J11|9330112C09Rik|D12Bwg0831e	neurexin III
chr11-133	chr11	78172054	78172256	+	12.4	0.72	3' UTR (NM_008238, exon 9 of 9)	3' UTR (NM_008238, exon 9 of 9)	15131	NM_011676	22248	Mm.284811	NM_011676	ENSMUSG00000002058	Unc119	D11Bhm52|HRG4|MRG4|Rg4|Rtg4|Unc119h	unc-119 homolog (C. elegans)
chr8-236	chr8	108370184	108370386	+	12.4	0.833	exon (NM_177150, exon 10 of 13)	exon (NM_177150, exon 10 of 13)	5623	NM_177150	320394	Mm.334775	NM_177150	ENSMUSG00000036672	Cenpt	G630055P03Rik	centromere protein T
chr11-145	chr11	116477734	116477936	+	12.4	0.625	intron (NM_172572, intron 1 of 18)	intron (NM_172572, intron 1 of 18)	7731	NM_001167680	217344	Mm.89695	NM_001167680	ENSMUSG00000020806	Rhbdf2	4732465I17Rik|Rhbdl6	rhomboid 5 homolog 2 (Drosophila)
chr16-19	chr16	5254712	5254914	+	12.4	0.708	intron (NM_027446, intron 1 of 7)	intron (NM_027446, intron 1 of 7)	1236	NM_027446	70511	Mm.45780	NM_027446	ENSMUSG00000022544	Fam86	5730409G15Rik|Fam86a	family with sequence similarity 86
chr13-32	chr13	55291461	55291663	+	12.4	0.789	Intergenic	Intergenic	-19581	NM_008739	18193	Mm.168965	NM_008739	ENSMUSG00000021488	Nsd1	AI528500|KMT3B	nuclear receptor-binding SET-domain protein 1
chr8-242	chr8	113586387	113586589	+	12.4	0.792	Intergenic	tRNA-Gly-GGY|tRNA|tRNA	6249	NM_028274	72544	Mm.334810	NM_028274		Exosc6	2610510N21Rik|C76919|MGC151362|Mtr3	exosome component 6
chr3-20	chr3	137654620	137654822	+	12.4	0.895	Intergenic	B1_Mus1|SINE|Alu	-10208	NM_011932	26377	Mm.470427	NM_011932	ENSMUSG00000028159	Dapp1	Bam32	dual adaptor for phosphotyrosine and 3-phosphoinositides 1
chr9-49	chr9	62989589	62989791	+	12.4	0.85	intron (NM_001163755, intron 4 of 8)	intron (NM_001163755, intron 4 of 8)	5097	NM_172446	207667	Mm.447200	NM_001163755	ENSMUSG00000022245	Skor1	AV273001|C230094B15Rik|Corl1|Lbxcor1	SKI family transcriptional corepressor 1
chr1-83	chr1	108650044	108650246	+	12.4	0.944	intron (NM_027534, intron 2 of 9)	intron (NM_027534, intron 2 of 9)	6174	NM_027534	70750	Mm.458911	NM_027534	ENSMUSG00000009905	Kdsr	6330410P18Rik|9430079B08Rik|Fvt1	3-ketodihydrosphingosine reductase
chr8-190	chr8	12902210	12902412	+	12.4	0.696	Intergenic	Intergenic	-13582	NM_178076	17207	Mm.334413	NM_001159485	ENSMUSG00000031442	Mcf2l	C130040G20Rik|Dbs|Ost|mKIAA0362	mcf.2 transforming sequence-like
chr19-21	chr19	46412635	46412837	+	12.4	0.65	intron (NM_001164293, intron 1 of 8)	intron (NM_001164293, intron 1 of 8)	414	NM_001164294	67116	Mm.218848	NM_001164290	ENSMUSG00000036748	Cuedc2	3010002G01Rik	CUE domain containing 2
chr17-64	chr17	34700998	34701200	+	12.4	0.714	promoter-TSS (NM_010929)	promoter-TSS (NM_010929)	-141	NM_010929	18132	Mm.173813	NM_010929	ENSMUSG00000015468	Notch4	Int-3|Int3|N4	Notch gene homolog 4 (Drosophila)
chr8-217	chr8	86881103	86881305	+	12.4	0.667	Intergenic	Intergenic	-58059	NM_001252060	12286	Mm.334658	NM_001252059	ENSMUSG00000034656	Cacna1a	APCA|Caca1a|Cacnl1a4|Cav2.1|Ccha1a|EA2|FHM|HPCA|MHP|MHP1|SCA6|alpha1A|la|leaner|nmf352|rkr|rocker|tg|tottering	calcium channel, voltage-dependent, P/Q type, alpha 1A subunit
chr8-271	chr8	128479581	128479783	+	12.4	0.633	Intergenic	Intergenic	-39320	NM_008430	16525	Mm.10800	NM_008430	ENSMUSG00000033998	Kcnk1	AI788889|TWIK-1	potassium channel, subfamily K, member 1
chr16-21	chr16	30540444	30540646	+	12.4	0.783	intron (NM_172614, intron 6 of 9)	intron (NM_172614, intron 6 of 9)	10119	NM_172614	224090	Mm.241459	NM_172614	ENSMUSG00000022537	Tmem44	1700007N03Rik|9330161C17Rik|B230220N21	transmembrane protein 44
chr12-186	chr12	108152789	108152991	+	12.4	0.8	Intergenic	L1_Mus3|LINE|L1	-198356	NR_015512	71033	Mm.159404	NR_015512		4933406K04Rik	4930426M03Rik|4930485I22Rik|4933427G14Rik	RIKEN cDNA 4933406K04 gene
chr2-22	chr2	74518642	74518844	+	12.4	0.85	Intergenic	Intergenic	-1707	NM_008273	15431	Mm.207763	NM_008273	ENSMUSG00000042499	Hoxd11	E230017H14Rik|Hox-4.6|Hox-5.4|Hox-5.5	homeobox D11
chr15-16	chr15	75835573	75835775	+	12.4	0.615	exon (NM_134087, exon 3 of 5)	exon (NM_134087, exon 3 of 5)	4254	NM_001168253	105732	Mm.267178	NM_001168253	ENSMUSG00000046761	Fam83h	AA409316	family with sequence similarity 83, member H
chr8-249	chr8	122756768	122756970	+	12.4	0.682	Intergenic	Intergenic	-55500	NM_001033980	436062	Mm.334852	NM_001033980	ENSMUSG00000042269	Fam92b	1700120B06Rik	family with sequence similarity 92, member B
chr16-22	chr16	32762571	32762773	+	12.4	0.842	intron (NM_080457, intron 9 of 26)	intron (NM_080457, intron 9 of 26)	26700	NM_080457	140474	Mm.214599	NM_080457	ENSMUSG00000079620	Muc4	4933405I11Rik|Asgp	mucin 4
chr7-31	chr7	27981204	27981406	+	12.4	0.783	promoter-TSS (NM_001046637)	promoter-TSS (NM_001046637)	-15	NM_015782	53607	Mm.386890	NM_001046637	ENSMUSG00000061479	Snrpa	C430021M15Rik|Rnu1a-1|Rnu1a1|U1A	small nuclear ribonucleoprotein polypeptide A
chr8-224	chr8	90178836	90179038	+	12.4	0.591	Intergenic	Intergenic	91131	NM_177901	330820	Mm.212913	NM_177901	ENSMUSG00000069971	4933402J07Rik	-	RIKEN cDNA 4933402J07 gene
chr11-127	chr11	6526256	6526458	+	12.4	0.864	promoter-TSS (NM_134011)	promoter-TSS (NM_134011)	-287	NM_134011	21379	Mm.247761	XM_003689255	ENSMUSG00000000384	Tbrg4	2310042P22Rik|AA120735|AA408001|AI527316|Cpr2|R74877|Tb-12|mKIAA0948	transforming growth factor beta regulated gene 4
chr5-38	chr5	130371450	130371652	+	12.4	0.789	promoter-TSS (NM_183088)	promoter-TSS (NM_183088)	-42	NM_183088	71970	Mm.422716	NM_183088	ENSMUSG00000034173	2410018M08Rik	Scand3	RIKEN cDNA 2410018M08 gene
chr8-202	chr8	24088359	24088561	+	12.4	0.81	intron (NM_001110783, intron 1 of 43)	intron (NM_001110783, intron 1 of 43)	3106	NM_001110783	11733	Mm.334444	NM_001110783	ENSMUSG00000031543	Ank1	Ank-1|nb|pale	ankyrin 1, erythroid
chr12-194	chr12	109559134	109559336	+	12.4	0.76	intron (NM_001044380, intron 6 of 8)	intron (NM_001044380, intron 6 of 8)	-13356	NM_010010	13116	Mm.41911	NM_010010	ENSMUSG00000021259	Cyp46a1	Cyp46	cytochrome P450, family 46, subfamily a, polypeptide 1
chr12-170	chr12	103588892	103589094	+	12.4	0.783	intron (NM_177620, intron 3 of 9)	intron (NM_177620, intron 3 of 9)	67142	NM_001161365	217835	Mm.24145	NM_001161365	ENSMUSG00000044456	Rin3	6430500K07|C86933	Ras and Rab interactor 3
chr6-77	chr6	137610574	137610776	+	12.4	0.842	Intergenic	Intergenic	-13034	NM_007945	13860	Mm.235346	NM_007945	ENSMUSG00000015766	Eps8	AW261790	epidermal growth factor receptor pathway substrate 8
chr14-32	chr14	99541596	99541798	+	12.4	0.667	intron (NM_029320, intron 9 of 17)	intron (NM_029320, intron 9 of 17)	-42708	NM_028315	72662	Mm.163339	NM_028315	ENSMUSG00000033166	Dis3	2810028N01Rik	DIS3 mitotic control homolog (S. cerevisiae)
chr8-227	chr8	96729733	96729935	+	12.4	0.81	Intergenic	Intergenic	-8667	NM_172410	71805	Mm.458170	NM_172410	ENSMUSG00000032939	Nup93	2410008G02Rik	nucleoporin 93
chr1-90	chr1	183228330	183228532	+	12.4	0.7	Intergenic	Intergenic	-54328	NM_028408	72978	Mm.338083	NM_001160211	ENSMUSG00000026514	Cnih3	2900075G08Rik	cornichon homolog 3 (Drosophila)
chr8-207	chr8	28390775	28390977	+	12.4	0.895	Intergenic	Intergenic	-15641	NR_003107	732482	Mm.463248	NR_003107		Gm9731	-	Fam58a pseudogene
chr11-140	chr11	97486224	97486426	+	12.4	0.696	Intergenic	Intergenic	4705	NM_175332	103551	Mm.24506	NM_175332	ENSMUSG00000043439	E130012A19Rik	AA409164|AI413509|AW539173|esPRC2p48	RIKEN cDNA E130012A19 gene
chr12-182	chr12	106761564	106761766	+	12.4	0.625	Intergenic	Intergenic	-39717	NM_009747	12062	Mm.390475	NM_009747	ENSMUSG00000021070	Bdkrb2	B(2)|B2|B2R|BK-2|BK2|BK2R|BKR2|BRB2	bradykinin receptor, beta 2
chr11-128	chr11	23566348	23566550	+	12.4	0.739	promoter-TSS (NM_023651)	promoter-TSS (NM_023651)	473	NM_028304	74467	Mm.29536	NM_001033654	ENSMUSG00000020280	Pus10	2810013G11Rik|4933435A13Rik|AU014648|C77560|Ccdc139	pseudouridylate synthase 10
chr19-15	chr19	4615981	4616183	+	12.4	0.75	promoter-TSS (NM_153388)	promoter-TSS (NM_153388)	-415	NM_153388	225875	Mm.329675	NM_153388	ENSMUSG00000045045	Lrfn4	BC023156|MGC36464|MGC36545|Salm3	leucine rich repeat and fibronectin type III domain containing 4
chr8-186	chr8	9977162	9977364	+	12.4	0.714	promoter-TSS (NM_176953)	promoter-TSS (NM_176953)	-454	NM_001081119	68904	Mm.395885	NM_001081119	ENSMUSG00000040396	Abhd13	1110065L07Rik|AI463703|AI788994	abhydrolase domain containing 13
chr12-175	chr12	105709177	105709379	+	12.4	0.727	TTS (NM_010351)	TTS (NM_010351)	2168	NM_010351	14836	Mm.129	NM_010351	ENSMUSG00000021095	Gsc	-	goosecoid homeobox
chr4-54	chr4	97054520	97054722	+	12.4	0.727	Intergenic	Intergenic	-194013	NM_001122952	18027	Mm.409646	NM_001122952	ENSMUSG00000028565	Nfia	1110047K16Rik|9430022M17Rik|NF1-A|NF1A	nuclear factor I/A
chr15-19	chr15	81799644	81799846	+	12.4	0.81	Intergenic	RLTRETN_Mm|LTR|ERVK	-8448	NM_013872	29858	Mm.18939	NM_013872	ENSMUSG00000022474	Pmm1	C77612	phosphomannomutase 1
chr1-88	chr1	174455466	174455668	+	12.4	0.789	intron (NM_027972, intron 1 of 11)	intron (NM_027972, intron 1 of 11)	4306	NM_027972	71870	Mm.78373	NM_027972	ENSMUSG00000026546	Ccdc19	1700028D05Rik|Nesg1	coiled-coil domain containing 19
chr8-194	chr8	18898875	18899077	+	12.4	0.727	Intergenic	Intergenic	51997	NM_176951	319581	Mm.111354	NM_001113350	ENSMUSG00000039814	Xkr5	5430438H03Rik|XRG5	X Kell blood group precursor-related family, member 5
chr10-24	chr10	79896653	79896855	+	12.4	0.636	promoter-TSS (NM_001164149)	promoter-TSS (NM_001164149)	-356	NM_001164148	21423	Mm.3406	NM_001164147	ENSMUSG00000020167	Tcf3	A1|AA408400|ALF2|AW209082|E12|E12/E47|E2A|E47|ME2|Pan1|Pan2|Tcfe2a|VDIR|bHLHb21	transcription factor 3
chr14-28	chr14	32081943	32082145	+	12.4	0.654	exon (NM_001033668, exon 60 of 78)	exon (NM_001033668, exon 60 of 78)	17369	NM_027088	104416	Mm.3779	NM_027088	ENSMUSG00000021901	Bap1	2300006C11Rik|AA989761|AW553466|mKIAA0272|uch-x4	Brca1 associated protein 1
chr8-246	chr8	118843424	118843626	+	12.4	0.783	Intergenic	B3|SINE|B2	-185390	NM_029297	75465	Mm.23114	NM_029297	ENSMUSG00000034467	Dynlrb2	1700009A04Rik|DNLC2B|Dncl2b	dynein light chain roadblock-type 2
chr10-27	chr10	92947204	92947406	+	12.4	0.667	intron (NM_008517, intron 18 of 18)	intron (NM_008517, intron 18 of 18)	-4208	NM_010401	15109	Mm.13000	NM_010401	ENSMUSG00000020017	Hal	Hsd|his|histidase	histidine ammonia lyase
chr4-68	chr4	119628801	119629003	+	12.4	0.857	intron (NM_010657, intron 1 of 8)	intron (NM_010657, intron 1 of 8)	141619	NM_010657	16656	Mm.488325	NM_010657	ENSMUSG00000028634	Hivep3	2900056N03Rik|A130075N07|AI848000|E030045D18Rik|KBP-1|KBP1|Krc|Rc|Schnurri-3|Shn3|Zas3	human immunodeficiency virus type I enhancer binding protein 3
chr8-223	chr8	90173538	90173740	+	12.4	0.722	Intergenic	Intergenic	85833	NM_177901	330820	Mm.212913	NM_177901	ENSMUSG00000069971	4933402J07Rik	-	RIKEN cDNA 4933402J07 gene
chr12-150	chr12	80908592	80908794	+	12.4	0.864	intron (NM_009014, intron 10 of 10)	intron (NM_009014, intron 10 of 10)	305307	NM_007564	12192	Mm.235132	NM_007564	ENSMUSG00000021127	Zfp36l1	AW742437|AW743212|Berg36|Brf1|D530020L18Rik|ERF1|TIS11b|cMG1	zinc finger protein 36, C3H type-like 1
chr8-208	chr8	42324662	42324864	+	12.4	0.85	promoter-TSS (NM_023662)	promoter-TSS (NM_023662)	-350	NM_023662	18536	Mm.117896	NM_023662	ENSMUSG00000031592	Pcm1	2600002H09Rik|9430077F19Rik|C030044G17Rik|MGC170660	pericentriolar material 1
chr1-74	chr1	20750010	20750212	+	12.4	0.737	Intergenic	Intergenic	24240	NM_145856	257630	Mm.222807	NM_145856	ENSMUSG00000041872	Il17f	C87042|IL-17F	interleukin 17F
chr11-149	chr11	120644477	120644679	+	12.4	0.75	intron (NM_009053, intron 3 of 7)	intron (NM_009053, intron 3 of 7)	940	NM_009053	19719	Mm.871	NM_009053	ENSMUSG00000025158	Rfng	MGC90122	RFNG O-fucosylpeptide 3-beta-N-acetylglucosaminyltransferase
chr7-40	chr7	147131840	147132042	+	12.4	0.667	TTS (NM_009482)	TTS (NM_009482)	2186	NM_009482	22286	Mm.10205	NM_009482	ENSMUSG00000047751	Utf1	AI505934	undifferentiated embryonic cell transcription factor 1
chr11-132	chr11	77991329	77991531	+	12.4	0.625	promoter-TSS (NM_026708)	promoter-TSS (NM_026708)	-838	NM_026708	68385	Mm.390375	NM_026708	ENSMUSG00000019437	Tlcd1	0610007A15Rik|0610030G03Rik|AA690150|AU015616	TLC domain containing 1
chr6-74	chr6	130811917	130812119	+	12.4	0.679	Intergenic	L1Md_F2|LINE|L1	385362	NM_001170851	16633	Mm.4783	NM_001170851	ENSMUSG00000030187	Klra2	Klra30|Ly49b	killer cell lectin-like receptor, subfamily A, member 2
chr4-62	chr4	116691727	116691929	+	12.4	0.842	promoter-TSS (NM_175135)	promoter-TSS (NM_175135)	-185	NM_001111277	108067	Mm.34612	NM_001111277	ENSMUSG00000028683	Eif2b3	1190002P15Rik	eukaryotic translation initiation factor 2B, subunit 3
chr8-232	chr8	106006019	106006221	+	12.4	0.379	Intergenic	Intergenic	-121579	NR_045730	71058	Mm.67707	NR_045730		4933400L20Rik	-	RIKEN cDNA 4933400L20 gene
chr7-28	chr7	3645475	3645677	+	12.4	0.586	promoter-TSS (NM_024168)	promoter-TSS (NM_024168)	364	NM_001164205	66078	Mm.379100	NM_001164204	ENSMUSG00000035585	Tsen34	0610027F08Rik|Leng5	tRNA splicing endonuclease 34 homolog (S. cerevisiae)
chr17-51	chr17	26507817	26508019	+	12.4	0.714	Intergenic	Intergenic	-43992	NM_001081656	240055	Mm.133211	NM_001081656	ENSMUSG00000034413	Neurl1b	C230078M08Rik|EG240055|MGC183766|MGC183777	neuralized homolog 1b (Drosophila)
chr8-248	chr8	122431782	122431984	+	12.4	0.542	Intergenic	Intergenic	-2869	NM_009462	22224	Mm.421337	NM_009462	ENSMUSG00000031826	Usp10	2610014N07Rik|UBPO|Uchrp|mKIAA0190	ubiquitin specific peptidase 10
chr7-36	chr7	52717270	52717472	+	12.4	0.737	intron (NM_007527, intron 5 of 5)	intron (NM_007527, intron 5 of 5)	-2115	NM_010240	14325	Mm.431913	NM_010240	ENSMUSG00000050708	Ftl1	Ftl|Ftl-1|L-ferritin|MGC102130|MGC102131|MGC118079|MGC118080	ferritin light chain 1
chr17-52	chr17	27367379	27367581	+	12.4	0.762	Intergenic	Intergenic	-26097	NM_146075	224640	Mm.29689	NM_146075	ENSMUSG00000044857	Lemd2	BC026588|Lem2|MGC37253|NET25	LEM domain containing 2
chr8-270	chr8	128136107	128136309	+	12.4	0.85	intron (NR_015535, intron 2 of 2)	intron (NR_015535, intron 2 of 2)	27670	NR_015535	75930	Mm.234080	NR_015535		4930567H12Rik	4930579P07Rik	RIKEN cDNA 4930567H12 gene
chr8-225	chr8	91054465	91054667	+	12.4	0.727	intron (NM_001163660, intron 1 of 7)	intron (NM_001163660, intron 1 of 7)	3034	NM_001163660	93960	Mm.472081	NM_001163660	ENSMUSG00000031661	Nkd1	2810434J10Rik|9030215G15Rik|Nkd	naked cuticle 1 homolog (Drosophila)
chr4-64	chr4	118220748	118220950	+	12.4	0.85	Intergenic	G-rich|Low_complexity|Low_complexity	-4518	NM_172383	230678	Mm.23639	NM_172383	ENSMUSG00000050854	Tmem125	6330530A05Rik|AV223516|MGC48203	transmembrane protein 125
chr2-23	chr2	120229834	120230036	+	12.4	0.696	promoter-TSS (NM_001110496)	promoter-TSS (NM_001110496)	-83	NM_001110496	211499	Mm.411810	NM_001110496	ENSMUSG00000033808	Tmem87a	A930025J12Rik	transmembrane protein 87A
chr12-169	chr12	103356682	103356884	+	12.4	0.76	Intergenic	Intergenic	-10846	NM_172152	238384	Mm.312448	NM_172152	ENSMUSG00000041771	Slc24a4	A930002M03Rik|AW492432|NCKX4	solute carrier family 24 (sodium/potassium/calcium exchanger), member 4
chr2-25	chr2	168806464	168806666	+	12.4	0.789	Intergenic	Intergenic	2796	NR_040326	75508	Mm.271256	NR_040326		1700017J07Rik	-	RIKEN cDNA 1700017J07 gene
chr15-15	chr15	58717886	58718088	+	12.4	0.85	Intergenic	Intergenic	-2797	NM_175226	75841	Mm.460627	NM_175226	ENSMUSG00000037075	Rnf139	4930555P18Rik	ring finger protein 139
chr12-151	chr12	86927900	86928102	+	12.4	0.64	Intergenic	Intergenic	-12054	NM_001205052	81703	Mm.103560	NM_001205052	ENSMUSG00000034271	Jdp2	Jundm2|Jundp2|TIF	Jun dimerization protein 2
chr12-179	chr12	106285573	106285775	+	12.4	0.789	Intergenic	Intergenic	14775	NM_028419	73046	Mm.29128	NM_028419	ENSMUSG00000021102	Glrx5	2310004O13Rik|2900070E19Rik|AU020725	glutaredoxin 5 homolog (S. cerevisiae)
chr12-176	chr12	105730307	105730509	+	12.4	0.636	Intergenic	Intergenic	-18962	NM_010351	14836	Mm.129	NM_010351	ENSMUSG00000021095	Gsc	-	goosecoid homeobox
chr6-80	chr6	145584799	145585001	+	12.4	0.696	Intergenic	ORR1B2|LTR|MaLR	20417	NM_009449	22147	Mm.270295	NM_009449	ENSMUSG00000067338	Tuba3b	M[a]7|Tuba3a|Tuba7	tubulin, alpha 3B
chr8-243	chr8	114270096	114270298	+	12.4	0.769	Intergenic	Intergenic	-2448	NM_009954	12927	Mm.3758	NM_001198839	ENSMUSG00000031955	Bcar1	AI385681|Cas|Crkas	breast cancer anti-estrogen resistance 1
chr11-143	chr11	103822615	103822817	+	12.4	0.826	Intergenic	Intergenic	-5469	NM_007477	11841	Mm.5061	NM_007477	ENSMUSG00000062421	Arf2	-	ADP-ribosylation factor 2
chr11-144	chr11	106874057	106874259	+	12.4	0.81	Intergenic	Intergenic	-13319	NM_010655	16647	Mm.423000	NM_010655	ENSMUSG00000018362	Kpna2	2410044B12Rik|IPOA1|MGC91246|PTAC58|Rch1	karyopherin (importin) alpha 2
chr9-46	chr9	21608896	21609098	+	12.4	0.8	intron (NM_177030, intron 43 of 49)	intron (NM_177030, intron 43 of 49)	-6007	NM_145611	235041	Mm.257371	NM_145611	ENSMUSG00000032194	Kank2	AI504612|Ankrd25|BC010245|MGC12143|MGC7734	KN motif and ankyrin repeat domains 2
chr7-39	chr7	86611572	86611774	+	12.4	0.727	promoter-TSS (NM_017462)	promoter-TSS (NM_017462)	-514	NM_017462	18975	Mm.3616	NM_017462	ENSMUSG00000039176	Polg	AA409516|PolgA	polymerase (DNA directed), gamma
chr1-84	chr1	120218242	120218444	+	12.4	0.762	promoter-TSS (NM_026472)	promoter-TSS (NM_026472)	-77	NM_026472	67949	Mm.280311	NM_026472	ENSMUSG00000026377	Mki67ip	AI852665|C130020J04Rik|NIFK	Mki67 (FHA domain) interacting nucleolar phosphoprotein
chr12-180	chr12	106325004	106325206	+	12.4	0.81	Intergenic	RLTR21|LTR|ERVK	54206	NM_028419	73046	Mm.29128	NM_028419	ENSMUSG00000021102	Glrx5	2310004O13Rik|2900070E19Rik|AU020725	glutaredoxin 5 homolog (S. cerevisiae)
chr8-268	chr8	127558736	127558938	+	12.4	0.85	TTS (NM_016909).2	TTS (NM_016909).2	-19258	NM_174853	244667	Mm.233504	NM_170596	ENSMUSG00000043051	Disc1	-	disrupted in schizophrenia 1
chr14-31	chr14	64501507	64501709	+	12.4	0.75	intron (NM_028228, intron 6 of 6)	MLT1G3|LTR|MaLR	22459	NM_028228	72400	Mm.379214	NM_028228	ENSMUSG00000021958	Pinx1	2210403I16Rik|2610028A01Rik|67-11-3|AU024023|LPTS|LPTS1|MGC144540	PIN2/TERF1 interacting, telomerase inhibitor 1
chr6-78	chr6	140244423	140244625	+	12.4	0.696	Intergenic	Intergenic	-128096	NM_144920	109135	Mm.247670	NM_144920	ENSMUSG00000030231	Plekha5	2810431N21Rik|AI428202|AK129423|Ayu21-9|Gt(pU21)9Imeg|MGC38455|Pepp2	pleckstrin homology domain containing, family A member 5
chr4-67	chr4	119535854	119536056	+	12.4	0.81	intron (NM_010657, intron 1 of 8)	intron (NM_010657, intron 1 of 8)	48672	NM_010657	16656	Mm.488325	NM_010657	ENSMUSG00000028634	Hivep3	2900056N03Rik|A130075N07|AI848000|E030045D18Rik|KBP-1|KBP1|Krc|Rc|Schnurri-3|Shn3|Zas3	human immunodeficiency virus type I enhancer binding protein 3
chr17-65	chr17	36202637	36202839	+	12.4	0.667	Intergenic	B1_Mus1|SINE|Alu	-7422	NM_001199967	100529082	Mm.484916	NM_001199967		Gm11127	ENSMUSG00000079492	predicted gene 11127
chr5-32	chr5	52957994	52958196	+	12.4	0.783	promoter-TSS (NM_144945)	promoter-TSS (NM_144945)	-576	NM_144945	246316	Mm.44721	NM_144945	ENSMUSG00000039252	Lgi2	mKIAA1916	leucine-rich repeat LGI family, member 2
chr13-31	chr13	22058644	22058846	+	12.4	0.773	Intergenic	PB1D9|SINE|Alu	-14305	NM_001162928	195236	Mm.204664	NM_001162928	ENSMUSG00000016982	Pom121l2	Gm24	POM121 membrane glycoprotein-like 2 (rat)
chr8-189	chr8	12895497	12895699	+	12.4	0.889	Intergenic	Intergenic	-20295	NM_178076	17207	Mm.334413	NM_001159485	ENSMUSG00000031442	Mcf2l	C130040G20Rik|Dbs|Ost|mKIAA0362	mcf.2 transforming sequence-like
chr4-70	chr4	122760251	122760453	+	12.4	0.81	Intergenic	Intergenic	-22056	NM_007559	12164	Mm.439764	NM_007559	ENSMUSG00000002384	Bmp8b	Op3	bone morphogenetic protein 8b
chr4-58	chr4	108292960	108293162	+	12.4	0.857	intron (NM_177045, intron 1 of 24)	intron (NM_177045, intron 1 of 24)	500	NM_177045	319965	Mm.151129	NM_177045	ENSMUSG00000028582	Cc2d1b	A830039B04Rik|Freud2	coiled-coil and C2 domain containing 1B
chr8-273	chr8	131075461	131075663	+	12.4	0.696	Intergenic	Intergenic	-133992	NM_010578	16412	Mm.263396	NM_010578	ENSMUSG00000025809	Itgb1	4633401G24Rik|AA409975|AA960159|CD29|ENSMUSG00000051907|Fnrb|Gm9863|gpIIa	integrin beta 1 (fibronectin receptor beta)
chr4-60	chr4	115796381	115796583	+	12.4	0.72	promoter-TSS (NM_009015)	promoter-TSS (NM_009015)	-187	NM_001122959	19366	Mm.3655	NM_001122958	ENSMUSG00000028702	Rad54l	RAD54	RAD54 like (S. cerevisiae)
chr11-126	chr11	4999829	5000031	+	12.4	0.708	promoter-TSS (NM_007968)	promoter-TSS (NM_007968)	489	NM_177370	279766	Mm.260866	NM_177370	ENSMUSG00000034175	Rhbdd3	5730411O18Rik|Ptag	rhomboid domain containing 3
chr4-55	chr4	99495825	99496027	+	12.4	0.818	promoter-TSS (NM_026348)	promoter-TSS (NM_026348)	-117	NM_026348	67733	Mm.257094	NM_026348	ENSMUSG00000028549	Itgb3bp	4930471O16Rik|AU022583	integrin beta 3 binding protein (beta3-endonexin)
chr15-18	chr15	79964375	79964577	+	12.4	0.72	intron (NM_025609, intron 1 of 10)	intron (NM_025609, intron 1 of 10)	892	NM_025609	66513	Mm.288245	NM_025609	ENSMUSG00000022414	Tab1	2310012M03Rik|Map3k7ip1	TGF-beta activated kinase 1/MAP3K7 binding protein 1
chr19-22	chr19	59334320	59334522	+	12.4	0.619	promoter-TSS (NM_172523)	promoter-TSS (NM_172523)	-947	NM_172523	214084	Mm.361919	NM_172523	ENSMUSG00000025094	Slc18a2	1110037L13Rik|9330105E13|MGC90556|Vmat2	solute carrier family 18 (vesicular monoamine), member 2
chr6-66	chr6	113728530	113728732	+	12.4	0.789	intron (NM_009723, intron 11 of 21)	intron (NM_009723, intron 11 of 21)	-37956	NM_024206	110379	Mm.29296	NM_024206	ENSMUSG00000030298	Sec13	1110003H02Rik|Sec13l1|Sec13r	SEC13 homolog (S. cerevisiae)
chr4-77	chr4	154048814	154049016	+	12.4	0.652	Intergenic	Intergenic	-6939	NM_028513	73353	Mm.30958	NM_028513	ENSMUSG00000051276	Actrt2	1700052K15Rik|Arp-T2|Arpm2	actin-related protein T2
chr4-78	chr4	154938551	154938753	+	12.4	0.75	intron (NM_001159637, intron 1 of 11)	intron (NM_001159637, intron 1 of 11)	728	NM_001159637	192185	Mm.28347	NM_001159637	ENSMUSG00000029063	Nadk	4432404C02Rik|BC004012|MGC7589	NAD kinase
chr1-75	chr1	59433546	59433748	+	12.4	0.577	Intergenic	Intergenic	-105344	NM_008057	14369	Mm.297906	NM_008057	ENSMUSG00000041075	Fzd7	Fz7	frizzled homolog 7 (Drosophila)
chr12-205	chr12	112428625	112428827	+	12.4	0.85	intron (NM_011632, intron 1 of 11)	intron (NM_011632, intron 1 of 11)	23967	NM_001048206	22031	Mm.27431	NM_001048206	ENSMUSG00000021277	Traf3	AI528849|CAP-1|CD40bp|CRAF1|LAP1|T-BAM|amn	TNF receptor-associated factor 3
chr11-148	chr11	116755177	116755379	+	12.4	0.789	Intergenic	Intergenic	-24899	NM_172948	268510	Mm.35141	NM_172948	ENSMUSG00000043857	Mgat5b	C330018B01|GnT-IX|mGnTVB	mannoside acetylglucosaminyltransferase 5, isoenzyme B
chr8-240	chr8	109707573	109707775	+	12.4	0.789	3' UTR (NM_025558, exon 5 of 5)	3' UTR (NM_025558, exon 5 of 5)	33113	NM_025558	66427	Mm.20242	NM_025558	ENSMUSG00000031924	Cyb5b	1810044O22Rik|AU015618|Cyb5m	cytochrome b5 type B
chr1-85	chr1	129670432	129670634	+	12.4	0.7	promoter-TSS (NR_045298)	promoter-TSS (NR_045298)	98	NR_045298	100502745	Mm.440061	NR_045298		2900009J06Rik	-	RIKEN cDNA 2900009J06 gene
chr8-264	chr8	125791958	125792160	+	12.4	0.8	TTS (NM_016925)	TTS (NM_016925)	13964	NM_020497	57247	Mm.379084	NM_020497	ENSMUSG00000001065	Zfp276	AW048709|D8Ertd370e|D8Ertd377e|Znf276	zinc finger protein (C2H2 type) 276
chr8-210	chr8	72736677	72736879	+	12.4	0.692	promoter-TSS (NM_001007570)	promoter-TSS (NM_001007570)	-598	NM_001007570	73095	Mm.185413	NM_001007570	ENSMUSG00000002346	Slc25a42	2900084M01Rik|MGC37808	solute carrier family 25, member 42
chr15-22	chr15	99305235	99305437	+	12.4	0.826	promoter-TSS (NM_029236)	promoter-TSS (NM_029236)	-175	NM_029236	75284	Mm.32826	NM_029236	ENSMUSG00000037525	Bcdin3d	4930556P03Rik|AV138748	BCDIN3 domain containing
chr8-213	chr8	83303477	83303679	+	12.4	0.9	intron (NM_021356, intron 6 of 9)	intron (NM_021356, intron 6 of 9)	-40220	NM_053124	93762	Mm.474173	NM_053124	ENSMUSG00000031715	Smarca5	4933427E24Rik|D030040M08Rik|D330027N15Rik|MommeD4|Snf2h	SWI/SNF related, matrix associated, actin dependent regulator of chromatin, subfamily a, member 5
chr18-21	chr18	38092414	38092616	+	12.4	0.682	intron (NM_007858, intron 1 of 26)	intron (NM_007858, intron 1 of 26)	2550	NM_007858	13367	Mm.195916	NM_007858	ENSMUSG00000024456	Diap1	D18Wsu154e|Dia1|Diaph1|Drf1|KIAA4062|mKIAA4062|p140mDia	diaphanous homolog 1 (Drosophila)
chr10-25	chr10	80424028	80424230	+	12.4	0.708	intron (NM_001038655, intron 2 of 3)	intron (NM_001038655, intron 2 of 3)	31293	NM_008655	17873	Mm.1360	NM_008655	ENSMUSG00000015312	Gadd45b	AI323528|Myd118	growth arrest and DNA-damage-inducible 45 beta
chr13-28	chr13	8870452	8870654	+	12.4	0.652	promoter-TSS (NM_172445)	promoter-TSS (NM_172445)	-265	NM_172445	207615	Mm.284654	NM_001039388	ENSMUSG00000021147	Wdr37	3110035P10Rik|4933417A01Rik|6430603N07|AI481191|mKIAA0982	WD repeat domain 37
chr8-206	chr8	28312626	28312828	+	12.4	0.8	intron (NM_029674, intron 1 of 8)	intron (NM_029674, intron 1 of 8)	292	NM_029674	76615	Mm.272794	NM_029674	ENSMUSG00000039720	Got1l1	1700083M11Rik	glutamic-oxaloacetic transaminase 1-like 1
chr5-35	chr5	122593837	122594039	+	12.4	0.773	Intergenic	Intergenic	-5867	NM_183307	330188	Mm.386907	NM_183307	ENSMUSG00000043036	Ccdc63	4921511C16Rik	coiled-coil domain containing 63
chr7-30	chr7	27964238	27964440	+	12.4	0.76	promoter-TSS (NM_029391)	promoter-TSS (NM_029391)	-437	NM_029391	19342	Mm.482114	NM_029391	ENSMUSG00000053291	Rab4b	1500031G17Rik	RAB4B, member RAS oncogene family
chr12-148	chr12	29320794	29320996	+	12.4	0.714	promoter-TSS (NM_011300)	promoter-TSS (NM_011300)	-77	NM_011300	20115	Mm.371579	NM_011300	ENSMUSG00000061477	Rps7	Rps7A|S7	ribosomal protein S7
chr12-152	chr12	87706483	87706685	+	12.4	0.704	intron (NM_001159500, intron 1 of 6)	intron (NM_001159500, intron 1 of 6)	4517	NM_001159500	26380	Mm.235550	NM_001159500	ENSMUSG00000021255	Esrrb	Err2|Errb|Estrrb|Nr3b2	estrogen related receptor, beta
chr15-14	chr15	38110999	38111201	+	12.4	0.7	Intergenic	ORR1C2|LTR|MaLR	-37858	NM_008757	18285	Mm.252830	NM_008757	ENSMUSG00000061923	Odf1	-	outer dense fiber of sperm tails 1
chr14-34	chr14	99664948	99665150	+	12.4	0.56	Intergenic	Intergenic	-32861	NM_009769	12224	Mm.30262	NM_009769	ENSMUSG00000005148	Klf5	4930520J07Rik|Bteb2|CKLF|IKLF	Kruppel-like factor 5
chr4-56	chr4	101268038	101268240	+	12.4	0.773	intron (NM_001164583, intron 1 of 18)	RMER2|LTR|ERV1	44940	NM_001164583	72685	Mm.76494	NM_001164583	ENSMUSG00000028528	Dnajc6	2810027M23Rik|mKIAA0473	DnaJ (Hsp40) homolog, subfamily C, member 6
chr2-26	chr2	181231056	181231258	+	12.4	0.762	promoter-TSS (NM_025482)	promoter-TSS (NM_025482)	-801	NM_025482	66314	Mm.136648	NM_025482	ENSMUSG00000000827	Tpd52l2	2810411G23Rik|AU016537|C86069|D54	tumor protein D52-like 2
chr5-36	chr5	123271285	123271487	+	12.4	0.609	promoter-TSS (NM_021505)	promoter-TSS (NM_021505)	-38	NM_001042491	59008	Mm.332667	NM_001042491	ENSMUSG00000029472	Anapc5	2510006G12Rik|AA408751|AA536819|AA986414|Anpc5	anaphase-promoting complex subunit 5
chr12-184	chr12	106980443	106980645	+	12.4	0.636	exon (NM_030187, exon 10 of 18)	exon (NM_030187, exon 10 of 18)	36352	NM_030187	78801	Mm.36006	NM_030187	ENSMUSG00000041323	Ak7	4930502N02Rik	adenylate kinase 7
chr8-200	chr8	23272737	23272939	+	12.4	0.889	exon (NM_011848, exon 2 of 16)	exon (NM_011848, exon 2 of 16)	128	NM_001162947	23954	Mm.41413	NM_001162947	ENSMUSG00000031478	Nek3	-	NIMA (never in mitosis gene a)-related expressed kinase 3
chr11-125	chr11	3814195	3814397	+	12.4	0.727	5' UTR (NM_153142, exon 1 of 2)	5' UTR (NM_153142, exon 1 of 2)	371	NM_153142	103710	Mm.171514	NM_153142	ENSMUSG00000048807	Slc35e4	A330108F03Rik|AI414849|AI536442|MGC28785	solute carrier family 35, member E4
chr7-33	chr7	39184780	39184982	+	12.4	0.739	Intergenic	Intergenic	128331	NM_001013810	434171	Mm.60990	NM_001013810	ENSMUSG00000060565	Gm5591	EG434171	predicted gene 5591
chr2-24	chr2	165213694	165213896	+	12.4	0.727	promoter-TSS (NM_178411)	promoter-TSS (NM_178411)	-36	NM_178411	228876	Mm.26316	NM_178411	ENSMUSG00000017667	Zfp334	D2Ertd535e|MGC27911	zinc finger protein 334
chr10-28	chr10	118677362	118677564	+	12.4	0.714	promoter-TSS (NM_027994)	promoter-TSS (NM_027994)	-352	NM_027994	71902	Mm.203965	NM_027994	ENSMUSG00000020114	Cand1	2310038O07Rik|6330512O03Rik|AI195005|AI846556|D10Ertd516e|Tp120a|mKIAA0829	cullin associated and neddylation disassociated 1
chr7-29	chr7	24889666	24889868	+	12.4	0.792	exon (NM_001045486, exon 5 of 5)	exon (NM_001045486, exon 5 of 5)	-7572	NM_021307	57745	Mm.82678	NM_021307	ENSMUSG00000052675	Zfp112	Znf228	zinc finger protein 112
chr3-18	chr3	130994667	130994869	+	12.4	0.739	intron (NM_027816, intron 4 of 4)	intron (NM_027816, intron 4 of 4)	11377	NM_027816	71519	Mm.473179	NM_027816	ENSMUSG00000027983	Cyp2u1	8430436A10Rik	cytochrome P450, family 2, subfamily u, polypeptide 1
chr4-73	chr4	135411516	135411718	+	12.4	0.619	promoter-TSS (NM_001080387)	promoter-TSS (NM_001080387)	-390	NM_001080387	14105	Mm.472035	NM_001080387	ENSMUSG00000028676	Srsf10	FUSIP2|Fusip1|NSSR1|NSSR2|Nssr|SRrp40|Sfrs13a|Srsf13a|TASR|TASR1|TASR2	serine/arginine-rich splicing factor 10
chr6-79	chr6	145138625	145138827	+	12.4	0.842	intron (NM_177222, intron 9 of 15)	RSINE1|SINE|B4	20764	NM_177222	320662	Mm.207779	NM_177222	ENSMUSG00000043541	Casc1	A230084G12Rik|Las1	cancer susceptibility candidate 1
chr17-56	chr17	30694845	30695047	+	12.4	0.625	intron (NM_172618, intron 1 of 11)	RMER15-int|LTR|ERVL	18286	NM_172618	224671	Mm.41220	NM_027060	ENSMUSG00000062202	Btbd9	1700023F20Rik|4930402L05|AI464421	BTB (POZ) domain containing 9
chr5-33	chr5	113775757	113775959	+	12.4	0.696	Intergenic	Intergenic	-10456	NM_001012726	503692	Mm.348794	NM_001012726	ENSMUSG00000053873	Aym1	-	activator of yeast meiotic promoters 1
chr8-205	chr8	28231390	28231592	+	12.4	0.724	exon (NM_054044, exon 19 of 19)	exon (NM_054044, exon 19 of 19)	7613	NM_025686	66653	Mm.334467	NM_025686	ENSMUSG00000031487	Brf2	2700059M06Rik|5730512K07Rik|AU018504|AU022602|BRFU|TFIIIB50	BRF2, subunit of RNA polymerase III transcription initiation factor, BRF1-like
chr8-238	chr8	109079443	109079645	+	12.4	0.615	3' UTR (NM_007665, exon 16 of 16)	3' UTR (NM_007665, exon 16 of 16)	-31499	NR_045470	68692	Mm.416843	NR_045470		1110028F18Rik	-	RIKEN cDNA 1110028F18 gene
chr3-19	chr3	131184650	131184852	+	12.4	0.652	Intergenic	Intergenic	-42981	NM_011863	23971	Mm.244912	NM_011863	ENSMUSG00000028032	Papss1	AI325286|Asapk|SK1	3'-phosphoadenosine 5'-phosphosulfate synthase 1
chr8-234	chr8	108225081	108225283	+	12.4	0.68	promoter-TSS (NM_001047435)	promoter-TSS (NM_001047435)	128	NM_001047436	56513	Mm.472753	NM_001047435	ENSMUSG00000005699	Pard6a	0710008C04Rik|2610010A15Rik|PAR6alpha|Par-6|Par6|Par6c|TAX40|Tip-40	par-6 (partitioning defective 6,) homolog alpha (C. elegans)
chr11-136	chr11	86922528	86922730	+	12.4	0.593	promoter-TSS (NM_025377)	promoter-TSS (NM_025377)	-134	NM_025377	66140	Mm.45008	NM_025377	ENSMUSG00000020492	Fam33a	1110001A07Rik|C78640|MGC151378|Ska2	family with sequence similarity 33, member A
chr8-188	chr8	11636114	11636316	+	12.4	0.727	promoter-TSS (NM_001167967)	promoter-TSS (NM_001167967)	-461	NR_030779	102334	Mm.12459	NM_001167967	ENSMUSG00000031508	Ankrd10	4833425P12Rik|AW549277	ankyrin repeat domain 10
chr6-67	chr6	124732643	124732845	+	12.4	0.8	Intergenic	RMER21A|LTR|ERV1	-3008	NM_013588	16977	Mm.3207	NM_013588	ENSMUSG00000030125	Lrrc23	4921537K05Rik|B7|Lrpb7	leucine rich repeat containing 23
chr11-135	chr11	86015100	86015302	+	12.4	0.708	promoter-TSS (NM_178309)	promoter-TSS (NM_178309)	-506	NM_178309	237911	Mm.186143	NM_178309	ENSMUSG00000034329	Brip1	3110009N10Rik|8030460J03Rik|Bach1|FACJ|Fancj|OF	BRCA1 interacting protein C-terminal helicase 1
chr19-18	chr19	43598702	43598904	+	12.4	0.625	intron (NM_010324, intron 1 of 8)	intron (NM_010324, intron 1 of 8)	292	NM_010324	14718	Mm.19039	NM_010324	ENSMUSG00000025190	Got1	AI789014|Got-1|cAspAT	glutamate oxaloacetate transaminase 1, soluble
chr4-76	chr4	153206274	153206476	+	12.4	0.833	Intergenic	Intergenic	118210	NR_040670	407793	Mm.260950	NR_040670		BC039966	-	cDNA sequence BC039966
chr11-142	chr11	102291410	102291612	+	12.4	0.739	promoter-TSS (NM_008175)	promoter-TSS (NM_008175)	-125	NM_008175	14824	Mm.1568	NM_008175	ENSMUSG00000034708	Grn	epithelin	granulin
chr8-244	chr8	117029697	117029899	+	12.4	0.571	intron (NM_019573, intron 5 of 8)	intron (NM_019573, intron 5 of 8)	66246	NM_019573	80707	Mm.440420	NM_019573	ENSMUSG00000004637	Wwox	5330426P09Rik|9030416C10Rik|WOX1	WW domain-containing oxidoreductase
chr6-69	chr6	124958520	124958722	+	12.4	0.615	promoter-TSS (NM_001252083)	promoter-TSS (NM_001252083)	-635	NM_001252083	269800	Mm.108677	NM_001252083	ENSMUSG00000038346	Zfp384	BB163993|C130073D16Rik|Ciz|NP|Nmp4	zinc finger protein 384
chr12-177	chr12	105803084	105803286	+	12.4	0.842	Intergenic	Intergenic	-91739	NM_010351	14836	Mm.129	NM_010351	ENSMUSG00000021095	Gsc	-	goosecoid homeobox
chr10-22	chr10	57694389	57694591	+	12.4	0.655	exon (NM_001081954, exon 1 of 1)	exon (NM_001081954, exon 1 of 1)	933	NM_001081954	664783	Mm.482575	NM_001081954		Dux	AW822073|Dux4|Duxbl|EG664783	double homeobox
chr6-72	chr6	127212962	127213164	+	12.4	0.591	Intergenic	Intergenic	-111997	NM_009829	12444	Mm.333406	NM_009829	ENSMUSG00000000184	Ccnd2	2600016F06Rik|AI256817|BF642806|C86853|Vin-1|Vin1|cD2	cyclin D2
chr14-30	chr14	56442638	56442840	+	12.4	0.714	promoter-TSS (NM_023699)	promoter-TSS (NM_023699)	-893	NM_001168346	73181	Mm.27908	NM_001168346	ENSMUSG00000023411	Nfatc4	3110041H08Rik|AW107667|AW546455|Nfat3	nuclear factor of activated T cells, cytoplasmic, calcineurin dependent 4
chr5-39	chr5	136677726	136677928	+	12.4	0.889	Intergenic	Intergenic	-3003	NM_025774	66801	Mm.425295	NM_025774	ENSMUSG00000039737	Prkrip1	8430424D23Rik|C114	Prkr interacting protein 1 (IL11 inducible)
chr1-89	chr1	178153533	178153735	+	12.4	0.85	intron (NM_176916, intron 1 of 9)	intron (NM_176916, intron 1 of 9)	-9561	NM_001195816	319455	Mm.338001	NM_001195816	ENSMUSG00000055214	Pld5	B230365F16Rik	phospholipase D family, member 5
chr17-61	chr17	30799240	30799442	+	12.4	0.652	intron (NM_013811, intron 12 of 92)	intron (NM_013811, intron 12 of 92)	35460	NM_013811	13417	Mm.446558	NM_013811	ENSMUSG00000033826	Dnahc8	ATPase|Hst6.7b|P1-Loop	dynein, axonemal, heavy chain 8
chr14-37	chr14	100157366	100157568	+	12.4	0.68	Intergenic	Intergenic	391548	NM_010636	16597	Mm.458816	NM_010636	ENSMUSG00000072294	Klf12	2700063E05Rik|AI225908|AI315654|AP-2rep|B130052C06Rik|D530033K05Rik	Kruppel-like factor 12
chr8-272	chr8	129409224	129409426	+	12.4	0.75	Intergenic	MTEa|LTR|MaLR	60496	NM_024214	67952	Mm.489811	NM_024214	ENSMUSG00000058779	Tomm20	1810060K07Rik|BB284719|Gm19268|MAS20|MGC117642|MGC6333|MOM19|TOM20|mKIAA0016	translocase of outer mitochondrial membrane 20 homolog (yeast)
chr8-193	chr8	18697273	18697475	+	12.4	0.889	intron (NM_007426, intron 7 of 8)	intron (NM_007426, intron 7 of 8)	44177	NM_007426	11601	Mm.439874	NM_007426	ENSMUSG00000031465	Angpt2	Agpt2|Ang-2|Ang2	angiopoietin 2
chr11-139	chr11	96597338	96597540	+	12.4	0.708	intron (NM_001177898, intron 10 of 10)	intron (NM_001177898, intron 10 of 10)	41430	NM_028965	74479	Mm.270781	NM_001163389	ENSMUSG00000020876	Snx11	4933439F10Rik|A930041K09Rik|AI117694	sorting nexin 11
chr16-23	chr16	92466702	92466904	+	12.4	0.727	promoter-TSS (NM_001081549)	promoter-TSS (NM_001081549)	-412	NM_001081549	54720	Mm.265744	NM_001081549	ENSMUSG00000022951	Rcan1	2410048A02Rik|AA408855|AI429645|AL024459|AV028423|Adapt78|CALP1L|CSP1|DSC1|Dscr1|MCIP1|RCN1	regulator of calcineurin 1
chr8-212	chr8	82086085	82086287	+	12.4	0.85	Intergenic	Intergenic	-77389	NM_001256033	73945	Mm.34348	NM_001081164	ENSMUSG00000036990	Otud4	4930431L18Rik|AI449692|D8Ertd69e|mKIAA1046	OTU domain containing 4
chr12-196	chr12	109670721	109670923	+	12.4	0.762	intron (NM_001043335, intron 1 of 21)	intron (NM_001043335, intron 1 of 21)	9796	NM_001043335	68519	Mm.236645	NM_001043335	ENSMUSG00000058070	Eml1	1110008N23Rik|A930030P13Rik|AA171013|AI847476|AI853955|ELP79|EMAP|EMAPL|MGC158992	echinoderm microtubule associated protein like 1
chr12-161	chr12	88754225	88754427	+	12.4	0.542	Intergenic	Intergenic	24381	NR_037228	100526546		NR_037228		Mir3068	mmu-mir-3068	microRNA 3068
chr13-33	chr13	110810055	110810257	+	12.4	0.842	Intergenic	Intergenic	116139	NR_035442	100316683		NR_035442		Mir1904	Mirn1904|mmu-mir-1904	microRNA 1904
chr15-23	chr15	99483776	99483978	+	12.4	0.727	Intergenic	Intergenic	-1790	NM_001253809	26934	Mm.273804	NM_001253808	ENSMUSG00000023015	Racgap1	AI227039|AI327394|Band25|GTPase|MgcRacGAP|gtl11|mKIAA1478	Rac GTPase-activating protein 1
chr2-20	chr2	31051670	31051872	+	12.4	0.652	intron (NM_178760, intron 14 of 17)	B3|SINE|B2	43935	NM_178760	277463	Mm.474294	NM_178760	ENSMUSG00000000194	Gpr107	9930033D15Rik|AI790205|C530034M11|mKIAA1624	G protein-coupled receptor 107
chr4-59	chr4	108552171	108552373	+	12.4	0.682	intron (NM_023537, intron 1 of 4)	intron (NM_023537, intron 1 of 4)	597	NM_023537	69908	Mm.41580	NM_023537	ENSMUSG00000003411	Rab3b	2610528C18Rik	RAB3B, member RAS oncogene family
chr8-201	chr8	23901413	23901615	+	12.4	0.773	intron (NM_029505, intron 7 of 8)	intron (NM_029505, intron 7 of 8)	14612	NM_029505	64933	Mm.390023	NM_001122820	ENSMUSG00000031539	Ap3m2	5830445E16Rik|AP-3B	adaptor-related protein complex 3, mu 2 subunit
chr12-211	chr12	113327334	113327536	+	12.4	0.81	Intergenic	L1MA7|LINE|L1	-17459	NM_001081169	104816	Mm.77133	NM_001081169	ENSMUSG00000037686	Aspg	A530050D06Rik|AI429460|Gm690	asparaginase homolog (S. cerevisiae)
chr7-38	chr7	71101984	71102186	+	12.4	0.652	Intergenic	Intergenic	-18284	NM_021366	50794	Mm.240473	NM_021366	ENSMUSG00000052040	Klf13	0610043C13Rik|9430029L20Rik|Bteb3|FKLF-2|FKLF2|NSLP1|RFLAT-1|RFLAT1	Kruppel-like factor 13
chr8-221	chr8	87639443	87639645	+	12.4	0.8	intron (NM_001037745, intron 2 of 4)	ORR1D2|LTR|MaLR	7450	NM_001037745	244556	Mm.334682	NM_001037745	ENSMUSG00000074194	Zfp791	EG244556|MGC117728	zinc finger protein 791
chr4-52	chr4	43575276	43575478	+	12.4	0.789	promoter-TSS (NM_013497)	promoter-TSS (NM_013497)	78	NM_011602	21894	Mm.208601	NM_011602	ENSMUSG00000028465	Tln1	Tln	talin 1
chr8-265	chr8	126486386	126486588	+	12.4	0.64	intron (NM_019552, intron 7 of 12)	intron (NM_019552, intron 7 of 12)	-13322	NM_172288	234865	Mm.267812	NM_172288	ENSMUSG00000039509	Nup133	mermaid	nucleoporin 133
chr12-164	chr12	100216303	100216505	+	12.4	0.652	intron (NM_029553, intron 12 of 13)	intron (NM_029553, intron 12 of 13)	57582	NM_198311	76260	Mm.282660	NM_029553	ENSMUSG00000021013	Ttc8	0610012F22Rik|AV001447|BBS8	tetratricopeptide repeat domain 8
chr13-51	chr13	112849228	112849430	+	11.6	0.75	Intergenic	Intergenic	-229330	NM_001168403	77318	Mm.159895	NM_001168403	ENSMUSG00000049985	Ankrd55	C030011J08Rik	ankyrin repeat domain 55
chrX-24	chrX	108810594	108810796	+	11.6	0.762	promoter-TSS (NM_001080549)	promoter-TSS (NM_001080549)	-7	NM_001080549	245596	Mm.246623	NM_001080549	ENSMUSG00000034551	Hdx	D030011N01Rik|Gm380	highly divergent homeobox
chr10-47	chr10	85527817	85528019	+	11.6	0.81	intron (NM_013722, intron 10 of 13)	intron (NM_013722, intron 10 of 13)	-30681	NR_038024	78170	Mm.444790	NR_038024		4930486F22Rik	-	RIKEN cDNA 4930486F22 gene
chr1-91	chr1	5487000	5487202	+	11.6	0.762	Intergenic	L1VL4|LINE|L1	-91473	NM_011011	18387	Mm.7977	NM_001204371	ENSMUSG00000025905	Oprk1	K-OR-1|KOR|KOR-1|MGC151172|MSL-1|Oprk2|R21	opioid receptor, kappa 1
chr17-88	chr17	48385086	48385288	+	11.6	0.762	3' UTR (NM_021406, exon 4 of 4)	3' UTR (NM_021406, exon 4 of 4)	-1757	NM_021407	58218	Mm.302438	NM_021407	ENSMUSG00000041754	Trem3	BB134760	triggering receptor expressed on myeloid cells 3
chr19-35	chr19	46089103	46089305	+	11.6	0.8	Intergenic	Intergenic	11236	NM_176785	20170	Mm.101110	NM_176785	ENSMUSG00000074811	Hps6	5330434M19Rik|BLOC2|MGC31055|ru	Hermansky-Pudlak syndrome 6
chr17-92	chr17	66829222	66829424	+	11.6	0.708	Intergenic	Intergenic	-30233	NM_001114098	68617	Mm.456506	NM_001114098	ENSMUSG00000052105	1110012J17Rik	Ccdc165|D130071O13|Kiaa0802|MGC77963|mKIAA0802|t8219b25	RIKEN cDNA 1110012J17 gene
chr4-100	chr4	114586401	114586603	+	11.6	0.682	intron (NR_030721, intron 2 of 3)	intron (NR_030721, intron 2 of 3)	4608	NR_030721	100040736	Mm.231287	NR_030721		9130206I24Rik	-	RIKEN cDNA 9130206I24 gene
chr9-60	chr9	98323339	98323541	+	11.6	0.895	promoter-TSS (NM_011254)	promoter-TSS (NM_011254)	60	NM_011254	19659	Mm.279741	NM_011254	ENSMUSG00000046402	Rbp1	CRBPI|Crbp|Rbp-1	retinol binding protein 1, cellular
chr8-304	chr8	25706074	25706276	+	11.6	0.85	intron (NM_008324, intron 1 of 9)	intron (NM_008324, intron 1 of 9)	1306	NM_008324	15930	Mm.392	NM_008324	ENSMUSG00000031551	Ido1	Ido|Indo	indoleamine 2,3-dioxygenase 1
chr8-319	chr8	80737461	80737663	+	11.6	0.75	intron (NM_183096, intron 1 of 13)	intron (NM_183096, intron 1 of 13)	321	NM_183096	73301	Mm.61243	NM_183096	ENSMUSG00000037101	Ttc29	1700031F13Rik	tetratricopeptide repeat domain 29
chr6-81	chr6	29180515	29180717	+	11.6	0.842	Intergenic	Intergenic	-18345	NM_011829	23917	Mm.260707	NM_011829	ENSMUSG00000003500	Impdh1	B930086D20Rik	inosine 5'-phosphate dehydrogenase 1
chr13-41	chr13	29272217	29272419	+	11.6	0.762	Intergenic	B4|SINE|B4	164194	NR_045075	77920	Mm.197051	NR_045073		A330102I10Rik	-	RIKEN cDNA A330102I10 gene
chr4-99	chr4	107891768	107891970	+	11.6	0.81	Intergenic	Intergenic	-1342	NM_001167936	230590	Mm.301798	NM_001167936	ENSMUSG00000034645	Zyg11a	BC022150	zyg-11 homolog A (C. elegans)
chr8-280	chr8	11547058	11547260	+	11.6	0.591	intron (NM_024248, intron 3 of 14)	intron (NM_024248, intron 3 of 14)	3612	NM_024248	71941	Mm.196576	NM_024248	ENSMUSG00000056228	Cars2	2310051N18Rik|2410044A07Rik|D530030H10Rik	cysteinyl-tRNA synthetase 2 (mitochondrial)(putative)
chr12-340	chr12	112408255	112408457	+	11.6	0.619	intron (NM_011632, intron 1 of 11)	intron (NM_011632, intron 1 of 11)	3597	NM_001048206	22031	Mm.27431	NM_001048206	ENSMUSG00000021277	Traf3	AI528849|CAP-1|CD40bp|CRAF1|LAP1|T-BAM|amn	TNF receptor-associated factor 3
chr12-272	chr12	101870878	101871080	+	11.6	0.75	intron (NM_153587, intron 3 of 17)	Lx2|LINE|L1	92259	NM_153587	73086	Mm.392855	NM_153587	ENSMUSG00000021180	Rps6ka5	3110005L17Rik|6330404E13Rik|AI854034|MGC28385|MSK1|MSPK1|RLPK	ribosomal protein S6 kinase, polypeptide 5
chr17-76	chr17	30023493	30023695	+	11.6	0.75	intron (NM_001081160, intron 1 of 15)	intron (NM_001081160, intron 1 of 15)	1233	NM_001081160	74762	Mm.40901	NM_001081160	ENSMUSG00000043557	Mdga1	1200011I03Rik|GPIM	MAM domain containing glycosylphosphatidylinositol anchor 1
chr11-156	chr11	59815877	59816079	+	11.6	0.773	intron (NM_008819, intron 2 of 6)	ORR1C1|LTR|MaLR	34363	NM_008819	18618	Mm.2731	NM_008819	ENSMUSG00000000301	Pemt	AI255394|Pempt|Pempt2	phosphatidylethanolamine N-methyltransferase
chr7-48	chr7	29222065	29222267	+	11.6	0.64	promoter-TSS (NM_022024)	promoter-TSS (NM_022024)	-300	NM_022024	63986	Mm.194536	NM_001039192	ENSMUSG00000060791	Gmfg	0610039G16Rik|2310057N07Rik|AI324845	glia maturation factor, gamma
chr8-363	chr8	122258000	122258202	+	11.6	0.64	intron (NM_026922, intron 7 of 26)	intron (NM_026922, intron 7 of 26)	34192	NM_026922	69047	Mm.46251	NM_026922	ENSMUSG00000034112	Atp2c2	1810010G06Rik|KIAA0703|Spca2|mKIAA0703	ATPase, Ca++ transporting, type 2C, member 2
chr1-109	chr1	93088734	93088936	+	11.6	0.727	intron (NM_001168392, intron 1 of 3)	intron (NM_001168392, intron 1 of 3)	12436	NM_001168392	51801	Mm.3272	NM_001168392	ENSMUSG00000034353	Ramp1	9130218E19Rik|MGC38240	receptor (calcitonin) activity modifying protein 1
chr11-164	chr11	70482645	70482847	+	11.6	0.737	TTS (NM_178116)	TTS (NM_178116)	172	NM_172561	216873	Mm.432524	NM_001167669	ENSMUSG00000018287	Spag7	5730443G10|ACRP|FSA-1|Fsa1l|MGC67704	sperm associated antigen 7
chr18-23	chr18	57543731	57543933	+	11.6	0.762	exon (NM_028447, exon 8 of 9)	exon (NM_028447, exon 8 of 9)	29445	NM_028447	73137	Mm.29889	NM_028447	ENSMUSG00000024594	Prrc1	1190002C06Rik|2310058D16Rik|3110038B19Rik|9430085A19Rik	proline-rich coiled-coil 1
chr10-39	chr10	80392792	80392994	+	11.6	0.737	promoter-TSS (NM_008655)	promoter-TSS (NM_008655)	57	NM_008655	17873	Mm.1360	NM_008655	ENSMUSG00000015312	Gadd45b	AI323528|Myd118	growth arrest and DNA-damage-inducible 45 beta
chr8-288	chr8	13786437	13786639	+	11.6	0.9	intron (NM_025924, intron 2 of 8)	intron (NM_025924, intron 2 of 8)	923	NM_025924	67031	Mm.44858	NM_025924	ENSMUSG00000038398	Upf3a	2600001C03Rik|4930546M19Rik|MGC151365|RENT3A|UPF3	UPF3 regulator of nonsense transcripts homolog A (yeast)
chr6-133	chr6	128710811	128711013	+	11.6	0.524	Intergenic	Intergenic	27747	NM_008527	17059	Mm.480764	NM_001159904	ENSMUSG00000030325	Klrb1c	AI462337|CD161|Ly-59|Ly55c|Ly59|NK-RP1|NK1.1|NKR-P1.9|NKRP1|NKRP140|Nk-1|Nk-1.2|Nk1|Nk1.2|Nkrp1c|ly-55c	killer cell lectin-like receptor subfamily B member 1C
chr7-57	chr7	52003985	52004187	+	11.6	0.714	promoter-TSS (NM_133945)	promoter-TSS (NM_133945)	87	NM_133945	101568	Mm.28816	NM_133945	ENSMUSG00000002205	Vrk3	AI428238	vaccinia related kinase 3
chr17-91	chr17	56283688	56283890	+	11.6	0.75	Intergenic	L1MB3|LINE|L1	-4023	NM_001130456	20359	Mm.8029	NM_001130456	ENSMUSG00000001227	Sema6b	MGC143995|MGC143996|Sema|Seman|VIb|semaZ	sema domain, transmembrane domain (TM), and cytoplasmic domain, (semaphorin) 6B
chr11-178	chr11	100943448	100943650	+	11.6	0.682	promoter-TSS (NM_027896)	promoter-TSS (NM_027896)	-390	NM_027896	71743	Mm.486485	NM_027896	ENSMUSG00000001755	Coasy	1300003G02Rik|Dpck|Ppat|Ukr1	Coenzyme A synthase
chr8-384	chr8	125748438	125748640	+	11.6	0.7	promoter-TSS (NM_194446)	promoter-TSS (NM_194446)	-202	NM_194446	234854	Mm.190984	NM_194444	ENSMUSG00000033862	Cdk10	BC017131	cyclin-dependent kinase 10
chr8-307	chr8	26601529	26601731	+	11.6	0.75	Intergenic	(CA)n|Simple_repeat|Simple_repeat	-27614	NM_001079909	14182	Mm.265716	NM_001079908	ENSMUSG00000031565	Fgfr1	AW208770|Eask|FLG|Fgfr-1|Flt-2|Hspy	fibroblast growth factor receptor 1
chr8-329	chr8	91274854	91275056	+	11.6	0.75	3' UTR (NM_001128171, exon 18 of 18)	3' UTR (NM_001128171, exon 18 of 18)	54012	NM_001128169	74256	Mm.24282	NM_001128169	ENSMUSG00000036712	Cyld	2010013M14Rik|2900009M21Rik|C130039D01Rik|CDMT|CYLD1|EAC|mKIAA0849	cylindromatosis (turban tumor syndrome)
chr15-30	chr15	76499078	76499280	+	11.6	0.7	TTS (NM_010630)	TTS (NM_010630)	1124	NM_007989	14106	Mm.42011	NM_007989	ENSMUSG00000033837	Foxh1	Fast2	forkhead box H1
chr9-54	chr9	38742183	38742385	+	11.6	0.85	Intergenic	L1Md_F|LINE|L1	4526	NM_146272	258269	Mm.377403	NM_146272	ENSMUSG00000063221	Olfr930	MOR171-46	olfactory receptor 930
chr6-144	chr6	144590569	144590771	+	11.6	0.667	Intergenic	B4A|SINE|B4	-30718	NR_040519	66760	Mm.233631	NR_040519		4933425H06Rik	-	RIKEN cDNA 4933425H06 gene
chr10-34	chr10	61780083	61780285	+	11.6	0.762	intron (NM_010438, intron 4 of 21)	intron (NM_010438, intron 4 of 21)	22985	NM_001146100	15275	Mm.196605	NM_001146100	ENSMUSG00000037012	Hk1	BB404130|Hk-1|Hk1-s|dea|mHk1-s	hexokinase 1
chr4-114	chr4	117567296	117567498	+	11.6	0.692	exon (NM_146152, exon 19 of 20)	exon (NM_146152, exon 19 of 20)	-2789	NM_026344	67728	Mm.396654	NM_026344	ENSMUSG00000028540	Dph2	9130020C19Rik|AI467389|Dph2l2	DPH2 homolog (S. cerevisiae)
chr3-30	chr3	130981361	130981563	+	11.6	0.773	Intergenic	MIRc|SINE|MIR	-6507	NM_008212	15107	Mm.260164	NM_008212	ENSMUSG00000027984	Hadh	AA409008|AU019341|AW742602|Hadhsc|Schad	hydroxyacyl-Coenzyme A dehydrogenase
chr14-44	chr14	52642928	52643130	+	11.6	0.8	Intergenic	Intergenic	-2621	NM_027248	69890	Mm.475652	NM_001253694	ENSMUSG00000049295	Zfp219	2010302A17Rik	zinc finger protein 219
chr12-232	chr12	77727517	77727719	+	11.6	0.778	intron (NM_013675, intron 9 of 35)	intron (NM_013675, intron 9 of 35)	-78706	NR_046044	100504549	Mm.440349	NR_046044		AI463170	-	expressed sequence AI463170
chr3-29	chr3	130950810	130951012	+	11.6	0.636	intron (NM_008212, intron 3 of 7)	ORR1B2|LTR|MaLR	24044	NM_008212	15107	Mm.260164	NM_008212	ENSMUSG00000027984	Hadh	AA409008|AU019341|AW742602|Hadhsc|Schad	hydroxyacyl-Coenzyme A dehydrogenase
chr8-340	chr8	107165700	107165902	+	11.6	0.778	promoter-TSS (NM_026753)	promoter-TSS (NM_026753)	-173	NM_026753	68523	Mm.279	NM_026753	ENSMUSG00000031879	Fam96b	1110019N10Rik	family with sequence similarity 96, member B
chr11-181	chr11	102327692	102327894	+	11.6	0.739	exon (NM_010575, exon 6 of 30)	exon (NM_010575, exon 6 of 30)	3404	NM_010575	16399	Mm.26646	NM_010575	ENSMUSG00000034664	Itga2b	AI172977|CD41|CD41B|GpIIb|alphaIIb	integrin alpha 2b
chr12-261	chr12	93680690	93680892	+	11.6	0.696	Intergenic	Lx3A|LINE|L1	-593194	NM_011344	20338	Mm.250605	NM_001039089	ENSMUSG00000020964	Sel1l	AW493766|KIAA4137|Sel1h|mKIAA4137	sel-1 suppressor of lin-12-like (C. elegans)
chr11-155	chr11	57641856	57642058	+	11.6	0.889	TTS (NM_008213)	TTS (NM_008213)	3692	NM_008213	15110	Mm.4746	NM_008213	ENSMUSG00000037335	Hand1	Ehand1|Hxt|Th1|Thing1|bHLHa27|eHAND	heart and neural crest derivatives expressed transcript 1
chr6-154	chr6	147623866	147624068	+	11.6	0.7	Intergenic	Intergenic	-14796	NR_033636	100039727	Mm.396220	NR_033636		1700049E15Rik	Gm15761|OTTMUSG00000026044	RIKEN cDNA 1700049E15 gene
chr11-175	chr11	98309259	98309461	+	11.6	0.7	intron (NM_010346, intron 1 of 14)	intron (NM_010346, intron 1 of 14)	1212	NM_010346	14786	Mm.276702	NM_010346	ENSMUSG00000019312	Grb7	KIAA4028|MGC78181|mKIAA4028	growth factor receptor bound protein 7
chr15-28	chr15	74282352	74282554	+	11.6	0.824	Intergenic	Intergenic	-64173	NM_174991	107831	Mm.43133	NM_174991	ENSMUSG00000034730	Bai1	B830018M07Rik|KIAA4089|R75078|mKIAA4089	brain-specific angiogenesis inhibitor 1
chr19-23	chr19	4258006	4258208	+	11.6	0.7	Intergenic	Intergenic	11065	NM_198113	245857	Mm.248388	NM_198113	ENSMUSG00000034616	Ssh3	BC028922|SSH-3|mSSH-3L	slingshot homolog 3 (Drosophila)
chr4-90	chr4	105283673	105283875	+	11.6	0.773	Intergenic	Intergenic	453822	NM_080555	67916	Mm.348326	NM_080555	ENSMUSG00000028517	Ppap2b	1110003O22Rik|2610002D05Rik|AV025606|D4Bwg0538e|D4Bwg1535e|Lpp3|Ppab2b	phosphatidic acid phosphatase type 2B
chr6-141	chr6	141523159	141523361	+	11.6	0.895	Intergenic	B3|SINE|B2	50353	NM_021471	58807	Mm.284495	NM_001177772	ENSMUSG00000030235	Slco1c1	MGC90655|OATP-14|OATP-F|Oatp2|Oatpf|Slc21a14	solute carrier organic anion transporter family, member 1c1
chr1-118	chr1	184431019	184431221	+	11.6	0.714	intron (NM_009794, intron 2 of 20)	intron (NM_009794, intron 2 of 20)	16494	NM_009794	12334	Mm.19306	NM_009794	ENSMUSG00000026509	Capn2	AI326419|Capa-2|Capa2|m-calpain|m-calpin	calpain 2
chr13-48	chr13	73902012	73902214	+	11.6	0.727	intron (NM_011390, intron 1 of 23)	intron (NM_011390, intron 1 of 23)	968	NM_011390	20499	Mm.275800	NM_011390	ENSMUSG00000017756	Slc12a7	AA408796|D13Ertd261e|Kcc4	solute carrier family 12, member 7
chr8-284	chr8	13129099	13129301	+	11.6	0.625	intron (NM_146207, intron 9 of 19)	intron (NM_146207, intron 9 of 19)	23479	NM_146207	99375	Mm.212861	NM_146207	ENSMUSG00000031446	Cul4a	2810470J21Rik|AW495282|MGC36573	cullin 4A
chr13-42	chr13	38201174	38201376	+	11.6	0.636	Intergenic	Intergenic	-41888	NM_023842	109620	Mm.355327	NM_023842	ENSMUSG00000054889	Dsp	2300002E22Rik|5730453H04Rik|AA407887|AA407888|AW109828|DP	desmoplakin
chr4-129	chr4	145682994	145683196	+	11.6	0.7	promoter-TSS (NM_001243139)	promoter-TSS (NM_001243139)	24	NM_001243139	100041433	Mm.441741	NM_001243138		Gm13247	OTTMUSG00000011075	predicted gene 13247
chr5-48	chr5	90035921	90036123	+	11.6	0.722	Intergenic	L1_Mus2|LINE|L1	-9439	NR_037571	631105	Mm.7732	NR_037571		Gm7056	Gm149	predicted gene 7056
chr8-289	chr8	13908083	13908285	+	11.6	0.833	intron (NM_025785, intron 1 of 9)	intron (NM_025785, intron 1 of 9)	378	NM_025785	66822	Mm.37950	NM_025785	ENSMUSG00000038365	Fbxo25	9130015I06Rik|AI649137|Fbx25	F-box protein 25
chr11-190	chr11	120173097	120173299	+	11.6	0.632	Intergenic	Intergenic	36600	NM_009609	11465	Mm.426706	NM_009609	ENSMUSG00000062825	Actg1	AL023024|Actg|Actl|E51|MGC117491|MGC28612	actin, gamma, cytoplasmic 1
chr13-39	chr13	23503247	23503449	+	11.6	0.5	Intergenic	Intergenic	12387	NM_013924	30946	Mm.292094	NM_013924	ENSMUSG00000036376	Abt1	-	activator of basal transcription 1
chr11-179	chr11	101309856	101310058	+	11.6	0.667	intron (NM_027320, intron 1 of 6)	intron (NM_027320, intron 1 of 6)	231	NM_027320	70110	Mm.45558	NM_027320	ENSMUSG00000010358	Ifi35	2010008K16Rik|AW986054|IFP35|ifi-35	interferon-induced protein 35
chr2-31	chr2	115406984	115407186	+	11.6	0.944	promoter-TSS (NM_207264)	promoter-TSS (NM_207264)	-367	NM_207264	399568	Mm.134929	NM_001145898	ENSMUSG00000040282	BC052040	MGC62402	cDNA sequence BC052040
chr11-151	chr11	33040529	33040731	+	11.6	0.667	intron (NM_008005, intron 2 of 4)	intron (NM_008005, intron 2 of 4)	6770	NM_008005	14172	Mm.339812	NM_008005	ENSMUSG00000057967	Fgf18	D130055P09Rik|FGF-18	fibroblast growth factor 18
chr6-103	chr6	117841268	117841470	+	11.6	0.789	Intergenic	Intergenic	-8989	NM_001166432	98758	Mm.476420	NM_001166427	ENSMUSG00000042079	Hnrnpf	4833420I20Rik|AA407306|Hnrpf|MGC101981|MGC36971	heterogeneous nuclear ribonucleoprotein F
chr3-22	chr3	88905639	88905841	+	11.6	0.696	intron (NM_001253751, intron 1 of 10)	CpG	149	NM_134469	110196	Mm.490094	NM_001253751	ENSMUSG00000059743	Fdps	6030492I17Rik|AI256750|Fdpsl1|MGC107162|mKIAA1293	farnesyl diphosphate synthetase
chr11-170	chr11	96603410	96603612	+	11.6	0.9	intron (NM_001177898, intron 10 of 10)	intron (NM_001177898, intron 10 of 10)	35358	NM_028965	74479	Mm.270781	NM_001163389	ENSMUSG00000020876	Snx11	4933439F10Rik|A930041K09Rik|AI117694	sorting nexin 11
chr8-360	chr8	119766372	119766574	+	11.6	0.882	Intergenic	ID_B1|SINE|B4	-14446	NM_001163262	74440	Mm.233181	NM_001163262	ENSMUSG00000034390	4933407C03Rik	5830471E12Rik|AI314065|AI464126|Cmip	RIKEN cDNA 4933407C03 gene
chr10-35	chr10	61949694	61949896	+	11.6	0.765	promoter-TSS (NM_133672)	promoter-TSS (NM_133672)	-242	NM_133672	30930	Mm.473468	NM_001113355	ENSMUSG00000020078	Vps26a	AA407240|HB58|Vps26	vacuolar protein sorting 26 homolog A (yeast)
chr5-53	chr5	122393451	122393653	+	11.6	0.708	intron (NM_007804, intron 2 of 22)	intron (NM_007804, intron 2 of 22)	94515	NM_175474	231717	Mm.12654	NM_175474	ENSMUSG00000044134	Fam109a	A230106M15Rik|AU017694|IPIP27A|Ses1	family with sequence similarity 109, member A
chr16-31	chr16	30587936	30588138	+	11.6	0.882	promoter-TSS (NM_178069)	promoter-TSS (NM_178069)	-362	NM_178069	224092	Mm.567	NM_178069	ENSMUSG00000022538	Lsg1	5830465I20|AA409273|D16Bwg1547e	large subunit GTPase 1 homolog (S. cerevisiae)
chr7-52	chr7	31644296	31644498	+	11.6	0.636	Intergenic	Intergenic	2092	NM_194057	233081	Mm.425422	NM_194057	ENSMUSG00000044453	Ffar1	Gpr40	free fatty acid receptor 1
chr5-58	chr5	136270564	136270766	+	11.6	0.714	Intergenic	Intergenic	16146	NM_008617	17448	Mm.297096	NM_008617	ENSMUSG00000019179	Mdh2	MDH|Mdh-2|Mor-1|Mor1	malate dehydrogenase 2, NAD (mitochondrial)
chr12-262	chr12	94582645	94582847	+	11.6	0.682	Intergenic	Lx3C|LINE|L1	-1495149	NM_011344	20338	Mm.250605	NM_001039089	ENSMUSG00000020964	Sel1l	AW493766|KIAA4137|Sel1h|mKIAA4137	sel-1 suppressor of lin-12-like (C. elegans)
chr10-48	chr10	89195004	89195206	+	11.6	0.615	promoter-TSS (NM_025914)	promoter-TSS (NM_025914)	-65	NM_025914	67019	Mm.335292	NM_025914	ENSMUSG00000019948	Actr6	2010200J04Rik|AU044443|Arp6|ArpX|CDA12	ARP6 actin-related protein 6 homolog (yeast)
chr7-64	chr7	133626325	133626527	+	11.6	0.889	Intergenic	Intergenic	-4443	NM_172745	233870	Mm.197829	NM_001163713	ENSMUSG00000073838	Tufm	2300002G02Rik|C76308|C76389|EF-TuMT|EFTU	Tu translation elongation factor, mitochondrial
chr4-105	chr4	116358467	116358669	+	11.6	0.762	promoter-TSS (NR_040442)	promoter-TSS (NR_040442)	59	NR_040442	100502959	Mm.395400	NR_040442		AV051173	-	expressed sequence AV051173
chr9-64	chr9	108103605	108103807	+	11.6	0.789	Intergenic	Intergenic	-10992	NM_007567	12217	Mm.20425	NM_007567	ENSMUSG00000032589	Bsn	-	bassoon
chr12-273	chr12	103045934	103046136	+	11.6	0.75	intron (NM_011812, intron 4 of 10)	intron (NM_011812, intron 4 of 10)	11230	NM_011812	23876	Mm.465863	NM_011812	ENSMUSG00000021186	Fbln5	A55|DANCE|EVEC	fibulin 5
chr4-122	chr4	128597738	128597940	+	11.6	0.632	Intergenic	Intergenic	36455	NM_178110	67525	Mm.30653	NM_178110	ENSMUSG00000041000	Trim62	6330414G21Rik|AI450348	tripartite motif-containing 62
chr12-323	chr12	111305072	111305274	+	11.6	0.65	Intergenic	Intergenic	91110	NR_045466	67280	Mm.390495	NR_045466		3110009F21Rik	-	RIKEN cDNA 3110009F21 gene
chr6-130	chr6	127720014	127720216	+	11.6	0.789	promoter-TSS (NM_201371)	promoter-TSS (NM_201371)	-938	NM_201371	381813	Mm.39750	NM_201371	ENSMUSG00000030350	Prmt8	Hrmt1l3|Hrmt1l4	protein arginine N-methyltransferase 8
chr15-36	chr15	100906450	100906652	+	11.6	0.667	Intergenic	L2c|LINE|L2	-21721	NM_001214911	668225	Mm.385011	NM_001214911		Fignl2	EG668225	fidgetin-like 2
chr5-41	chr5	14882629	14882831	+	11.6	0.64	Intergenic	RMER1A|Other|Other	32159	NM_198666	381714	Mm.368256	NM_198666	ENSMUSG00000033219	Gm9758	ENSMUSG00000033219|MGC58177	predicted gene 9758
chr2-28	chr2	26359578	26359780	+	11.6	0.737	promoter-TSS (NM_008714)	promoter-TSS (NM_008714)	-337	NM_008714	18128	Mm.290610	NM_008714	ENSMUSG00000026923	Notch1	9930111A19Rik|Mis6|N1|Tan1|lin-12	Notch gene homolog 1 (Drosophila)
chrX-30	chrX	159197323	159197525	+	11.6	0.739	promoter-TSS (NM_009031)	promoter-TSS (NM_009031)	-880	NM_009031	245688	Mm.486181	NM_009031	ENSMUSG00000031353	Rbbp7	AA409861|AI173248|AU019541|BB114024|mRbAp46	retinoblastoma binding protein 7
chr8-275	chr8	10006722	10006924	+	11.6	0.783	5' UTR (NM_033622, exon 1 of 7)	5' UTR (NM_033622, exon 1 of 7)	190	NM_033622	24099	Mm.28835	NM_033622	ENSMUSG00000031497	Tnfsf13b	BAFF|BLyS|D8Ertd387e|MGC124060|MGC124061|TALL-1|TALL1|THANK|TNFSF20|zTNF4	tumor necrosis factor (ligand) superfamily, member 13b
chr4-117	chr4	119933905	119934107	+	11.6	0.682	Intergenic	Intergenic	25860	NM_194060	329934	Mm.277090	NM_194060	ENSMUSG00000052135	Foxo6	-	forkhead box O6
chr14-48	chr14	73726185	73726387	+	11.6	0.783	promoter-TSS (NM_009029)	promoter-TSS (NM_009029)	-688	NM_009029	19645	Mm.273862	NM_009029	ENSMUSG00000022105	Rb1	Rb|Rb-1|pRb	retinoblastoma 1
chr12-286	chr12	105775912	105776114	+	11.6	0.65	Intergenic	Intergenic	-64567	NM_010351	14836	Mm.129	NM_010351	ENSMUSG00000021095	Gsc	-	goosecoid homeobox
chr9-59	chr9	65441305	65441507	+	11.6	0.696	exon (NM_172453, exon 10 of 12)	exon (NM_172453, exon 10 of 12)	6394	NM_172453	208084	Mm.211032	NM_172453	ENSMUSG00000041064	Pif1	4631410M14|AI449441	PIF1 5'-to-3' DNA helicase homolog (S. cerevisiae)
chr11-184	chr11	116603664	116603866	+	11.6	0.7	Intergenic	Intergenic	-9716	NR_003364	193217	Mm.100084	NR_003364		BC018473	-	cDNA sequence BC018473
chr6-118	chr6	124188250	124188452	+	11.6	0.714	Intergenic	L1Md_F3|LINE|L1	-6549	NM_001104642	232367	Mm.469872	NM_001104642	ENSMUSG00000072778	Vmn2r27	EG232367	vomeronasal 2, receptor27
chr4-87	chr4	103324712	103324914	+	11.6	0.833	Intergenic	Intergenic	269708	NR_040673	622167	Mm.244115	NR_040673		LOC622167	-	uncharacterized LOC622167
chr14-58	chr14	99780482	99780684	+	11.6	0.7	Intergenic	Intergenic	82673	NM_009769	12224	Mm.30262	NM_009769	ENSMUSG00000005148	Klf5	4930520J07Rik|Bteb2|CKLF|IKLF	Kruppel-like factor 5
chr11-168	chr11	84337353	84337555	+	11.6	0.625	intron (NM_008498, intron 1 of 4)	intron (NM_008498, intron 1 of 4)	1582	NM_008498	16869	Mm.4965	NM_008498	ENSMUSG00000018698	Lhx1	Lim1	LIM homeobox protein 1
chr5-54	chr5	124613162	124613364	+	11.6	0.737	intron (NM_011256, intron 1 of 23)	intron (NM_011256, intron 1 of 23)	47146	NM_144509	65105	Mm.29430	NM_144509	ENSMUSG00000029404	Arl6ip4	AA408210|AA408365|Aip-4|Srp25	ADP-ribosylation factor-like 6 interacting protein 4
chr12-257	chr12	92886365	92886567	+	11.6	0.762	exon (NM_175367, exon 5 of 7)	exon (NM_175367, exon 5 of 7)	-57539	NM_175335	83602	Mm.432242	NM_031391	ENSMUSG00000020962	Gtf2a1	6330549H03Rik|AA536742|AA959775|AW060250|TfIIAa/b|Tfiia1	general transcription factor II A, 1
chr9-63	chr9	106183976	106184178	+	11.6	0.75	intron (NM_027354, intron 1 of 10)	intron (NM_027354, intron 1 of 10)	685	NM_027354	70235	Mm.23054	NM_027354	ENSMUSG00000023345	Poc1a	2510040D07Rik|Wdr51a	POC1 centriolar protein homolog A (Chlamydomonas)
chr19-27	chr19	6492314	6492516	+	11.6	0.75	intron (NM_020253, intron 15 of 22)	intron (NM_020253, intron 15 of 22)	50655	NM_009203	20521	Mm.391146	NM_009203	ENSMUSG00000061742	Slc22a12	AI987855|OAT4L|Rst|Slc22al2|URAT1	solute carrier family 22 (organic anion/cation transporter), member 12
chr12-350	chr12	113629403	113629605	+	11.6	0.714	Intergenic	B4A|SINE|B4	31905	NR_036459	100504733	Mm.255309	NM_176956	ENSMUSG00000047828	A730018C14Rik	MGC198723	RIKEN cDNA A730018C14 gene
chr2-39	chr2	172882651	172882853	+	11.6	0.714	Intergenic	Intergenic	35349	NM_019547	56190	Mm.485782	NM_019547	ENSMUSG00000027510	Rbm38	Rnpc1|Seb4|Seb4l	RNA binding motif protein 38
chr4-136	chr4	155342817	155343019	+	11.6	0.789	Intergenic	Intergenic	6497	NM_026125	67389	Mm.29140	NM_026125	ENSMUSG00000023571	Fam132a	1110035L05Rik|C1qdc2|CTRP12|alipolin	family with sequence similarity 132, member A
chr7-58	chr7	52104345	52104547	+	11.6	0.593	promoter-TSS (NM_026270)	promoter-TSS (NM_026270)	3	NM_001042655	233204	Mm.27567	NM_144924	ENSMUSG00000038520	Tbc1d17	BC017607|MGC27642	TBC1 domain family, member 17
chr5-57	chr5	135980282	135980484	+	11.6	0.75	intron (NM_146001, intron 1 of 30)	B1_Mur2|SINE|Alu	40609	NM_146001	215114	Mm.280805	NM_146001	ENSMUSG00000039959	Hip1	2610109B09Rik|A930014B11Rik|E130315I21Rik|KIAA4113|MGC27616|mKIAA4113	huntingtin interacting protein 1
chr6-94	chr6	114342148	114342350	+	11.6	0.75	Intergenic	MLT1K|LTR|MaLR	-5681	NM_008285	15465	Mm.333327	NM_008285	ENSMUSG00000053004	Hrh1	Bphs|H1R|HH1R|Hir	histamine receptor H1
chr12-308	chr12	109370594	109370796	+	11.6	0.652	intron (NM_028262, intron 6 of 12)	intron (NM_028262, intron 6 of 12)	46799	NM_028262	52690	Mm.159185	NM_028262	ENSMUSG00000056770	Setd3	2610102I01Rik|2610305M23Rik|6030490B17Rik|D12Ertd771e	SET domain containing 3
chr8-314	chr8	74067283	74067485	+	11.6	0.696	intron (NM_028617, intron 3 of 8)	intron (NM_028617, intron 3 of 8)	555	NM_028617	73711	Mm.307770	NM_028617	ENSMUSG00000031813	Fam125a	1110012M11Rik|MGC99951	family with sequence similarity 125, member A
chr4-113	chr4	117169515	117169717	+	11.6	0.682	promoter-TSS (NM_025739)	promoter-TSS (NM_025739)	-96	NM_025739	66743	Mm.318331	NM_025739	ENSMUSG00000028677	Rnf220	4732477A13|4931406I20Rik|5730503K05Rik|AV302541	ring finger protein 220
chr12-321	chr12	111036115	111036317	+	11.6	0.727	Intergenic	ORR1D2|LTR|MaLR	50128	NR_037233	100499517		NR_037233		Mir3072	mmu-mir-3072	microRNA 3072
chr8-342	chr8	107807337	107807539	+	11.6	0.652	intron (NM_001166394, intron 4 of 6)	intron (NM_001166394, intron 4 of 6)	5990	NM_001166394	74356	Mm.487679	NM_001166394	ENSMUSG00000014837	4931428F04Rik	AI426165|Kiaa0895l	RIKEN cDNA 4931428F04 gene
chr4-81	chr4	21774696	21774898	+	11.6	0.857	promoter-TSS (NM_025669)	promoter-TSS (NM_025669)	67	NM_025669	66625	Mm.100117	NM_025669	ENSMUSG00000028248	Sfrs18	5730406M06Rik|AA673174|Pnisr|Srsf18	serine/arginine-rich splicing factor 18
chr8-358	chr8	117589286	117589488	+	11.6	0.7	intron (NM_019573, intron 8 of 8)	ID_B1|SINE|B4	625835	NM_019573	80707	Mm.440420	NM_019573	ENSMUSG00000004637	Wwox	5330426P09Rik|9030416C10Rik|WOX1	WW domain-containing oxidoreductase
chr15-29	chr15	75900490	75900692	+	11.6	0.7	promoter-TSS (NM_134089)	promoter-TSS (NM_134089)	-431	NM_134089	105782	Mm.25568	NM_134089	ENSMUSG00000022568	Scrib	AI118201|CRIB|Crc|KIAA0147|SCRIB1|Scrb1|mKIAA0147|vartul	scribbled homolog (Drosophila)
chr8-355	chr8	116158510	116158712	+	11.6	0.714	promoter-TSS (NM_001048143)	promoter-TSS (NM_001048143)	-875	NM_001048143	270096	Mm.74689	NM_001048143	ENSMUSG00000078908	Mon1b	5031407H10|5033413H12Rik	MON1 homolog b (yeast)
chr1-119	chr1	193112804	193113006	+	11.6	0.65	Intergenic	Intergenic	29092	NM_025424	66208	Mm.46444	NM_025424	ENSMUSG00000037499	Nenf	1110060M21Rik|SCIRP10|Spuf	neuron derived neurotrophic factor
chr8-383	chr8	125202910	125203112	+	11.6	0.682	promoter-TSS (NM_001109873)	promoter-TSS (NM_001109873)	-936	NM_177289	12398	Mm.194339	NM_001109873	ENSMUSG00000006362	Cbfa2t3	A630044F12Rik|AI465270|AW229127|Cbfa2t3h|ETO-2|Eto2|MTGR2	core-binding factor, runt domain, alpha subunit 2, translocated to, 3 (human)
chr1-94	chr1	74171847	74172049	+	11.6	0.522	promoter-TSS (NM_027884)	promoter-TSS (NM_027884)	-167	NM_001034060	435626	Mm.240447	NM_001034060	ENSMUSG00000061815	Rufy4	F930048N03Rik	RUN and FYVE domain containing 4
chr14-41	chr14	27321884	27322086	+	11.6	0.789	intron (NM_032008, intron 1 of 22)	Lx5|LINE|L1	31241	NM_032008	83997	Mm.36769	NM_032008	ENSMUSG00000021870	Slmap	D330001L02Rik|KIAA1601|Slap|mKIAA1601	sarcolemma associated protein
chr4-120	chr4	122648555	122648757	+	11.6	0.783	Intergenic	Intergenic	-10225	NM_029662	76574	Mm.331842	NM_029662	ENSMUSG00000028655	Mfsd2a	1700018O18Rik|Mfsd2	major facilitator superfamily domain containing 2A
chr15-35	chr15	99554680	99554882	+	11.6	0.783	3' UTR (NM_010271, exon 8 of 8)	3' UTR (NM_010271, exon 8 of 8)	-1268	NM_183256	66379	Mm.5265	NM_183256	ENSMUSG00000023020	2310016M24Rik	AA959804|Cox14|MGC106475	RIKEN cDNA 2310016M24 gene
chr1-116	chr1	182806318	182806520	+	11.6	0.75	Intergenic	B1_Mur4|SINE|Alu	-16831	NM_177099	320202	Mm.87078	NM_177099	ENSMUSG00000066652	Lefty2	6030463A22Rik|AV214969|Ebaf|Lefta|Leftb|MGC98569	left-right determination factor 2
chr17-89	chr17	49785757	49785959	+	11.6	0.737	intron (NM_177052, intron 3 of 22)	MTD|LTR|MaLR	31361	NM_177052	319991	Mm.441340	NM_177052	ENSMUSG00000023999	Kif6	D130004B10Rik|D130084M03Rik	kinesin family member 6
chr8-374	chr8	123706195	123706397	+	11.6	0.583	Intergenic	B4A|SINE|B4	54711	NM_008024	14241	Mm.5111	NM_008024		Foxl1	FREAC7|Fkh6|fkh-6	forkhead box L1
chr7-66	chr7	134404319	134404521	+	11.6	0.889	promoter-TSS (NM_023203)	promoter-TSS (NM_023203)	-239	NM_023203	66422	Mm.29898	NM_023203	ENSMUSG00000042462	Dctpp1	2410015N17Rik|AI854235|RS21-C6	dCTP pyrophosphatase 1
chr8-301	chr8	23725966	23726168	+	11.6	0.737	Intergenic	Intergenic	-8448	NM_145592	234130	Mm.157322	NM_145592	ENSMUSG00000031535	Dkk4	Dkk-4|MGC25705	dickkopf homolog 4 (Xenopus laevis)
chr8-396	chr8	128092511	128092713	+	11.6	0.833	Intergenic	Intergenic	-15926	NR_015535	75930	Mm.234080	NR_015535		4930567H12Rik	4930579P07Rik	RIKEN cDNA 4930567H12 gene
chr17-93	chr17	69231328	69231530	+	11.6	0.773	Intergenic	Intergenic	44953	NM_001206661	622645	Mm.86422	NM_001206661		Tmem200c	EG622645|Gm6338	transmembrane protein 200C
chr14-51	chr14	98955582	98955784	+	11.6	0.65	Intergenic	Lx|LINE|L1	-386921	NM_007826	13134	Mm.320593	NM_001038610	ENSMUSG00000055639	Dach1	AI182278|Dac|Dach|E130112M23Rik	dachshund 1 (Drosophila)
chr10-44	chr10	81069132	81069334	+	11.6	0.714	intron (NR_030677, intron 1 of 2)	intron (NR_030677, intron 1 of 2)	180	NR_030677	268319	Mm.489976	NM_001033363		BC025920	-	zinc finger protein pseudogene
chr8-399	chr8	129021463	129021665	+	11.6	0.632	Intergenic	Intergenic	-22599	NM_001159907	212728	Mm.482479	NM_001159907	ENSMUSG00000090290	Gm17296	Gm179|Tarbp1	predicted gene, 17296
chr12-301	chr12	107604234	107604436	+	11.6	0.833	Intergenic	Intergenic	81541	NR_036593	76639	Mm.375609	NR_036593		1700121N20Rik	-	RIKEN cDNA 1700121N20 gene
chrX-27	chrX	137491010	137491212	+	11.6	0.652	promoter-TSS (NM_174875)	promoter-TSS (NM_174875)	139	NM_016883	53380	Mm.17640	NM_001164177	ENSMUSG00000031429	Psmd10	AW554874	proteasome (prosome, macropain) 26S subunit, non-ATPase, 10
chr7-41	chr7	12596906	12597108	+	11.6	0.789	Intergenic	Intergenic	-29641	NM_001166731	628946	Mm.484974	NM_001166731	ENSMUSG00000091201	Vmn1r77	Gm6935	vomeronasal 1 receptor 77
chr10-31	chr10	40068675	40068877	+	11.6	0.708	promoter-TSS (NM_198164)	promoter-TSS (NM_198164)	-338	NM_001168304	78334	Mm.485810	NM_001168304	ENSMUSG00000038481	Cdk19	2700084L06Rik|AI845279|AW228747|CDK11|Cdc2l6|mKIAA1028	cyclin-dependent kinase 19
chr6-107	chr6	119337987	119338189	+	11.6	0.833	intron (NM_197985, intron 1 of 7)	intron (NM_197985, intron 1 of 7)	29413	NM_197985	68465	Mm.291826	NM_197985	ENSMUSG00000030168	Adipor2	1110001I14Rik|ADCR2|AI115388|AW554121|D6Ucla1e|Paqr2	adiponectin receptor 2
chr12-297	chr12	107181992	107182194	+	11.6	0.65	Intergenic	Intergenic	-66380	NM_011705	22367	Mm.2981	NM_001029843	ENSMUSG00000021115	Vrk1	51PK	vaccinia related kinase 1
chr11-154	chr11	57617043	57617245	+	11.6	0.889	intron (NM_001081168, intron 1 of 3)	intron (NM_001081168, intron 1 of 3)	2005	NM_001081168	50724	Mm.340083	NM_001081168	ENSMUSG00000020519	Sap30l	2310079P12Rik|AF006998|L55|MGC151406|MGC151408	SAP30-like
chr9-57	chr9	53110301	53110503	+	11.6	0.824	intron (NM_176846, intron 1 of 5)	intron (NM_176846, intron 1 of 5)	627	NM_176846	320051	Mm.277540	NM_176846	ENSMUSG00000034584	Exph5	AC079869.22gm5|B130009M24Rik|E030050P12|Kiaa0624|Slac2b|slac2-b	exophilin 5
chr6-91	chr6	113315523	113315725	+	11.6	0.714	Intergenic	Intergenic	11890	NM_133932	101206	Mm.266811	NM_133932	ENSMUSG00000048930	Tada3	1110004B19Rik|ADA3|AI987856|Tada3l	transcriptional adaptor 3
chr12-276	chr12	103214467	103214669	+	11.6	0.708	intron (NM_016856, intron 1 of 14)	intron (NM_016856, intron 1 of 14)	384	NM_016856	51786	Mm.716	NM_016856	ENSMUSG00000041781	Cpsf2	100kDa|2610024B04Rik|AI662483|Cpsf|MCPSF|mKIAA1367	cleavage and polyadenylation specific factor 2
chr6-143	chr6	143952498	143952700	+	11.6	0.778	intron (NM_001113559, intron 6 of 13)	intron (NM_001113559, intron 6 of 13)	205489	NM_001113559	20678	Mm.1752	NM_001113559	ENSMUSG00000041540	Sox5	A730017D01Rik|AI528773|MGC124352	SRY-box containing gene 5
chr6-127	chr6	126318596	126318798	+	11.6	0.75	Intergenic	Intergenic	-39993	NR_045480	100038574	Mm.399353	NR_045480		Gm10415	ENSMUSG00000072759	predicted gene 10415
chr2-30	chr2	92210525	92210727	+	11.6	0.65	intron (NM_172670, intron 3 of 14)	intron (NM_172670, intron 3 of 14)	567	NM_172670	228366	Mm.31158	NM_001166633	ENSMUSG00000040434	Gyltl1b	5730485C17Rik|AI891893|KIAA4105|Large2|Largel|mKIAA4105	glycosyltransferase-like 1B
chr11-187	chr11	117489942	117490144	+	11.6	0.714	Intergenic	Intergenic	17482	NR_015489	78403	Mm.212543	NR_015489		2900041M22Rik	-	RIKEN cDNA 2900041M22 gene
chr11-174	chr11	97849321	97849523	+	11.6	0.652	Intergenic	MER5A|DNA|MER1_type	-1662	NM_001163608	72324	Mm.482750	NM_001163608	ENSMUSG00000017417	Plxdc1	2410003I07Rik|AI848450|MGC130377|Tem7	plexin domain containing 1
chr10-52	chr10	119913475	119913677	+	11.6	0.833	5' UTR (NM_010441, exon 1 of 5)	5' UTR (NM_010441, exon 1 of 5)	415	NM_010441	15364	Mm.157190	NM_010441	ENSMUSG00000056758	Hmga2	9430083A20Rik|HMGI-C|Hmgic|MGC103393|pg|pygmy	high mobility group AT-hook 2
chr4-128	chr4	134848733	134848935	+	11.6	0.739	Intergenic	Intergenic	-20159	NM_013885	29876	Mm.257765	NM_013885	ENSMUSG00000037242	Clic4	D0Jmb3|TU-74|mc3s5|mtCLIC	chloride intracellular channel 4 (mitochondrial)
chr6-147	chr6	145144338	145144540	+	11.6	0.842	intron (NM_177222, intron 6 of 15)	intron (NM_177222, intron 6 of 15)	15051	NM_177222	320662	Mm.207779	NM_177222	ENSMUSG00000043541	Casc1	A230084G12Rik|Las1	cancer susceptibility candidate 1
chr6-100	chr6	116786548	116786750	+	11.6	0.882	Intergenic	Lx6|LINE|L1	-119873	NM_178768	319776	Mm.133120	NM_178768	ENSMUSG00000048108	Tmem72	C230095G01Rik	transmembrane protein 72
chr6-115	chr6	122559890	122560092	+	11.6	0.652	promoter-TSS (NM_008108)	promoter-TSS (NM_008108)	98	NM_008108	14562	Mm.299742	NM_008108	ENSMUSG00000030117	Gdf3	C78318|Gdf-3|MGC123990|MGC123991|Vgr-2|Vgr2|ecat9	growth differentiation factor 3
chr16-28	chr16	13818865	13819067	+	11.6	0.68	promoter-TSS (NM_010946)	promoter-TSS (NM_010946)	-404	NM_010946	18203	Mm.380410	NM_010946	ENSMUSG00000022681	Ntan1	-	N-terminal Asn amidase
chr3-27	chr3	107896226	107896428	+	11.6	0.8	intron (NM_008141, intron 2 of 8)	intron (NM_008141, intron 2 of 8)	341	NM_008141	14686	Mm.439652	NM_008141	ENSMUSG00000009108	Gnat2	AW490837|Gnat-2|Gt-2|Tcalpha	guanine nucleotide binding protein, alpha transducing 2
chr6-134	chr6	129491985	129492187	+	11.6	0.737	3' UTR (NM_020590, exon 4 of 4)	3' UTR (NM_020590, exon 4 of 4)	-8784	NR_045270	100504641	Mm.398286	NR_045270		1700101I11Rik	-	RIKEN cDNA 1700101I11 gene
chr4-91	chr4	106069722	106069924	+	11.6	0.565	exon (NM_183225, exon 38 of 68)	exon (NM_183225, exon 38 of 68)	67107	NM_153565	100102	Mm.133268	NM_153565	ENSMUSG00000044254	Pcsk9	AI415265|AI747682|FH3|HCHOLA3|MGC47409|Narc1|PC9	proprotein convertase subtilisin/kexin type 9
chr8-338	chr8	106958865	106959067	+	11.6	0.636	intron (NM_001013380, intron 4 of 12)	intron (NM_001013380, intron 4 of 12)	7981	NM_001013380	234663	Mm.289583	NM_001013380	ENSMUSG00000035770	Dync1li2	AA409702|C920003I06|Dncli2|Dnclic2|LIC2	dynein, cytoplasmic 1 light intermediate chain 2
chr8-348	chr8	109458245	109458447	+	11.6	0.731	Intergenic	MLT2B1|LTR|ERVL	-1304	NM_009229	20650	Mm.30228	NM_009229	ENSMUSG00000041308	Sntb2	Snt2	syntrophin, basic 2
chr6-85	chr6	39396272	39396474	+	11.6	0.81	Intergenic	Intergenic	-26005	NM_018810	54484	Mm.270484	NM_018810	ENSMUSG00000029922	Mkrn1	RFP	makorin, ring finger protein, 1
chr4-83	chr4	45501557	45501759	+	11.6	0.789	intron (NM_001033306, intron 2 of 5)	intron (NM_001033306, intron 2 of 5)	42042	NM_001033306	230126	Mm.251716	NM_001033306	ENSMUSG00000044813	Shb	BC028832	src homology 2 domain-containing transforming protein B
chr12-230	chr12	19198323	19198525	+	11.6	0.81	Intergenic	Lx4B|LINE|L1	677108	NM_001033157	236366	Mm.352227	NM_001033157	ENSMUSG00000073197	5730507C01Rik	-	RIKEN cDNA 5730507C01 gene
chr5-43	chr5	24108955	24109157	+	11.6	0.8	Intergenic	Intergenic	-1236	NM_025891	66993	Mm.436539	NM_025891	ENSMUSG00000028949	Smarcd3	1500001J14Rik|2210409C08Rik|BAF60C	SWI/SNF related, matrix associated, actin dependent regulator of chromatin, subfamily d, member 3
chr11-189	chr11	118918894	118919096	+	11.6	0.833	Intergenic	Intergenic	-16768	NM_013926	30951	Mm.99953	NM_013926	ENSMUSG00000025578	Cbx8	Pc3	chromobox homolog 8 (Drosophila Pc class)
chr7-62	chr7	108079066	108079268	+	11.6	0.889	exon (NM_001081116, exon 1 of 21)	exon (NM_001081116, exon 1 of 21)	1508	NM_001081116	207212	Mm.29954	NM_001081116	ENSMUSG00000032875	Arhgef17	8030463K16|AI428794|AW558066|BC035332|mKIAA0337	Rho guanine nucleotide exchange factor (GEF) 17
chr8-321	chr8	86126090	86126292	+	11.6	0.538	Intergenic	PB1D10|SINE|Alu	-5883	NM_018808	81489	Mm.282092	NM_018808	ENSMUSG00000005483	Dnajb1	0610007I11Rik|HSPF1|Hsp40	DnaJ (Hsp40) homolog, subfamily B, member 1
chr11-180	chr11	102316176	102316378	+	11.6	0.65	intron (NM_010575, intron 29 of 29)	B3|SINE|B2	-7300	NM_199200	217219	Mm.259924	NM_199200	ENSMUSG00000034685	Fam171a2	-	family with sequence similarity 171, member A2
chr8-320	chr8	81589877	81590079	+	11.6	0.652	intron (NM_178267, intron 2 of 14)	intron (NM_178267, intron 2 of 14)	37642	NM_178267	622675	Mm.48724	NM_178267	ENSMUSG00000071064	Zfp827	2810449M09Rik|D630040G17Rik|Znf827	zinc finger protein 827
chr2-29	chr2	44359922	44360124	+	11.6	0.85	Intergenic	RLTR23|LTR|ERV1	357119	NM_172662	227835	Mm.488285	NM_172662	ENSMUSG00000036890	Gtdc1	E330008O22Rik	glycosyltransferase-like domain containing 1
chr8-278	chr8	11403667	11403869	+	11.6	0.708	intron (NM_009932, intron 10 of 47)	intron (NM_009932, intron 10 of 47)	74731	NM_011227	19332	Mm.390014	NM_011227	ENSMUSG00000031504	Rab20	AA536966|D8Ertd350e|MGC107554	RAB20, member RAS oncogene family
chr4-104	chr4	115824014	115824216	+	11.6	0.8	intron (NM_026651, intron 2 of 21)	intron (NM_026651, intron 2 of 21)	992	NM_026651	68273	Mm.474251	NM_026651	ENSMUSG00000028700	Pomgnt1	0610016I07Rik|4930467B06Rik	protein O-linked mannose beta1,2-N-acetylglucosaminyltransferase
chr6-153	chr6	146580963	146581165	+	11.6	0.667	intron (NM_026281, intron 1 of 11)	intron (NM_026281, intron 1 of 11)	2050	NM_026281	67623	Mm.278037	NM_026281	ENSMUSG00000040234	Tm7sf3	2010003B14Rik|NARP1	transmembrane 7 superfamily member 3
chr4-86	chr4	101705327	101705529	+	11.6	0.714	Intergenic	Intergenic	45983	NM_001085520	381536	Mm.297685	NM_001085520	ENSMUSG00000078625	Gm12789	OTTMUSG00000008445	predicted gene 12789
chr12-293	chr12	106566137	106566339	+	11.6	0.783	Intergenic	Intergenic	-8566	NR_045047	69952	Mm.158311	NR_045047		2810011L19Rik	-	RIKEN cDNA 2810011L19 gene
chr11-183	chr11	116441804	116442006	+	11.6	0.789	intron (NM_173755, intron 1 of 17)	intron (NM_173755, intron 1 of 17)	856	NM_173755	217342	Mm.243950	NM_173755	ENSMUSG00000020802	Ube2o	9630022H21|B230113M03Rik|E2-230K|mKIAA1734	ubiquitin-conjugating enzyme E2O
chr8-283	chr8	12851116	12851318	+	11.6	0.818	intron (NM_015804, intron 25 of 28)	intron (NM_015804, intron 25 of 28)	-19298	NR_045775	100504249		NR_045775		Gm15350	OTTMUSG00000020611	predicted gene 15350
chr7-61	chr7	107033337	107033539	+	11.6	0.773	intron (NM_001164258, intron 7 of 18)	Lx8|LINE|L1	25710	NM_001164258	446101	Mm.440757	NM_001164258	ENSMUSG00000035211	Xrra1	AI449753	X-ray radiation resistance associated 1
chr12-302	chr12	107896725	107896927	+	11.6	0.682	Intergenic	Intergenic	57708	NR_015512	71033	Mm.159404	NR_015512		4933406K04Rik	4930426M03Rik|4930485I22Rik|4933427G14Rik	RIKEN cDNA 4933406K04 gene
chr12-263	chr12	99406785	99406987	+	11.6	0.944	Intergenic	Intergenic	90661	NM_008079	14420	Mm.5120	NM_008079	ENSMUSG00000021003	Galc	2310068B06Rik|A930008M05Rik|AW212969|AW413532|Gacy|twi|twitcher	galactosylceramidase
chr7-53	chr7	36370851	36371053	+	11.6	0.818	promoter-TSS (NM_178263)	promoter-TSS (NM_178263)	-314	NM_145633	245886	Mm.272620	NM_145633	ENSMUSG00000034867	Ankrd27	AA408090|BC016493|D330003H11Rik|MGC25907|Varp	ankyrin repeat domain 27 (VPS9 domain)
chr13-35	chr13	12940754	12940956	+	11.6	0.636	Intergenic	Lx2A1|LINE|L1	-48509	NM_011118	18812	Mm.457984	NM_011118	ENSMUSG00000056457	Prl2c3	MRP-2|MRP-3|Mrpplf3|PLF-2|PLF-3|Plf2|Prl2c4|mrp/plf3	prolactin family 2, subfamily c, member 3
chr6-98	chr6	115802848	115803050	+	11.6	0.739	promoter-TSS (NM_031177)	promoter-TSS (NM_031177)	410	NM_010774	17193	Mm.259308	NM_010774	ENSMUSG00000030322	Mbd4	Med1	methyl-CpG binding domain protein 4
chr9-67	chr9	119555643	119555845	+	11.6	0.889	intron (NM_009134, intron 15 of 27)	intron (NM_009134, intron 15 of 27)	-67610	NM_021544	20271	Mm.103584	NM_001253860	ENSMUSG00000032511	Scn5a	Nav1.5|Nav1.5c|SkM1|mH1	sodium channel, voltage-gated, type V, alpha
chr6-138	chr6	140491566	140491768	+	11.6	0.727	intron (NM_144920, intron 10 of 30)	intron (NM_144920, intron 10 of 30)	-79517	NM_178803	11569	Mm.479349	NM_001005605	ENSMUSG00000030232	Aebp2	AU023766|B230313N05Rik	AE binding protein 2
chr7-67	chr7	140974413	140974615	+	11.6	0.85	intron (NM_025850, intron 1 of 10)	intron (NM_025850, intron 1 of 10)	5940	NM_025850	66930	Mm.87448	NM_025850	ENSMUSG00000053111	Fank1	1700007B22Rik|AI850911	fibronectin type 3 and ankyrin repeat domains 1
chr11-191	chr11	121238855	121239057	+	11.6	0.789	intron (NM_139147, intron 1 of 5)	intron (NM_139147, intron 1 of 5)	10609	NM_139147	217371	Mm.281639	NM_139147	ENSMUSG00000025170	Rab40b	SEC4L|rar	Rab40b, member RAS oncogene family
chr3-31	chr3	131242248	131242450	+	11.6	0.714	exon (NM_011863, exon 2 of 12)	exon (NM_011863, exon 2 of 12)	14617	NM_011863	23971	Mm.244912	NM_011863	ENSMUSG00000028032	Papss1	AI325286|Asapk|SK1	3'-phosphoadenosine 5'-phosphosulfate synthase 1
chr13-43	chr13	41073049	41073251	+	11.6	0.737	Intergenic	Intergenic	-23229	NM_026550	68083	Mm.24789	NM_026550	ENSMUSG00000038683	Pak1ip1	5830431I15Rik|5930415H02Rik|AA419825|AI314040|AW556169|Gdpd1|MGC151106|MGC151108|PIP1	PAK1 interacting protein 1
chr8-354	chr8	113942973	113943175	+	11.6	0.773	Intergenic	RMER1B|Other|Other	-25353	NM_178086	338521	Mm.41083	NM_178086	ENSMUSG00000033579	Fa2h	FAAH|Faxdc1|G630055L08Rik	fatty acid 2-hydroxylase
chr8-377	chr8	123994009	123994211	+	11.6	0.722	Intergenic	Intergenic	71744	NM_029597	76405	Mm.165697	NM_029597	ENSMUSG00000031809	1700018B08Rik	1700084O22Rik	RIKEN cDNA 1700018B08 gene
chr6-120	chr6	124520062	124520264	+	11.6	0.64	promoter-TSS (NM_001113356)	promoter-TSS (NM_001113356)	-285	NM_001113356	667277	Mm.481484	NM_001113356	ENSMUSG00000092005	C1rb	Gm8551|mC1rB	complement component 1, r subcomponent B
chr11-160	chr11	68908360	68908562	+	11.6	0.6	Intergenic	Intergenic	-3997	NM_011065	18626	Mm.7373	NM_001159367	ENSMUSG00000020893	Per1	MGC102121|Per|m-rigui|mPer1	period homolog 1 (Drosophila)
chr14-45	chr14	64771715	64771917	+	11.6	0.632	intron (NM_001253714, intron 4 of 4)	intron (NM_001253714, intron 4 of 4)	48656	NM_028525	73382	Mm.481055	NM_028525	ENSMUSG00000021966	Prss52	1700049K14Rik|Tesp3	protease, serine, 52
chr8-310	chr8	28344457	28344659	+	11.6	0.762	Intergenic	Intergenic	-4498	NM_013462	11556	Mm.278475	NM_013462	ENSMUSG00000031489	Adrb3	Adrb-3	adrenergic receptor, beta 3
chr6-150	chr6	145470431	145470633	+	11.6	0.684	Intergenic	RLTR31B_Mm|LTR|ERVK	-87087	NM_028742	74071	Mm.441497	XM_003689397	ENSMUSG00000054966	Ifltd1	4933403M22Rik|AI482300|Lmna-rs1|Lmna1	intermediate filament tail domain containing 1
chr16-29	chr16	14317003	14317205	+	11.6	0.81	intron (NM_025345, intron 1 of 4)	intron (NM_025345, intron 1 of 4)	321	NM_025345	66086	Mm.42072	NM_025345	ENSMUSG00000022677	0610037P05Rik	Fopnl	RIKEN cDNA 0610037P05 gene
chr7-45	chr7	23948637	23948839	+	11.6	0.737	intron (NR_033693, intron 1 of 2).5	intron (NR_033693, intron 1 of 2).5	11958	NR_033693	100043595	Mm.463581	NR_033693		Gm4541	-	NLR family, pyrin domain containing 4E pseudogene
chr10-53	chr10	126408883	126409085	+	11.6	0.636	Intergenic	Intergenic	-6789	NM_001113470	52468	Mm.29490	NM_001113470	ENSMUSG00000078429	Ctdsp2	AI586070|D10Ertd73e|MGC38258|OS-4|OS4|SCP2	CTD (carboxy-terminal domain, RNA polymerase II, polypeptide A) small phosphatase 2
chr17-72	chr17	24857010	24857212	+	11.6	0.941	promoter-TSS (NR_027900)	promoter-TSS (NR_027900)	103	NM_008503	16898	Mm.440520	NM_008503	ENSMUSG00000044533	Rps2	Llrep3|MGC118037|MGC118038|S4	ribosomal protein S2
chr6-140	chr6	140822439	140822641	+	11.6	0.762	Intergenic	Intergenic	249721	NM_009637	11569	Mm.479349	NM_001005605	ENSMUSG00000030232	Aebp2	AU023766|B230313N05Rik	AE binding protein 2
chr1-93	chr1	72431266	72431468	+	11.6	0.75	intron (NM_009533, intron 19 of 20)	Charlie13b|DNA|Charlie	77372	NM_009533	22596	Mm.246952	NM_009533	ENSMUSG00000026187	Xrcc5	AI314015|Ku80|Ku86	X-ray repair complementing defective repair in Chinese hamster cells 5
chr6-89	chr6	112872192	112872394	+	11.6	0.9	intron (NM_080448, intron 1 of 21)	intron (NM_080448, intron 1 of 21)	24967	NM_080448	259302	Mm.236401	NM_153070	ENSMUSG00000030257	Srgap3	AI452337|Arhgap14|D130026O08Rik|Gbi|MEGAP|WRP|mKIAA0411	SLIT-ROBO Rho GTPase activating protein 3
chr12-258	chr12	92913494	92913696	+	11.6	0.737	intron (NM_175367, intron 4 of 6)	intron (NM_175367, intron 4 of 6)	-84668	NM_175335	83602	Mm.432242	NM_031391	ENSMUSG00000020962	Gtf2a1	6330549H03Rik|AA536742|AA959775|AW060250|TfIIAa/b|Tfiia1	general transcription factor II A, 1
chr3-26	chr3	104245970	104246172	+	11.6	0.722	Intergenic	Intergenic	69708	NM_001025067	269473	Mm.34855	NM_001025067	ENSMUSG00000032913	Lrig2	4632419I10Rik|BB096938	leucine-rich repeats and immunoglobulin-like domains 2
chr1-111	chr1	138466556	138466758	+	11.6	0.737	Intergenic	Intergenic	-54821	NM_177643	226442	Mm.62521	NM_001160251	ENSMUSG00000041483	Zfp281	MGC70044|MGC7737	zinc finger protein 281
chr8-395	chr8	127819257	127819459	+	11.6	0.85	Intergenic	Intergenic	197252	NM_001081337	244668	Mm.271668	NM_001081337	ENSMUSG00000001995	Sipa1l2	BC058408|mKIAA1389	signal-induced proliferation-associated 1 like 2
chr11-169	chr11	87607338	87607540	+	11.6	0.833	5' UTR (NM_010824, exon 1 of 14)	5' UTR (NM_010824, exon 1 of 14)	153	NM_010824	17523	Mm.4668	NM_010824	ENSMUSG00000009350	Mpo	KIAA4033|mKIAA4033	myeloperoxidase
chr4-92	chr4	106235045	106235247	+	11.6	0.522	intron (NM_053272, intron 1 of 8)	intron (NM_053272, intron 1 of 8)	1503	NM_053272	74754	Mm.133370	NM_053272	ENSMUSG00000034926	Dhcr24	2310076D10Rik|5830417J06Rik|mKIAA0018	24-dehydrocholesterol reductase
chr17-69	chr17	12232134	12232336	+	11.6	0.75	intron (NM_016694, intron 10 of 11)	intron (NM_016694, intron 10 of 11)	-79915	NM_026644	68262	Mm.258300	NM_026644	ENSMUSG00000023827	Agpat4	1500003P24Rik	1-acylglycerol-3-phosphate O-acyltransferase 4 (lysophosphatidic acid acyltransferase, delta)
chr10-49	chr10	105012379	105012581	+	11.6	0.7	promoter-TSS (NM_177368)	promoter-TSS (NM_177368)	873	NR_038032	327812	Mm.191660	NR_038032		Gm15663	9330159K06|OTTMUSG00000025047	predicted gene 15663
chr4-135	chr4	154410915	154411117	+	11.6	0.778	Intergenic	Intergenic	-25923	NM_175556	269615	Mm.379458	NM_001113360	ENSMUSG00000029055	Plch2	A930027K05Rik|PLCeta2|Plc-eta2|Plcl4	phospholipase C, eta 2
chr5-52	chr5	115854821	115855023	+	11.6	0.714	Intergenic	Intergenic	-24772	NM_008629	17690	Mm.5077	NM_008629	ENSMUSG00000054256	Msi1	Msi1h|Musahi1|m-Msi-1	Musashi homolog 1(Drosophila)
chrX-29	chrX	148777276	148777478	+	11.6	0.667	promoter-TSS (NM_029836)	promoter-TSS (NM_029836)	-350	NM_029836	52808	Mm.9997	NM_145936	ENSMUSG00000041096	Tspyl2	CINAP|DENTT|DXBwg1396e|DXHXS1008E|E130307F10Rik|MGC40973	TSPY-like 2
chr12-364	chr12	114226172	114226374	+	11.6	0.609	exon (NM_028193, exon 3 of 18)	exon (NM_028193, exon 3 of 18)	11499	NM_201646	399566	Mm.440140	NM_001145900	ENSMUSG00000002803	Btbd6	-	BTB (POZ) domain containing 6
chr9-58	chr9	63896286	63896488	+	11.6	0.75	Intergenic	5S|rRNA|rRNA	-1249	NR_040713	68697		NR_040713		1110036E04Rik	-	RIKEN cDNA 1110036E04 gene
chr9-62	chr9	106062192	106062394	+	11.6	0.727	Intergenic	CpG	-1824	NM_174846	235582	Mm.335420	NM_001039586	ENSMUSG00000020258	Glyctk	6230410P16Rik|C430006L12	glycerate kinase
chr8-330	chr8	93678023	93678225	+	11.6	0.714	Intergenic	Intergenic	-18729	NM_010241	14339	Mm.324588	NM_010241	ENSMUSG00000031667	Aktip	AL023020|Fif|Ft|Ft1|Fts	thymoma viral proto-oncogene 1 interacting protein
chr6-95	chr6	114852329	114852531	+	11.6	0.714	intron (NM_177683, intron 1 of 4)	intron (NM_177683, intron 1 of 4)	19340	NM_177683	232334	Mm.446323	NM_177683	ENSMUSG00000030315	Vgll4	BC048841|MGC54805|VGL-4	vestigial like 4 (Drosophila)
chr11-150	chr11	8466374	8466576	+	11.6	0.682	intron (NM_001083587, intron 4 of 30)	B3|SINE|B2	98063	NM_001083587	319939	Mm.337820	NM_001083587	ENSMUSG00000020422	Tns3	BC023928|F830010I22Rik|TEM6|Tens1	tensin 3
chr6-110	chr6	120414242	120414444	+	11.6	0.842	intron (NM_008359, intron 1 of 12)	intron (NM_008359, intron 1 of 12)	1128	NM_008359	16172	Mm.4481	NM_008359	ENSMUSG00000002897	Il17ra	AW538159|Cdw217|Il17r|VDw217	interleukin 17 receptor A
chr5-47	chr5	67845402	67845604	+	11.6	0.789	Intergenic	B4A|SINE|B4	-9634	NR_015582	320479	Mm.387187	NR_015582		C330024D21Rik	-	RIKEN cDNA C330024D21 gene
chr8-274	chr8	8743740	8743942	+	11.6	0.789	Intergenic	B1_Mus1|SINE|Alu	-53304	NM_176849	234023	Mm.251655	NM_176849	ENSMUSG00000040459	Arglu1	9430010O03Rik|C130008N12	arginine and glutamate rich 1
chr8-334	chr8	97645032	97645234	+	11.6	0.765	intron (NM_010631, intron 3 of 19)	intron (NM_010631, intron 3 of 19)	-7891	NM_001145832	16582	Mm.378951	NM_001145831	ENSMUSG00000031788	Kifc3	AI325457|BB123200	kinesin family member C3
chr14-42	chr14	33271776	33271978	+	11.6	0.818	5' UTR (NM_009891, exon 3 of 16)	5' UTR (NM_009891, exon 3 of 16)	6159	NM_021712	20508	Mm.190503	NM_021712		Slc18a3	VAChT|VAT	solute carrier family 18 (vesicular monoamine), member 3
chr2-34	chr2	129004368	129004570	+	11.6	0.8	non-coding (NR_045264, exon 3 of 3)	non-coding (NR_045264, exon 3 of 3)	1940	NR_045264	100048701	Mm.428544	NR_045264		AI847159	OTTMUSG00000015420	expressed sequence AI847159
chr15-33	chr15	85865444	85865646	+	11.6	0.682	Intergenic	Intergenic	-1338	NM_009886	12614	Mm.22680	NM_009886	ENSMUSG00000016028	Celsr1	Crsh|Scy|crash	cadherin, EGF LAG seven-pass G-type receptor 1 (flamingo homolog, Drosophila)
chr3-23	chr3	90096894	90097096	+	11.6	0.778	Intergenic	Intergenic	26539	NM_201407	229541	Mm.30571	NM_201407	ENSMUSG00000042404	Dennd4b	BC026996|mKIAA0476	DENN/MADD domain containing 4B
chr15-34	chr15	98447713	98447915	+	11.6	0.714	Intergenic	Intergenic	-9750	NM_007405	11512	Mm.157091	NM_007405	ENSMUSG00000022994	Adcy6	mKIAA0422	adenylate cyclase 6
chr4-82	chr4	35104049	35104251	+	11.6	0.8	intron (NM_178061, intron 1 of 3)	intron (NM_178061, intron 1 of 3)	583	NM_178061	214944	Mm.317573	NM_178061	ENSMUSG00000073910	Mob3b	8430436F23Rik|A430018A01Rik|MGC28259|Mobkl2b	MOB kinase activator 3B
chr8-393	chr8	127141205	127141407	+	11.6	0.556	intron (NM_023709, intron 18 of 19)	intron (NM_023709, intron 18 of 19)	41295	NM_023709	73647	Mm.6209	NM_023709	ENSMUSG00000031981	Capn9	2200003B16Rik|GC36|nCL-4|nCL4	calpain 9
chr16-36	chr16	35770139	35770341	+	11.6	0.75	promoter-TSS (NM_175111)	promoter-TSS (NM_175111)	-232	NM_175111	66667	Mm.45272	NM_175111	ENSMUSG00000022849	Hspbap1	3830421G21Rik	Hspb associated protein 1
chr12-238	chr12	87126048	87126250	+	11.6	0.727	intron (NM_145447, intron 2 of 9)	intron (NM_145447, intron 2 of 9)	38660	NM_145447	217721	Mm.301076	NM_145447	ENSMUSG00000034258	Mfsd7c	CCT|Flvcr2|MGC19050	major facilitator superfamily domain containing 7C
chr4-126	chr4	133285847	133286049	+	11.6	0.682	intron (NM_001080819, intron 1 of 19)	intron (NM_001080819, intron 1 of 19)	23578	NM_001080819	93760	Mm.22478	NM_001080819	ENSMUSG00000007880	Arid1a	1110030E03Rik|BAF250a|Osa1|Smarcf1	AT rich interactive domain 1A (SWI-like)
chr8-326	chr8	87322382	87322584	+	11.6	0.8	intron (NM_010906, intron 1 of 8)	intron (NM_010906, intron 1 of 8)	1756	NM_010906	18032	Mm.9394	NM_001081981	ENSMUSG00000001911	Nfix	-	nuclear factor I/X
chr6-139	chr6	140661421	140661623	+	11.6	0.75	Intergenic	Intergenic	88703	NM_009637	11569	Mm.479349	NM_001005605	ENSMUSG00000030232	Aebp2	AU023766|B230313N05Rik	AE binding protein 2
chr15-32	chr15	82168269	82168471	+	11.6	0.727	intron (NM_008669, intron 2 of 9)	intron (NM_008669, intron 2 of 9)	886	NM_008669	17939	Mm.20325	NM_008669	ENSMUSG00000022453	Naga	-	N-acetyl galactosaminidase, alpha
chr6-146	chr6	145046914	145047116	+	11.6	0.739	Intergenic	Intergenic	-22338	NM_007532	12035	Mm.4606	NM_001024468	ENSMUSG00000030268	Bcat1	BCATc|Eca39	branched chain aminotransferase 1, cytosolic
chr17-96	chr17	88656673	88656875	+	11.6	0.833	Intergenic	Intergenic	131922	NM_001190356	225058	Mm.312053	NM_001190356		Gm4832	EG225058	predicted gene 4832
chr9-56	chr9	46743523	46743725	+	11.6	0.8	Intergenic	LTR16A1|LTR|ERVL	21938	NR_015605	73040	Mm.265384	NR_015605		2900052N01Rik	AU067665	RIKEN cDNA 2900052N01 gene
chr8-290	chr8	18897152	18897354	+	11.6	0.737	Intergenic	MTC-int|LTR|MaLR	50974	NM_026792	52123	Mm.24117	NM_026792	ENSMUSG00000031467	Agpat5	1110013A05Rik|D8Ertd319e	1-acylglycerol-3-phosphate O-acyltransferase 5 (lysophosphatidic acid acyltransferase, epsilon)
chr8-313	chr8	73197088	73197290	+	11.6	0.81	promoter-TSS (NM_015816)	promoter-TSS (NM_015816)	59	NM_015816	50783	Mm.248188	NM_015816	ENSMUSG00000031848	Lsm4	-	LSM4 homolog, U6 small nuclear RNA associated (S. cerevisiae)
chr8-277	chr8	11084183	11084385	+	11.6	0.8	Intergenic	Intergenic	-75854	NM_001081212	384783	Mm.407207	NM_001081212	ENSMUSG00000038894	Irs2	Irs-2	insulin receptor substrate 2
chr10-36	chr10	67559307	67559509	+	11.6	0.692	exon (NM_023598, exon 10 of 10)	exon (NM_023598, exon 10 of 10)	117062	NM_001081346	170799	Mm.209844	NM_001081346	ENSMUSG00000037846	Rtkn2	B130039D23Rik|MGC189880|Mbf|Plekhk1	rhotekin 2
chr11-186	chr11	117128013	117128215	+	11.6	0.85	intron (NM_001113487, intron 1 of 10)	intron (NM_001113487, intron 1 of 10)	554	NM_001113487	53860	Mm.38450	NM_001113486	ENSMUSG00000059248	2013-09-09	MSF1|Msf|PNUTL4|Sint1	septin 9
chr5-56	chr5	128120699	128120901	+	11.6	0.762	intron (NM_177005, intron 1 of 11)	intron (NM_177005, intron 1 of 11)	8168	NM_177005	319804	Mm.237888	NM_177005	ENSMUSG00000049971	Glt1d1	5730455A04Rik	glycosyltransferase 1 domain containing 1
chr11-188	chr11	118916813	118917015	+	11.6	0.778	Intergenic	Intergenic	-14687	NM_013926	30951	Mm.99953	NM_013926	ENSMUSG00000025578	Cbx8	Pc3	chromobox homolog 8 (Drosophila Pc class)
chr17-75	chr17	29063521	29063723	+	11.6	0.625	Intergenic	Intergenic	-11353	NM_172450	207819	Mm.248931	NM_172450	ENSMUSG00000048905	4930539E08Rik	9130014G02	RIKEN cDNA 4930539E08 gene
chr4-102	chr4	115546090	115546292	+	11.6	0.593	intron (NM_021461, intron 9 of 12)	intron (NM_021461, intron 9 of 12)	-10814	NM_001039124	654462	Mm.388913	NM_001039124	ENSMUSG00000073774	Kncn	Kino|L5	kinocilin
chr6-128	chr6	126594426	126594628	+	11.6	0.833	5' UTR (NM_010595, exon 1 of 2)	5' UTR (NM_010595, exon 1 of 2)	1292	NM_010595	16485	Mm.40424	NM_010595	ENSMUSG00000047976	Kcna1	AI840627|Kca1-1|Kv1.1|MBK1|MGC124402|Mk-1|Shak|mceph	potassium voltage-gated channel, shaker-related subfamily, member 1
chr3-28	chr3	130549797	130549999	+	11.6	0.611	Intergenic	Intergenic	-116651	NM_001199350	619547	Mm.391636	NM_001199350		Rpl34-ps1	EG619547|ENSMUSG00000068396|Gm10239|MGC103270|MGC117759	ribosomal protein L34, pseudogene 1
chr6-88	chr6	52155308	52155510	+	11.6	0.833	promoter-TSS (NM_010453)	promoter-TSS (NM_010453)	-823	NM_010453	15402	Mm.173	NM_010453	ENSMUSG00000038253	Hoxa5	Hox-1.3	homeobox A5
chr14-49	chr14	98566438	98566640	+	11.6	0.63	intron (NM_001038610, intron 1 of 10)	intron (NM_001038610, intron 1 of 10)	2223	NM_001038610	13134	Mm.320593	NM_001038610	ENSMUSG00000055639	Dach1	AI182278|Dac|Dach|E130112M23Rik	dachshund 1 (Drosophila)
chr7-65	chr7	134339368	134339570	+	11.6	0.538	promoter-TSS (NM_027353)	promoter-TSS (NM_027353)	45	NM_027353	70233	Mm.28050	NM_027353	ENSMUSG00000042502	Cd2bp2	1500011B02Rik|2410024K20Rik|AW048183	CD2 antigen (cytoplasmic tail) binding protein 2
chr4-127	chr4	134335329	134335531	+	11.6	0.737	Intergenic	Intergenic	-11511	NM_145554	100017	Mm.482148	NM_145554	ENSMUSG00000037295	Ldlrap1	AA691260|ARH2|Arh|Arh1|FHCB1|FHCB2	low density lipoprotein receptor adaptor protein 1
chr8-286	chr8	13549101	13549303	+	11.6	0.643	Intergenic	Intergenic	13246	NM_025601	66501	Mm.46136	NM_001080781	ENSMUSG00000031452	1700029H14Rik	-	RIKEN cDNA 1700029H14 gene
chr9-66	chr9	114309984	114310186	+	11.6	0.667	promoter-TSS (NM_001200002)	promoter-TSS (NM_001200002)	-128	NM_001200002	100504715	Mm.290516	NM_001200002		Tmppe	-	transmembrane protein with metallophosphoesterase domain
chrX-26	chrX	135448000	135448202	+	11.6	0.737	promoter-TSS (NM_013724)	promoter-TSS (NM_013724)	-868	NM_013724	27206	Mm.482319	NM_013724	ENSMUSG00000052854	Nrk	AA407323|AA409510|AI225895|AV168563|AW538185|Nesk	Nik related kinase
chr8-282	chr8	11960036	11960238	+	11.6	0.652	Intergenic	RLTR42-int|LTR|ERVK	119616	NM_029326	75528	Mm.440342	NM_029326	ENSMUSG00000031512	1700018L24Rik	TEX29	RIKEN cDNA 1700018L24 gene
chr12-372	chr12	114720490	114720692	+	11.6	0.667	Intergenic	Intergenic	-7185	NM_001009545	238405	Mm.442216	NM_001009545	ENSMUSG00000051804	Adam6b	4930523C11Rik	a disintegrin and metallopeptidase domain 6B
chr12-300	chr12	107496194	107496396	+	11.6	0.762	Intergenic	Intergenic	189581	NR_036593	76639	Mm.375609	NR_036593		1700121N20Rik	-	RIKEN cDNA 1700121N20 gene
chr8-375	chr8	123760061	123760263	+	11.6	0.789	Intergenic	Intergenic	108577	NM_008024	14241	Mm.5111	NM_008024		Foxl1	FREAC7|Fkh6|fkh-6	forkhead box L1
chr12-229	chr12	12949019	12949221	+	11.6	0.789	promoter-TSS (NM_008709)	promoter-TSS (NM_008709)	-478	NM_008709	18109	Mm.16469	NM_008709	ENSMUSG00000037169	Mycn	N-myc|Nmyc|Nmyc-1|Nmyc1|bHLHe37|c-nmyc	v-myc myelocytomatosis viral related oncogene, neuroblastoma derived (avian)
chr7-42	chr7	13623690	13623892	+	11.6	0.636	promoter-TSS (NM_145578)	promoter-TSS (NM_145578)	-167	NM_001168469	22192	Mm.196580	NM_001168469	ENSMUSG00000005575	Ube2m	2510040H03Rik|MGC25453|MGC37197|UBC12|Ubc-rs2	ubiquitin-conjugating enzyme E2M
chr8-401	chr8	130344837	130345039	+	11.6	0.842	Intergenic	Intergenic	521386	NM_001013580	93742	Mm.299254	NM_001013580	ENSMUSG00000025812	Pard3	AA960621|AI256638|ASIP|D8Ertd580e|PAR-3|Par3|Pard3a	par-3 (partitioning defective 3) homolog (C. elegans)
chr4-89	chr4	104868411	104868613	+	11.6	0.667	intron (NM_080555, intron 2 of 5)	MTD|LTR|MaLR	38560	NM_080555	67916	Mm.348326	NM_080555	ENSMUSG00000028517	Ppap2b	1110003O22Rik|2610002D05Rik|AV025606|D4Bwg0538e|D4Bwg1535e|Lpp3|Ppab2b	phosphatidic acid phosphatase type 2B
chr9-53	chr9	26837735	26837937	+	11.6	0.833	promoter-TSS (NM_178113)	promoter-TSS (NM_178113)	76	NM_178113	78658	Mm.251777	NM_178113	ENSMUSG00000035024	Ncapd3	2810487N22Rik|4632407J06Rik|AI195468|AU018739|B130055D15Rik|mKIAA0056	non-SMC condensin II complex, subunit D3
chr5-46	chr5	65675539	65675741	+	11.6	0.85	intron (NM_011258, intron 12 of 24)	B3A|SINE|B2	51238	NM_011258	19687	Mm.148877	NM_011258	ENSMUSG00000029191	Rfc1	140kDa|Alp145|MGC96526|RFC140|Recc1	replication factor C (activator 1) 1
chr16-27	chr16	8637665	8637867	+	11.6	0.789	promoter-TSS (NM_016881)	promoter-TSS (NM_016881)	28	NM_025708	66690	Mm.394528	NM_025708	ENSMUSG00000043140	Tmem186	2810440M13Rik|4432406C05Rik|AI648175|AW210586	transmembrane protein 186
chr8-351	chr8	112826411	112826613	+	11.6	0.833	intron (NM_172916, intron 4 of 86)	B4A|SINE|B4	35635	NM_172916	244653	Mm.488112	NM_172916	ENSMUSG00000059854	Hydin	1700034M11Rik|4930545D19Rik|4932703P14|A830061H17|AC069308.21gm4|hy-3|hy3|hyrh	HYDIN, axonemal central pair apparatus protein
chr6-83	chr6	29698801	29699003	+	11.6	0.941	intron (NM_176996, intron 1 of 11)	(CTGTG)n|Simple_repeat|Simple_repeat	13405	NM_176996	319757	Mm.29279	NM_176996	ENSMUSG00000001761	Smo	E130215L21Rik|Smoh|bnb|smoothened	smoothened homolog (Drosophila)
chr10-45	chr10	84590764	84590966	+	11.6	0.727	promoter-TSS (NM_028832)	promoter-TSS (NM_028832)	-93	NM_028832	74238	Mm.255401	NM_028832	ENSMUSG00000049038	Mterfd3	1700007D05Rik|Mterf2	MTERF domain containing 3
chr14-46	chr14	66452150	66452352	+	11.6	0.882	intron (NM_028039, intron 1 of 10)	intron (NM_028039, intron 1 of 10)	555	NM_028039	71988	Mm.249280	NM_028039	ENSMUSG00000022034	Esco2	2410004I17Rik|D030072L07Rik	establishment of cohesion 1 homolog 2 (S. cerevisiae)
chr4-119	chr4	120887852	120888054	+	11.6	0.714	Intergenic	Intergenic	-26814	NM_001081013	109263	Mm.215745	NM_001081013	ENSMUSG00000049878	Rlf	9230110M18Rik|AI195322	rearranged L-myc fusion sequence
chr1-117	chr1	184082006	184082208	+	11.6	0.773	Intergenic	Lx|LINE|L1	6122	NM_001166728	625823	Mm.479992	NM_001166728	ENSMUSG00000091013	Vmn1r1	EG625823|Gm6628	vomeronasal 1 receptor 1
chr17-86	chr17	35579446	35579648	+	11.6	0.722	intron (NM_001198560, intron 4 of 5)	intron (NM_001198560, intron 4 of 5)	3435	NM_001201460	110558	Mm.431282	NM_001201460	ENSMUSG00000060550	H2-Q9	H-2Q9|MGC155791|Ped|Qa-2|Qa-9|Qa9	histocompatibility 2, Q region locus 9
chr10-51	chr10	116872378	116872580	+	11.6	0.696	Intergenic	Intergenic	-58450	NM_001013391	432508	Mm.479892	NM_001013391	ENSMUSG00000055531	Cpsf6	4733401N12Rik|AI256641|CFIM|CFIM68|HPBRII-4|HPBRII-7	cleavage and polyadenylation specific factor 6
chr6-131	chr6	128518509	128518711	+	11.6	0.789	intron (NM_001001179, intron 12 of 35)	intron (NM_001001179, intron 12 of 35)	13014	NM_001001179	232400	Mm.259234	NM_001001179	ENSMUSG00000047228	BC048546	MGC58520|Ovos	cDNA sequence BC048546
chr5-49	chr5	114603371	114603573	+	11.6	0.75	Intergenic	PB1D7|SINE|Alu	-12055	NM_133904	100705	Mm.81793	NM_133904	ENSMUSG00000042010	Acacb	AI597064|AW743042|Acc2|Accb	acetyl-Coenzyme A carboxylase beta
chr8-356	chr8	116740626	116740828	+	11.6	0.895	intron (NM_173016, intron 1 of 8)	B1F1|SINE|Alu	11187	NM_173016	270097	Mm.334825	NM_173016	ENSMUSG00000046844	Vat1l	9430073I07|AI427515|mKIAA1576	vesicle amine transport protein 1 homolog-like (T. californica)
chr12-268	chr12	101153504	101153706	+	11.6	0.591	intron (NM_028354, intron 12 of 15)	intron (NM_028354, intron 12 of 15)	30880	NM_028354	104884	Mm.488658	NM_028354	ENSMUSG00000021177	Tdp1	2810481F14Rik|4921509N21Rik|AI838772|AW493413|E430034L06Rik|MLZ-501|SCAN1	tyrosyl-DNA phosphodiesterase 1
chr8-339	chr8	107122527	107122729	+	11.6	0.882	Intergenic	Intergenic	7260	NM_001024606	382051	Mm.290750	NM_001024606	ENSMUSG00000048371	Pdp2	4833426J09Rik|Gm1705|KIAA1348|mKIAA1348	pyruvate dehyrogenase phosphatase catalytic subunit 2
chr4-133	chr4	151313503	151313705	+	11.6	0.714	intron (NM_172704, intron 1 of 15)	intron (NM_172704, intron 1 of 15)	5775	NM_172704	230935	Mm.21353	NM_172704	ENSMUSG00000039768	Dnajc11	E030019A03Rik	DnaJ (Hsp40) homolog, subfamily C, member 11
chr12-284	chr12	104747945	104748147	+	11.6	0.714	Intergenic	Intergenic	-22729	NM_028980	74521	Mm.248619	NM_028980	ENSMUSG00000021209	Ppp4r4	8430415E04Rik|mKIAA1622	protein phosphatase 4, regulatory subunit 4
chr17-82	chr17	31957274	31957476	+	11.6	0.727	Intergenic	Intergenic	35362	NM_010831	17691	Mm.290941	NM_010831	ENSMUSG00000024042	Sik1	Msk|Sik|Snf1lk	salt inducible kinase 1
chr8-391	chr8	126544444	126544646	+	11.6	0.706	intron (NM_133966, intron 1 of 4)	intron (NM_133966, intron 1 of 4)	664	NM_133966	102162	Mm.291777	NM_133966	ENSMUSG00000038697	Taf5l	1110005N04Rik|AI849020	TAF5-like RNA polymerase II, p300/CBP-associated factor (PCAF)-associated factor
chr14-53	chr14	99162258	99162460	+	11.6	0.8	Intergenic	L1_Mus4|LINE|L1	282996	NM_175245	76789	Mm.486342	NM_175245	ENSMUSG00000033186	Mzt1	2410129H14Rik|AI120158|Mozart1	mitotic spindle organizing protein 1
chr19-25	chr19	6229151	6229353	+	11.6	0.882	exon (NM_198168, exon 12 of 14)	exon (NM_198168, exon 12 of 14)	2851	NM_130453	170458	Mm.379306	NM_130453	ENSMUSG00000024784	Gpha2	GPA2|zsig51	glycoprotein hormone alpha 2
chr8-318	chr8	80672296	80672498	+	11.6	0.762	Intergenic	Intergenic	-64844	NM_183096	73301	Mm.61243	NM_183096	ENSMUSG00000037101	Ttc29	1700031F13Rik	tetratricopeptide repeat domain 29
chr11-166	chr11	78564776	78564978	+	11.6	0.737	exon (NM_197989, exon 1 of 1)	exon (NM_197989, exon 1 of 1)	354	NM_197989	69109	Mm.341420	NM_197989	ENSMUSG00000049489	Fam58b	1810009O10Rik|Fam58a	family with sequence similarity 58, member B
chr6-105	chr6	118771872	118772074	+	11.6	0.833	intron (NM_001256002, intron 3 of 47)	intron (NM_001256002, intron 3 of 47)	-58203	NR_046053	74363	Mm.399403	NR_046053		4931430N09Rik	-	RIKEN cDNA 4931430N09 gene
chr12-325	chr12	111476052	111476254	+	11.6	0.7	Intergenic	Intergenic	40125	NR_002866	353504	Mm.479394	NR_002866		Dio3os	AW556460|Dio3as	deiodinase, iodothyronine type III, opposite strand
chr8-335	chr8	102230997	102231199	+	11.6	0.842	Intergenic	Lx4B|LINE|L1	-290741	NM_001039154	12564	Mm.441131	NM_001039154	ENSMUSG00000036510	Cdh8	AI851472|cad8	cadherin 8
chr12-304	chr12	108367945	108368147	+	11.6	0.789	Intergenic	Intergenic	-413512	NR_015512	71033	Mm.159404	NR_015512		4933406K04Rik	4930426M03Rik|4930485I22Rik|4933427G14Rik	RIKEN cDNA 4933406K04 gene
chr8-346	chr8	108282619	108282821	+	11.6	0.8	promoter-TSS (NM_027469)	promoter-TSS (NM_027469)	-213	NM_027469	70575	Mm.40954	NM_027469	ENSMUSG00000013150	Gfod2	5730466C23Rik	glucose-fructose oxidoreductase domain containing 2
chr6-132	chr6	128686343	128686545	+	11.6	0.778	Intergenic	Intergenic	-13380	NM_001099918	100043861	Mm.66911	NM_001099918	ENSMUSG00000079299	4930431A04Rik	Gm4696|Klrb1|Klrb1g|Klrb6|NKR-P1G|Nkrp-1e|Nkrp1g	RIKEN cDNA 4930431A04 gene
chr12-245	chr12	88119945	88120147	+	11.6	0.667	Intergenic	B3A|SINE|B2	44727	NM_001195767	627607	Mm.341880	NM_001195767	ENSMUSG00000059114	Gm6772	EG627607	predicted gene 6772
chr11-182	chr11	104133252	104133454	+	11.6	0.778	intron (NM_001038609, intron 1 of 11)	intron (NM_001038609, intron 1 of 11)	40603	NM_010838	17762	Mm.1287	NM_010838	ENSMUSG00000018411	Mapt	AI413597|AW045860|Mtapt|Tau	microtubule-associated protein tau
chr3-24	chr3	90177515	90177717	+	11.6	0.833	Intergenic	Intergenic	16233	NM_011988	26568	Mm.45519	NM_011988	ENSMUSG00000027932	Slc27a3	Acsvl3|FATP3|Vlcs-3	solute carrier family 27 (fatty acid transporter), member 3
chr8-362	chr8	122078420	122078622	+	11.6	0.85	intron (NM_019709, intron 1 of 23)	B1_Mur2|SINE|Alu	4140	NM_001167910	56453	Mm.206934	NM_001167910	ENSMUSG00000031835	Mbtps1	0610038M03Rik|AV003995|S1P|SKI-1|Ski1|mKIAA0091	membrane-bound transcription factor peptidase, site 1
chr8-306	chr8	26253572	26253774	+	11.6	0.833	Intergenic	Intergenic	-41390	NM_031257	83436	Mm.261122	NM_031257	ENSMUSG00000031557	Plekha2	6430512N22Rik|AI851530|AU041791|TAPP2|W91773	pleckstrin homology domain-containing, family A (phosphoinositide binding specific) member 2
chr10-32	chr10	59078158	59078360	+	11.6	0.8	intron (NM_001033259, intron 1 of 7)	intron (NM_001033259, intron 1 of 7)	1181	NM_001033259	215999	Mm.482229	NM_001033259	ENSMUSG00000009647	Ccdc109a	2010012O16Rik|AV064928|C10orf42|D130073L02Rik|Gm64|Mcu	coiled-coil domain containing 109A
chr19-29	chr19	9974124	9974326	+	11.6	0.619	promoter-TSS (NM_016692)	promoter-TSS (NM_016692)	-202	NM_016692	16319	Mm.29755	NM_016692	ENSMUSG00000024660	Incenp	2700067E22Rik|AU019509|C130081E20|C77457	inner centromere protein
chr6-92	chr6	113555325	113555527	+	11.6	0.75	intron (NM_133937, intron 1 of 2)	intron (NM_133937, intron 1 of 2)	660	NM_133937	101314	Mm.485793	NM_133937	ENSMUSG00000033940	6720456B07Rik	AW011779|Brk1	RIKEN cDNA 6720456B07 gene
chr12-275	chr12	103184977	103185179	+	11.6	0.8	intron (NM_029705, intron 3 of 10)	intron (NM_029705, intron 3 of 10)	11375	NM_029705	110616	Mm.485508	NM_001167914	ENSMUSG00000021189	Atxn3	2210008M02Rik|AI463012|AI647473|ATX3|MJD1|Mjd|Sca3|ataxin-3	ataxin 3
chr12-255	chr12	89947807	89948009	+	11.6	0.75	Intergenic	Intergenic	-13412	NM_001198587	18191	Mm.487864	NM_001198587	ENSMUSG00000066392	Nrxn3	4933401A11Rik|6332407J11|9330112C09Rik|D12Bwg0831e	neurexin III
chr6-151	chr6	145916620	145916822	+	11.6	0.769	Intergenic	Intergenic	34054	NM_010656	16651	Mm.49689	NM_010656	ENSMUSG00000030255	Sspn	Krag	sarcospan
chrX-28	chrX	147247569	147247771	+	11.6	0.696	intron (NM_030700, intron 1 of 12)	CpG	576	NM_001199246	80884	Mm.464982	XM_003689465	ENSMUSG00000025268	Maged2	4833439A22Rik|Mage-d2|ORF1	melanoma antigen, family D, 2
chr13-46	chr13	57628092	57628294	+	11.6	0.722	intron (NM_001166464, intron 6 of 10)	intron (NM_001166464, intron 6 of 10)	381500	NM_009262	20745	Mm.379020	NM_001166463	ENSMUSG00000056222	Spock1	Spock|Ticn1|testican	sparc/osteonectin, cwcv and kazal-like domains proteoglycan 1
chr6-135	chr6	134878538	134878740	+	11.6	0.833	promoter-TSS (NR_037955)	promoter-TSS (NR_037955)	-471	NR_037956	381822	Mm.5935	NR_037955		1190002F15Rik	AI120476	RIKEN cDNA 1190002F15 gene
chr6-108	chr6	119447079	119447281	+	11.6	0.667	intron (NM_009525, intron 1 of 4)	intron (NM_009525, intron 1 of 4)	17494	NM_133940	101358	Mm.125477	NM_133940	ENSMUSG00000030019	Fbxl14	AW322056|Fbx14l	F-box and leucine-rich repeat protein 14
chr8-287	chr8	13635705	13635907	+	11.6	0.889	intron (NM_009025, intron 1 of 23)	ORR1C1|LTR|MaLR	41781	NM_009025	19414	Mm.18517	NM_009025	ENSMUSG00000031453	Rasa3	AI326412|C86362|E130011G04|GAPIII	RAS p21 protein activator 3
chr3-32	chr3	132230838	132231040	+	11.6	0.708	Intergenic	Intergenic	115904	NM_007926	13722	Mm.235137	NM_007926	ENSMUSG00000028029	Aimp1	9830137A06Rik|AIMP1/p43|EMAPII|Emap2|Scye1|p43	aminoacyl tRNA synthetase complex-interacting multifunctional protein 1
chr13-44	chr13	54667063	54667265	+	11.6	0.652	promoter-TSS (NM_001252645)	promoter-TSS (NM_001252645)	-421	NM_133797	97820	Mm.489745	NM_001252645	ENSMUSG00000025871	4833439L19Rik	4930558H15Rik|C81457|Kiaa1191	RIKEN cDNA 4833439L19 gene
chr2-33	chr2	121782311	121782513	+	11.6	0.737	promoter-TSS (NM_008545)	promoter-TSS (NM_008545)	223	NM_212450	329506	Mm.249405	NM_212450	ENSMUSG00000033411	Ctdspl2	D2Ertd485e	CTD (carboxy-terminal domain, RNA polymerase II, polypeptide A) small phosphatase like 2
chr16-37	chr16	91219679	91219881	+	11.6	0.773	Intergenic	Intergenic	-6015	NM_016967	50913	Mm.37289	NM_016967	ENSMUSG00000039830	Olig2	AI604895|Bhlhb1|Olg-2|Oligo2|RK17|bHLHe19	oligodendrocyte transcription factor 2
chr7-46	chr7	26162151	26162353	+	11.6	0.68	Intergenic	L2b|LINE|L2	-7509	NM_028219	72383	Mm.34382	NM_001081375	ENSMUSG00000063651	Cnfn	2210418J09Rik	cornifelin
chr6-125	chr6	125165157	125165359	+	11.6	0.652	promoter-TSS (NM_009496)	promoter-TSS (NM_009496)	-341	NM_009496	22317	Mm.32321	NM_001080557	ENSMUSG00000030337	Vamp1	Syb-1|Syb1|VAMP-1|lew	vesicle-associated membrane protein 1
chr8-331	chr8	94032153	94032355	+	11.6	0.652	intron (NM_011936, intron 7 of 8)	intron (NM_011936, intron 7 of 8)	194830	NM_011936	26383	Mm.4375	NM_011936	ENSMUSG00000055932	Fto	AW743446|mKIAA1752	fat mass and obesity associated
chr11-161	chr11	69735260	69735462	+	11.6	0.625	promoter-TSS (NM_181582)	promoter-TSS (NM_181582)	99	NM_001166593	276770	Mm.18026	NM_001166589	ENSMUSG00000078812	Eif5a	AA410058|D19Wsu54e|Eif4d|Eif5a1|MGC6725|eIF-4D|eIF-5A|eIF-5A-1|eIF-5A1	eukaryotic translation initiation factor 5A
chr1-108	chr1	92219456	92219658	+	11.6	0.857	Intergenic	Intergenic	118979	NM_007722	12778	Mm.6522	NM_007722	ENSMUSG00000044337	Cxcr7	AW541270|CXC-R7|CXCR-7|Cmkor1|RDC-1|Rdc1	chemokine (C-X-C motif) receptor 7
chr6-113	chr6	122295828	122296030	+	11.6	0.824	Intergenic	Intergenic	-8896	NM_007905	13619	Mm.6822	NM_001042623	ENSMUSG00000040669	Phc1	AW557034|Edr|Edr1|Mph1|Rae-28|rae28	polyhomeotic-like 1 (Drosophila)
chr11-158	chr11	68714874	68715076	+	11.6	0.75	promoter-TSS (NR_003373)	promoter-TSS (NR_003373)	-93	NM_009080	19941	Mm.306548	NM_009080	ENSMUSG00000060938	Rpl26	SIG-20	ribosomal protein L26
chr10-46	chr10	84986720	84986922	+	11.6	0.882	intron (NM_028709, intron 1 of 16)	intron (NM_028709, intron 1 of 16)	-74335	NM_001017525	74007	Mm.36544	NM_001017525	ENSMUSG00000020042	Btbd11	6330404E16Rik	BTB (POZ) domain containing 11
chr8-341	chr8	107784583	107784785	+	11.6	0.652	intron (NM_001033161, intron 1 of 4)	intron (NM_001033161, intron 1 of 4)	3810	NM_001033161	71609	Mm.264255	NM_001033161	ENSMUSG00000031887	Tradd	9130005N23Rik|AA930854	TNFRSF1A-associated via death domain
chr1-112	chr1	167701722	167701924	+	11.6	0.714	intron (NM_011804, intron 3 of 3)	MIR|SINE|MIR	7912	NM_011804	433375	Mm.468745	NM_011804	ENSMUSG00000040713	Creg1	AA755314|Creg	cellular repressor of E1A-stimulated genes 1
chr8-359	chr8	118498456	118498658	+	11.6	0.762	Intergenic	Intergenic	-267763	NM_001025577	17132	Mm.488377	NM_001025577	ENSMUSG00000055435	Maf	2810401A20Rik|A230108G15Rik|AW047063|c-maf	avian musculoaponeurotic fibrosarcoma (v-maf) AS42 oncogene homolog
chr11-176	chr11	100149043	100149245	+	11.6	0.682	Intergenic	Intergenic	-17959	NM_212483	68239	Mm.158190	NM_212483	ENSMUSG00000053654	Krt42	2410039E07Rik|K17n|Ka22|ecat6	keratin 42
chr12-264	chr12	99762115	99762317	+	11.6	0.842	intron (NM_029911, intron 1 of 6)	intron (NM_029911, intron 1 of 6)	53934	NM_029911	72258	Mm.196158	NM_029911	ENSMUSG00000033854	Kcnk10	1700024D23Rik|3010005K24Rik|Trek2	potassium channel, subfamily K, member 10
chr13-34	chr13	3360715	3360917	+	11.6	0.778	Intergenic	Intergenic	-116733	NR_015522	76937	Mm.487240	NR_015522		2810429I04Rik	AI256682	RIKEN cDNA 2810429I04 gene
chr12-307	chr12	109315752	109315954	+	11.6	0.652	Intergenic	B4A|SINE|B4	-74229	NM_021399	58208	Mm.392694	NM_001079883	ENSMUSG00000048251	Bcl11b	9130430L19Rik|AI604821|B630002E05Rik|BCL-11B|Ctip2|Rit1	B cell leukemia/lymphoma 11B
chr16-26	chr16	6476520	6476722	+	11.6	0.65	intron (NM_021477, intron 2 of 16)	intron (NM_021477, intron 2 of 16)	500941	NR_045799	68238	Mm.434605	NR_045799		1700123O21Rik	-	RIKEN cDNA 1700123O21 gene
chr2-35	chr2	164253994	164254196	+	11.6	0.6	intron (NM_011521, intron 4 of 4)	intron (NM_011521, intron 4 of 4)	14593	NM_011521	20971	Mm.3815	NM_011521	ENSMUSG00000017009	Sdc4	AA959608|AW108331|Synd4|ryudocan|syndecan-4	syndecan 4
chr7-47	chr7	28116741	28116943	+	11.6	0.773	intron (NM_175641, intron 4 of 32)	intron (NM_175641, intron 4 of 32)	1825	NM_001113549	108075	Mm.272251	NM_001113549	ENSMUSG00000040488	Ltbp4	2310046A13Rik|MGC175966	latent transforming growth factor beta binding protein 4
chr17-77	chr17	30589354	30589556	+	11.6	0.8	intron (NM_172618, intron 6 of 11)	intron (NM_172618, intron 6 of 11)	-56330	NR_030688	623169	Mm.440508	NR_030688		Gm6402	EG623169	ribosomal protein S17 pseudogene
chr11-157	chr11	60952173	60952375	+	11.6	0.55	Intergenic	(GA)n|Simple_repeat|Simple_repeat	-2063	NM_021349	57916	Mm.265915	NM_021349	ENSMUSG00000010142	Tnfrsf13b	1200009E08Rik|Taci	tumor necrosis factor receptor superfamily, member 13b
chr10-37	chr10	69624338	69624540	+	11.6	0.889	intron (NM_001111121, intron 3 of 8)	intron (NM_001111121, intron 3 of 8)	-42976	NR_038041	69563	Mm.64672	NR_038041		2310015B20Rik	-	RIKEN cDNA 2310015B20 gene
chr4-137	chr4	155483838	155484040	+	11.6	0.737	promoter-TSS (NM_145557)	promoter-TSS (NM_145557)	-168	NM_177205	230996	Mm.318925	NM_145557	ENSMUSG00000059939	9430015G10Rik	-	RIKEN cDNA 9430015G10 gene
chr6-87	chr6	48345240	48345442	+	11.6	0.682	promoter-TSS (NM_133922)	promoter-TSS (NM_133922)	-244	NM_133922	77827	Mm.489358	NM_133922	ENSMUSG00000042810	Krba1	A930040G15Rik|AI448780	KRAB-A domain containing 1
chr6-102	chr6	117414424	117414626	+	11.6	0.762	Intergenic	Intergenic	287262	NR_045731	72263	Mm.443289	NR_045731		1700030F04Rik	-	RIKEN cDNA 1700030F04 gene
chr6-136	chr6	136780523	136780725	+	11.6	0.545	intron (NM_001039558, intron 1 of 1)	ID_B1|SINE|B4	3260	NM_178776	320135	Mm.391527	NM_178776	ENSMUSG00000047515	BC049715	-	cDNA sequence BC049715
chr3-25	chr3	95021707	95021909	+	11.6	0.652	promoter-TSS (NM_029885)	promoter-TSS (NM_029885)	56	NM_172512	213054	Mm.224820	NM_029885	ENSMUSG00000038766	Gabpb2	1810015F01Rik|5830427M07|9430006E19Rik|A430024B14Rik|AV050852|Gabpb2-1	GA repeat binding protein, beta 2
chr11-163	chr11	70123503	70123705	+	11.6	0.895	Intergenic	Intergenic	12416	NM_145684	11685	Mm.274093	NM_145684	ENSMUSG00000018907	Alox12e	8-LOX|AW259591|Alox12-ps1|Alox12-ps2|Aloxe|e-LOX1	arachidonate lipoxygenase, epidermal
chr17-95	chr17	85489829	85490031	+	11.6	0.714	promoter-TSS (NM_001163622)	promoter-TSS (NM_001163622)	-110	NM_028576	73582	Mm.441531	NM_028576	ENSMUSG00000071037	1700106N22Rik	AI480743|AV099781|CLNMT|CaM KMT|Camkmt	RIKEN cDNA 1700106N22 gene
chr14-50	chr14	98814532	98814734	+	11.6	0.889	Intergenic	ORR1D1|LTR|MaLR	-245871	NM_007826	13134	Mm.320593	NM_001038610	ENSMUSG00000055639	Dach1	AI182278|Dac|Dach|E130112M23Rik	dachshund 1 (Drosophila)
chr17-90	chr17	56218299	56218501	+	11.6	0.682	promoter-TSS (NM_008233)	promoter-TSS (NM_008233)	-680	NM_008233	15193	Mm.279188	NM_008233	ENSMUSG00000002833	Hdgfrp2	HRP-2	hepatoma-derived growth factor, related protein 2
chr1-102	chr1	88421949	88422151	+	11.6	0.636	Intergenic	CpG	-1261	NM_008972	19231	Mm.19187	NM_008972	ENSMUSG00000026238	Ptma	MGC102090|MGC103390|Thym	prothymosin alpha
chr1-110	chr1	95698614	95698816	+	11.6	0.889	promoter-TSS (NM_023136)	promoter-TSS (NM_023136)	-204	NM_001105667	21915	Mm.250332	NM_001105667	ENSMUSG00000026281	Dtymk	AU044245|CDC8|D10Ertd203e|TMPK|TYPK|Tmk|mtmk	deoxythymidylate kinase
chr16-35	chr16	35588385	35588587	+	11.6	0.789	intron (NM_013661, intron 1 of 21)	intron (NM_013661, intron 1 of 21)	47038	NM_013661	20357	Mm.42015	NM_013661	ENSMUSG00000052133	Sema5b	AI893641|SemG|Semag|mKIAA1445	sema domain, seven thrombospondin repeats (type 1 and type 1-like), transmembrane domain (TM) and short cytoplasmic domain, (semaphorin) 5B
chr6-112	chr6	121379043	121379245	+	11.6	0.81	intron (NM_001033354, intron 2 of 13)	intron (NM_001033354, intron 2 of 13)	44552	NM_001033354	243621	Mm.299442	NM_001033354	ENSMUSG00000040797	Iqsec3	AK122446|BRAG3|mKIAA1110|synarfGEF	IQ motif and Sec7 domain 3
chr4-125	chr4	133035830	133036032	+	11.6	0.75	promoter-TSS (NM_175307)	promoter-TSS (NM_175307)	-117	NM_175307	100342	Mm.204656	NM_175307	ENSMUSG00000046694	Fam46b	4732473B16Rik|AU045678|AU046069	family with sequence similarity 46, member B
chr15-31	chr15	77168969	77169171	+	11.6	0.609	Intergenic	Intergenic	-31587	NM_053104	93686	Mm.202774	NM_001110827	ENSMUSG00000033565	Rbfox2	2810460A15Rik|AA407676|AI118529|Fbm2|Fxh|Hrnbp2|Rbm9	RNA binding protein, fox-1 homolog (C. elegans) 2
chr11-177	chr11	100760356	100760558	+	11.6	0.682	intron (NM_011486, intron 11 of 23)	B1_Mus2|SINE|Alu	38659	NM_001164062	20850	Mm.277403	NM_001164062	ENSMUSG00000004043	Stat5a	AA959963|STAT5	signal transducer and activator of transcription 5A
chr10-50	chr10	107727224	107727426	+	11.6	0.889	Intergenic	Intergenic	-41920	NM_054056	114774	Mm.391419	NM_054056	ENSMUSG00000035873	Pawr	2310001G03Rik|PAR4|Par-4	PRKC, apoptosis, WT1, regulator
chr17-87	chr17	48040916	48041118	+	11.6	0.609	intron (NM_028767, intron 2 of 16)	intron (NM_028767, intron 2 of 16)	20564	NM_028767	74123	Mm.240062	NM_001110824	ENSMUSG00000023991	Foxp4	1200010K03Rik|2310007G05Rik|mFKHLA	forkhead box P4
chr12-233	chr12	81870685	81870887	+	11.6	0.8	Intergenic	Intergenic	-9084	NM_001008423	380768	Mm.29367	NM_001008423	ENSMUSG00000062961	Gm1568	MGC91363	predicted gene 1568
chr8-394	chr8	127515055	127515257	+	11.6	0.789	Intergenic	Intergenic	-21741	NM_016909	53424	Mm.472734	NM_016909	ENSMUSG00000056820	Tsnax	R74833|Trax	translin-associated factor X
chr7-60	chr7	72808187	72808389	+	11.6	0.8	intron (NM_172310, intron 8 of 18)	intron (NM_172310, intron 8 of 18)	18504	NM_172310	272396	Mm.35127	NM_172310	ENSMUSG00000030515	Tarsl2	A530046H20Rik|MGC31414	threonyl-tRNA synthetase-like 2
chr2-37	chr2	165607826	165608028	+	11.6	0.81	Intergenic	Intergenic	75746	NM_001252585	228880	Mm.393102	NM_172270	ENSMUSG00000039671	Zmynd8	1110013E22Rik|2010005I16Rik|3632413B07Rik|AI316811|AL024039|MGC25852|Prkcbp1|RACK7|mKIAA1125	zinc finger, MYND-type containing 8
chr9-55	chr9	42599423	42599625	+	11.6	0.833	intron (NM_175481, intron 3 of 20)	intron (NM_175481, intron 3 of 20)	152930	NM_175481	110637	Mm.370291	NM_175481	ENSMUSG00000032017	Grik4	6330551K01Rik|GluK4|GluRgamma1|KA-1|KA1	glutamate receptor, ionotropic, kainate 4
chr16-32	chr16	35490146	35490348	+	11.6	0.8	intron (NM_028295, intron 1 of 16)	intron (NM_028295, intron 1 of 16)	712	NM_028295	72599	Mm.71015	NM_028295	ENSMUSG00000022844	Pdia5	2700053F16Rik|AU015525|Pdir	protein disulfide isomerase associated 5
chr8-352	chr8	113476266	113476468	+	11.6	0.75	intron (NM_009179, intron 1 of 6)	intron (NM_009179, intron 1 of 6)	32602	NM_009179	20444	Mm.200388	NM_009179	ENSMUSG00000031749	St3gal2	AI429591|AW822065|ST3GalII|Siat5	ST3 beta-galactoside alpha-2,3-sialyltransferase 2
chr4-111	chr4	116961002	116961204	+	11.6	0.652	intron (NM_025739, intron 6 of 14)	intron (NM_025739, intron 6 of 14)	36509	NM_026837	68777	Mm.331805	NM_026837	ENSMUSG00000048772	Tmem53	1110038M16Rik|1500001P22Rik|1700012A05Rik	transmembrane protein 53
chr1-114	chr1	173483762	173483964	+	11.6	0.741	Intergenic	RMER17D2|LTR|ERVK	-5461	NM_018729	18106	Mm.2299	NM_018729	ENSMUSG00000004709	Cd244	2B4|C9.1|F730046O15Rik|Ly90|NAIL|NKR2B4|Nmrk|SLAMF4	CD244 natural killer cell receptor 2B4
chr15-27	chr15	12126698	12126900	+	11.6	0.727	Intergenic	Intergenic	-8050	NM_172958	268783	Mm.54460	NM_172958	ENSMUSG00000039458	Mtmr12	3Pap|4932703C11|C730015A02Rik|Pip3ap|mKIAA1682	myotubularin related protein 12
chr4-134	chr4	154337926	154338128	+	11.6	0.667	promoter-TSS (NM_172990)	promoter-TSS (NM_172990)	-215	NM_172990	269614	Mm.30042	NM_172990	ENSMUSG00000029056	Pank4	D030031I12Rik|R75150	pantothenate kinase 4
chr19-30	chr19	23764583	23764785	+	11.6	0.889	intron (NM_028208, intron 1 of 6)	ORR1A2|LTR|MaLR	2794	NM_028208	72351	Mm.474795	NM_028208	ENSMUSG00000074925	Ptar1	1700084D09Rik|2010013L17Rik|4930428J16Rik|AI449677	protein prenyltransferase alpha subunit repeat containing 1
chr19-24	chr19	6008236	6008438	+	11.6	0.727	intron (NM_007600, intron 8 of 21)	intron (NM_007600, intron 8 of 21)	-4283	NR_045783	100502985	Mm.465338	NR_045783		Gm10814	ENSMUSG00000075230	predicted gene 10814
chr6-96	chr6	115712191	115712393	+	11.6	0.714	5' UTR (NM_001168256, exon 1 of 12)	5' UTR (NM_001168256, exon 1 of 12)	192	NM_001168256	94346	Mm.29739	NM_001168256	ENSMUSG00000059900	Tmem40	9030407H20Rik|AV091463|W64236	transmembrane protein 40
chr18-24	chr18	66084953	66085155	+	11.6	0.824	Intergenic	Intergenic	13689	NM_013833	19434	Mm.489746	NM_013833	ENSMUSG00000024518	Rax	7530406A22Rik|E130303K03Rik|Rx|ey-1|ey1	retina and anterior neural fold homeobox
chr7-56	chr7	51562698	51562900	+	11.6	0.833	promoter-TSS (NM_009131)	promoter-TSS (NM_009131)	-470	NM_009131	20256	Mm.20428	NM_009131	ENSMUSG00000004473	Clec11a	AW457320|Clecsf3|Scgf	C-type lectin domain family 11, member a
chr8-349	chr8	109696994	109697196	+	11.6	0.75	intron (NM_025558, intron 3 of 4)	intron (NM_025558, intron 3 of 4)	22534	NM_025558	66427	Mm.20242	NM_025558	ENSMUSG00000031924	Cyb5b	1810044O22Rik|AU015618|Cyb5m	cytochrome b5 type B
chr10-42	chr10	81034413	81034615	+	11.6	0.762	Intergenic	Intergenic	-3518	NM_019725	21886	Mm.38608	NM_001252401	ENSMUSG00000034771	Tle2	Grg2|KIAA4188|mKIAA4188	transducin-like enhancer of split 2, homolog of Drosophila E(spl)
chr8-316	chr8	79999072	79999274	+	11.6	0.7	intron (NM_030113, intron 1 of 22)	RLTR11A2|LTR|ERVK	-41782	NR_028125	70345	Mm.411813	NR_028125		0610038B21Rik	-	RIKEN cDNA 0610038B21 gene
chr19-34	chr19	45226120	45226322	+	11.6	0.737	intron (NM_021901, intron 1 of 2)	intron (NM_021901, intron 1 of 2)	1016	NM_021901	21908	Mm.391203	NM_021901	ENSMUSG00000025215	Tlx1	Hox-11|Hox11	T cell leukemia, homeobox 1
chr5-51	chr5	115726016	115726218	+	11.6	0.696	Intergenic	B3|SINE|B2	-3213	NM_016698	50849	Mm.30051	NM_016698	ENSMUSG00000041740	Rnf10	AA675014|KIAA0262|RIE2|mKIAA0262	ring finger protein 10
chr7-59	chr7	52689609	52689811	+	11.6	0.6	promoter-TSS (NM_030678)	promoter-TSS (NM_030678)	124	NM_011304	20174	Mm.34410	NM_011304	ENSMUSG00000003868	Ruvbl2	MGC144733|MGC144734|mp47|p47	RuvB-like protein 2
chr14-43	chr14	51544517	51544719	+	11.6	0.941	promoter-TSS (NM_133676)	promoter-TSS (NM_133676)	-6	NM_009687	11792	Mm.203	NM_009687	ENSMUSG00000035960	Apex1	APE|Apex|HAP1|Ref-1	apurinic/apyrimidinic endonuclease 1
chr4-88	chr4	104815623	104815825	+	11.6	0.8	Intergenic	RLTR44A|LTR|ERVK	-14228	NM_080555	67916	Mm.348326	NM_080555	ENSMUSG00000028517	Ppap2b	1110003O22Rik|2610002D05Rik|AV025606|D4Bwg0538e|D4Bwg1535e|Lpp3|Ppab2b	phosphatidic acid phosphatase type 2B
chr7-43	chr7	20300965	20301167	+	11.6	0.88	promoter-TSS (NM_016871)	promoter-TSS (NM_016871)	-288	NM_016871	53333	Mm.440173	NM_001109748	ENSMUSG00000002984	Tomm40	AW539759|MGC118268|Mom35|Tom40	translocase of outer mitochondrial membrane 40 homolog (yeast)
chr11-152	chr11	33699674	33699876	+	11.6	0.524	intron (NM_001190885, intron 1 of 8)	intron (NM_001190885, intron 1 of 8)	43810	NM_027398	70357	Mm.252514	NM_001190885	ENSMUSG00000053519	Kcnip1	2900046L02Rik|3202002F18Rik|AI842357|AW494471|KCHIP1|Kchip1.2	Kv channel-interacting protein 1
chr13-40	chr13	23855498	23855700	+	11.6	0.714	promoter-TSS (NM_030609)	promoter-TSS (NM_030609)	62	NM_030609	80838	Mm.480242	NM_030609	ENSMUSG00000049539	Hist1h1a	H1.1|H1a|H1f1|H1var3	histone cluster 1, H1a
chr7-68	chr7	151015570	151015772	+	11.6	0.708	intron (NM_007856, intron 1 of 8)	intron (NM_007856, intron 1 of 8)	6599	NM_007856	13360	Mm.249342	NM_007856	ENSMUSG00000058454	Dhcr7	AA409147	7-dehydrocholesterol reductase
chr6-142	chr6	142981101	142981303	+	11.6	0.789	intron (NM_029897, intron 16 of 24)	intron (NM_029897, intron 16 of 24)	67425	NM_029897	74741	Mm.130260	NM_001109688	ENSMUSG00000030279	5730419I09Rik	C030008B15Rik|CDP138|Kiaa0528	RIKEN cDNA 5730419I09 gene
chr3-21	chr3	9578076	9578278	+	11.6	0.895	intron (NM_133218, intron 1 of 8)	intron (NM_133218, intron 1 of 8)	31908	NM_133218	170753	Mm.212908	NM_133218	ENSMUSG00000040209	Zfp704	C030026M03|C030034L19Rik|Gig1|Znf704	zinc finger protein 704
chr1-95	chr1	74442277	74442479	+	11.6	0.762	3' UTR (NM_153088, exon 7 of 7)	3' UTR (NM_153088, exon 7 of 7)	1494	NR_029743	387219		NR_029743		Mir26b	Mirn26b|mmu-mir-26b	microRNA 26b
chr12-256	chr12	90344766	90344968	+	11.6	0.727	intron (NM_172544, intron 2 of 19)	intron (NM_172544, intron 2 of 19)	153033	NM_172544	18191	Mm.487864	NM_001198587	ENSMUSG00000066392	Nrxn3	4933401A11Rik|6332407J11|9330112C09Rik|D12Bwg0831e	neurexin III
chr11-153	chr11	35666757	35666959	+	11.6	0.727	intron (NM_170779, intron 18 of 22)	intron (NM_170779, intron 18 of 22)	-18828	NM_025936	104458	Mm.284906	NM_025936	ENSMUSG00000018848	Rars	2610011N19Rik|2610037E21Rik|AL033339|AW985894	arginyl-tRNA synthetase
chr12-246	chr12	88128180	88128382	+	11.6	0.696	Intergenic	Intergenic	52962	NM_001195767	627607	Mm.341880	NM_001195767	ENSMUSG00000059114	Gm6772	EG627607	predicted gene 6772
chr10-55	chr10	126970923	126971125	+	11.6	0.619	intron (NM_183297, intron 1 of 1)	intron (NM_183297, intron 1 of 1)	591	NM_183297	104080	Mm.437200	NM_183297	ENSMUSG00000040258	Nxph4	1110036M10Rik|AI851051	neurexophilin 4
chr8-344	chr8	108040259	108040461	+	11.6	0.636	Intergenic	Intergenic	-2286	NM_008289	15484	Mm.5079	NM_008289	ENSMUSG00000031891	Hsd11b2	11HSD2	hydroxysteroid 11-beta dehydrogenase 2
chr5-50	chr5	115430282	115430484	+	11.6	0.737	Intergenic	Intergenic	-9312	NM_009327	21405	Mm.332607	NM_009327	ENSMUSG00000029556	Hnf1a	AI323641|HNF1|HNF1-alpha|HNF1[a]|Hnf-1|Hnf1alpha|LFB1|Tcf-1|Tcf1	HNF1 homeobox A
chr6-106	chr6	119248131	119248333	+	11.6	0.579	intron (NM_001033382, intron 19 of 37)	intron (NM_001033382, intron 19 of 37)	30990	NM_001172207	211187	Mm.121498	NM_001172207	ENSMUSG00000055003	Lrtm2	A230084J22|AI841794	leucine-rich repeats and transmembrane domains 2
chr8-322	chr8	86317348	86317550	+	11.6	0.833	Intergenic	ID_B1|SINE|B4	-52239	NM_001163031	26364	Mm.334648	NM_001163029	ENSMUSG00000002885	Cd97	AA409984|TM7LN1	CD97 antigen
chr15-37	chr15	102757876	102758078	+	11.6	0.762	3' UTR (NM_010464, exon 2 of 2)	3' UTR (NM_010464, exon 2 of 2)	6415	NM_010464	15422	Mm.207062	NM_010464	ENSMUSG00000001655	Hoxc13	-	homeobox C13
chr12-252	chr12	88288488	88288690	+	11.6	0.739	intron (NM_173735, intron 1 of 3)	intron (NM_173735, intron 1 of 3)	296	NM_173735	217732	Mm.22337	NM_173735	ENSMUSG00000034157	2310044G17Rik	AI842544|AI853744|Kiaa1737|mKIAA1737	RIKEN cDNA 2310044G17 gene
chr8-361	chr8	121566747	121566949	+	11.6	0.7	intron (NM_019707, intron 6 of 13)	MLT1D|LTR|MaLR	-301590	NM_024219	68196	Mm.358714	NM_024219	ENSMUSG00000031839	Hsbp1	0610007A03Rik|AA408769|Hsp25	heat shock factor binding protein 1
chr2-27	chr2	4933794	4933996	+	11.6	0.824	promoter-TSS (NM_027290)	promoter-TSS (NM_027290)	-58	NM_027290	70024	Mm.447935	NM_027290	ENSMUSG00000026669	Mcm10	2410041F14Rik|AU018508|C330019M07Rik|C79164	minichromosome maintenance deficient 10 (S. cerevisiae)
chr11-167	chr11	82736426	82736628	+	11.6	0.722	intron (NM_178680, intron 9 of 19)	MLT1F|LTR|MaLR	11772	NM_178680	217012	Mm.295205	NM_178680	ENSMUSG00000018845	Unc45b	AA445617|Cmya4|D230041A13Rik|MGC91090|Unc45	unc-45 homolog B (C. elegans)
chr17-83	chr17	33226263	33226465	+	11.6	0.895	promoter-TSS (NM_001024950)	promoter-TSS (NM_001024950)	52	NM_001024950	240068	Mm.121392	NM_001024950	ENSMUSG00000067424	Zfp563	D10628|D130054H01|NTfin7|Zfp413	zinc finger protein 563
chr7-44	chr7	20408849	20409051	+	11.6	0.619	promoter-TSS (NM_033601)	promoter-TSS (NM_033601)	-846	NM_033601	12051	Mm.439658	NM_033601	ENSMUSG00000053175	Bcl3	AI528691|Bcl-3	B cell leukemia/lymphoma 3
chr12-228	chr12	3018634	3018836	+	11.6	0.85	Intergenic	MMERGLN-int|LTR|ERV1	-217056	NR_015551	74173	Mm.309774	NR_015551		1700012B15Rik	1810036A22Rik	RIKEN cDNA 1700012B15 gene
chr19-28	chr19	7068078	7068280	+	11.6	0.708	exon (NM_026675, exon 4 of 6)	exon (NM_026675, exon 4 of 6)	-1417	NM_020566	57431	Mm.10721	NM_020566	ENSMUSG00000024963	Dnajc4	2010301J22Rik|Hspf2|Mcg18	DnaJ (Hsp40) homolog, subfamily C, member 4
chr4-97	chr4	107614631	107614833	+	11.6	0.727	Intergenic	MTD|LTR|MaLR	-18538	NM_009949	12896	Mm.307620	NM_009949	ENSMUSG00000028607	Cpt2	AI323697|CPTII	carnitine palmitoyltransferase 2
chr13-37	chr13	22010640	22010842	+	11.6	0.652	Intergenic	Intergenic	-21823	NR_035500	100316716		NR_035500		Mir1983	mmu-mir-1983	microRNA 1983
chr8-336	chr8	104255672	104255874	+	11.6	0.789	Intergenic	L1_Mus4|LINE|L1	1053238	NM_009866	12552	Mm.1571	NM_009866	ENSMUSG00000031673	Cdh11	Cad11|MGC25339	cadherin 11
chr8-281	chr8	11557793	11557995	+	11.6	0.7	intron (NM_011919, intron 1 of 1)	CpG	1828	NM_011919	26356	Mm.25709	NM_011919	ENSMUSG00000045969	Ing1	2610028J21Rik|AA407184|AI875420|mING1h|p33Ing1|p37Ing1b	inhibitor of growth family, member 1
chr8-279	chr8	11476401	11476603	+	11.6	0.737	intron (NM_011227, intron 1 of 1)	intron (NM_011227, intron 1 of 1)	1997	NM_011227	19332	Mm.390014	NM_011227	ENSMUSG00000031504	Rab20	AA536966|D8Ertd350e|MGC107554	RAB20, member RAS oncogene family
chr8-337	chr8	106601313	106601515	+	11.6	0.895	Intergenic	Intergenic	-24111	NM_009868	12562	Mm.21767	NM_009868	ENSMUSG00000031871	Cdh5	7B4|AA408225|Cd144|VE-Cad|VECD|VEcad|Vec	cadherin 5
chr8-300	chr8	23544498	23544700	+	11.6	0.68	Intergenic	Intergenic	22787	NM_020560	57312	Mm.289402	NM_020560	ENSMUSG00000031533	Mrps31	1500002D03Rik|AA960481|Imogen38|Imogen44	mitochondrial ribosomal protein S31
chr17-84	chr17	35215106	35215308	+	11.6	0.75	exon (NM_027366, exon 3 of 3)	exon (NM_027366, exon 3 of 3)	1320	NM_027366	70274	Mm.250491	NM_027366	ENSMUSG00000013766	Ly6g6e	2310011I02Rik|G6e	lymphocyte antigen 6 complex, locus G6E
chr5-45	chr5	31542945	31543147	+	11.6	0.889	promoter-TSS (NM_147201)	promoter-TSS (NM_147201)	-245	NM_147201	192292	Mm.292040	NM_147201	ENSMUSG00000029148	Nrbp1	B230344L17Rik|MGC6961|Nrbp	nuclear receptor binding protein 1
chr5-59	chr5	137974725	137974927	+	11.6	0.565	promoter-TSS (NM_010312)	promoter-TSS (NM_010312)	-369	NM_010312	14693	Mm.30141	NM_010312	ENSMUSG00000029713	Gnb2	Gnb-2	guanine nucleotide binding protein (G protein), beta 2
chr4-84	chr4	59796117	59796319	+	11.6	0.824	intron (NM_001013577, intron 1 of 4)	PB1D10|SINE|Alu	509	NM_001013577	66209	Mm.443220	NM_001013577	ENSMUSG00000038544	1110054O05Rik	2610312O17Rik|AA399876|Ssbip1	RIKEN cDNA 1110054O05 gene
chr7-50	chr7	29766669	29766871	+	11.6	0.556	promoter-TSS (NM_028659)	promoter-TSS (NM_028659)	63	NM_028659	73830	Mm.29714	NM_028659	ENSMUSG00000053565	Eif3k	1200009C21Rik|Eif3s12	eukaryotic translation initiation factor 3, subunit K
chr12-279	chr12	103572093	103572295	+	11.6	0.714	intron (NM_177620, intron 3 of 9)	intron (NM_177620, intron 3 of 9)	50343	NM_001161365	217835	Mm.24145	NM_001161365	ENSMUSG00000044456	Rin3	6430500K07|C86933	Ras and Rab interactor 3
chr4-115	chr4	117867745	117867947	+	11.6	0.6	Intergenic	Intergenic	-15198	NM_172382	230674	Mm.234234	NM_001161823	ENSMUSG00000033326	Kdm4a	D4Ertd222e|JHDM3A|Jmjd2|Jmjd2a|MGC28562|mKIAA0677	lysine (K)-specific demethylase 4A
chr8-317	chr8	80662417	80662619	+	11.6	0.714	Intergenic	Intergenic	-74723	NM_183096	73301	Mm.61243	NM_183096	ENSMUSG00000037101	Ttc29	1700031F13Rik	tetratricopeptide repeat domain 29
chr8-400	chr8	129468765	129468967	+	11.6	0.591	intron (NM_024214, intron 1 of 4)	intron (NM_024214, intron 1 of 4)	955	NM_024214	67952	Mm.489811	NM_024214	ENSMUSG00000058779	Tomm20	1810060K07Rik|BB284719|Gm19268|MAS20|MGC117642|MGC6333|MOM19|TOM20|mKIAA0016	translocase of outer mitochondrial membrane 20 homolog (yeast)
chr9-65	chr9	108893563	108893765	+	11.6	0.727	promoter-TSS (NM_173019)	promoter-TSS (NM_173019)	-283	NM_173019	270198	Mm.132391	NM_001039215	ENSMUSG00000025648	Pfkfb4	C230090D14	6-phosphofructo-2-kinase/fructose-2,6-biphosphatase 4
chr11-171	chr11	96777928	96778130	+	11.6	0.714	promoter-TSS (NM_030248)	promoter-TSS (NM_030248)	-234	NM_030248	80280	Mm.28297	NM_030248	ENSMUSG00000018669	Cdk5rap3	1810007E24Rik|BC002318|C53|C81486|HSF-27|IC53|MGC8303|MST016	CDK5 regulatory subunit associated protein 3
chr3-33	chr3	136498252	136498454	+	11.6	0.778	intron (NM_008913, intron 2 of 13)	B4A|SINE|B4	164619	NM_008913	19055	Mm.331389	NM_008913	ENSMUSG00000028161	Ppp3ca	2900074D19Rik|AI841391|AW413465|CN|Caln|Calna|CnA|MGC106804	protein phosphatase 3, catalytic subunit, alpha isoform
chr7-63	chr7	128851006	128851208	+	11.6	0.941	promoter-TSS (NM_001033173)	promoter-TSS (NM_001033173)	-340	NM_001033173	76179	Mm.122538	NM_001033173	ENSMUSG00000063317	Usp31	6330567E21Rik|mKIAA1203	ubiquitin specific peptidase 31
chr7-51	chr7	30125163	30125365	+	11.6	0.667	intron (NM_001081028, intron 16 of 22)	intron (NM_001081028, intron 16 of 22)	36240	NM_013874	29861	Mm.453137	NM_013874	ENSMUSG00000030584	Dpf1	Neud4	D4, zinc and double PHD fingers family 1
chr5-55	chr5	124778079	124778281	+	11.6	0.895	promoter-TSS (NM_001134717)	promoter-TSS (NM_001134717)	82	NM_001134717	72650	Mm.121658	NM_001134717	ENSMUSG00000047635	2810006K23Rik	-	RIKEN cDNA 2810006K23 gene
chr8-345	chr8	108238223	108238425	+	11.6	0.636	Intergenic	Intergenic	6121	NM_027655	71046	Mm.280888	NM_027655	ENSMUSG00000013158	4933405L10Rik	-	RIKEN cDNA 4933405L10 gene
chr6-109	chr6	120406007	120406209	+	11.6	0.842	Intergenic	Intergenic	-7107	NM_008359	16172	Mm.4481	NM_008359	ENSMUSG00000002897	Il17ra	AW538159|Cdw217|Il17r|VDw217	interleukin 17 receptor A
chr13-47	chr13	63374168	63374370	+	11.6	0.636	intron (NM_028079, intron 12 of 14)	intron (NM_028079, intron 12 of 14)	24186	NR_045794	100504114	Mm.437070	NR_045794		Gm16907	-	predicted gene, 16907
chr8-397	chr8	128173402	128173604	+	11.6	0.583	Intergenic	Intergenic	-20215	NM_028908	74393	Mm.41709	NM_028908	ENSMUSG00000050930	4933403G14Rik	AI835009|KIAA1383|Kiaa1383|mKIAA1383	RIKEN cDNA 4933403G14 gene
chr13-45	chr13	54711967	54712169	+	11.6	0.6	intron (NM_028870, intron 1 of 4)	intron (NM_028870, intron 1 of 4)	565	NM_028870	74325	Mm.290026	NM_028870	ENSMUSG00000047547	Cltb	2310046E19Rik	clathrin, light polypeptide (Lcb)
chr8-303	chr8	25563813	25564015	+	11.6	0.842	Intergenic	Intergenic	-14496	NM_026931	69068	Mm.25775	NM_026931	ENSMUSG00000056313	1810011O10Rik	1110065B09Rik|AW121743|AW321058	RIKEN cDNA 1810011O10 gene
chr10-33	chr10	60954814	60955016	+	11.6	0.696	intron (NM_153542, intron 2 of 4)	intron (NM_153542, intron 2 of 4)	16334	NM_153542	216011	Mm.136116	NM_153542	ENSMUSG00000037151	Lrrc20	BC036304|MGC25719	leucine rich repeat containing 20
chr12-370	chr12	114521547	114521749	+	11.6	0.75	Intergenic	Intergenic	97534	NM_153776	69195	Mm.313244	NM_153776	ENSMUSG00000049036	Tmem121	2410008J05Rik|Hole	transmembrane protein 121
chr6-82	chr6	29697878	29698080	+	11.6	0.8	intron (NM_176996, intron 1 of 11)	(CTGTG)n|Simple_repeat|Simple_repeat	12482	NM_176996	319757	Mm.29279	NM_176996	ENSMUSG00000001761	Smo	E130215L21Rik|Smoh|bnb|smoothened	smoothened homolog (Drosophila)
chr14-47	chr14	68333618	68333820	+	11.6	0.591	promoter-TSS (NM_001110162)	promoter-TSS (NM_001110162)	-52	NM_001110162	108912	Mm.33831	NM_001110162	ENSMUSG00000048922	Cdca2	2610311M19Rik|AI586158	cell division cycle associated 2
chr12-285	chr12	105656802	105657004	+	11.6	0.783	Intergenic	Intergenic	11985	NM_009252	20716	Mm.482074	NM_009252	ENSMUSG00000021091	Serpina3n	Spi2-2|Spi2.2|Spi2/eb.4	serine (or cysteine) peptidase inhibitor, clade A, member 3N
chr6-114	chr6	122510855	122511057	+	11.6	0.696	intron (NM_009645, intron 2 of 4)	B1_Mur1|SINE|Alu	7129	NM_009645	11628	Mm.391503	NM_009645	ENSMUSG00000040627	Aicda	Aid|Arp2	activation-induced cytidine deaminase
chr6-152	chr6	146191734	146191936	+	11.6	0.81	intron (NM_010586, intron 36 of 55)	MTEb|LTR|MaLR	258599	NM_010586	16439	Mm.393003	NM_010586	ENSMUSG00000030287	Itpr2	AI649341|InsP3R-2|InsP3R-5|Ip3r2|Itpr5	inositol 1,4,5-triphosphate receptor 2
chr6-126	chr6	125278611	125278813	+	11.6	0.8	intron (NM_011324, intron 1 of 11)	intron (NM_011324, intron 1 of 11)	7354	NM_011324	20276	Mm.144114	NM_011324	ENSMUSG00000030340	Scnn1a	ENaC|SCNEA|Scnn1|mENaC	sodium channel, nonvoltage-gated 1 alpha
chr4-121	chr4	123020714	123020916	+	11.6	0.714	promoter-TSS (NM_001256019)	promoter-TSS (NM_001256019)	-320	NM_007558	12163	Mm.439749	NM_001256019	ENSMUSG00000032726	Bmp8a	Bmp7r1|OP-2|OP2	bone morphogenetic protein 8a
chr10-58	chr10	22328936	22329138	+	10.9	0.75	Intergenic	MamGypLTR1b|LTR|Gypsy	-35780	NM_178934	353169	Mm.473705	NM_178934	ENSMUSG00000037490	Slc2a12	GLUT-12|Glut12	solute carrier family 2 (facilitated glucose transporter), member 12
chr19-47	chr19	19184697	19184899	+	10.9	0.778	intron (NM_001043354, intron 1 of 9)	CpG	888	NM_001043354	225998	Mm.276747	NM_001043354	ENSMUSG00000036192	Rorb	MGC38728|Nr1f2|RZR-beta|RZRB|Rorbeta	RAR-related orphan receptor beta
chr4-189	chr4	118777880	118778082	+	10.9	0.52	Intergenic	Intergenic	-3369	NM_011400	20525	Mm.21002	NM_011400	ENSMUSG00000028645	Slc2a1	Glut-1|Glut1	solute carrier family 2 (facilitated glucose transporter), member 1
chr3-34	chr3	27555248	27555450	+	10.9	0.75	intron (NM_173182, intron 1 of 25)	intron (NM_173182, intron 1 of 25)	54012	NM_173182	72007	Mm.38832	NM_173182	ENSMUSG00000039286	Fndc3b	1600019O04Rik|AW550168|Fad104|KIAA4164|mKIAA4164	fibronectin type III domain containing 3B
chr16-56	chr16	63002882	63003084	+	10.9	0.842	Intergenic	RMER1B|Other|Other	148823	NM_011173	19128	Mm.127156	NM_011173	ENSMUSG00000022912	Pros1	AW214361	protein S (alpha)
chr1-129	chr1	62361408	62361610	+	10.9	0.824	intron (NM_001081050, intron 16 of 22)	RSINE1|SINE|B4	-388382	NM_001077406	18187	Mm.266341	NM_001077403	ENSMUSG00000025969	Nrp2	1110048P06Rik|Np-2|Np2|Npn-2|Npn2	neuropilin 2
chr13-57	chr13	22036689	22036891	+	10.9	0.6	promoter-TSS (NM_183014)	promoter-TSS (NM_183014)	-173	NM_183014	193452	Mm.187446	NM_183014	ENSMUSG00000006720	Zfp184	4930500C15Rik|MGC62472	zinc finger protein 184 (Kruppel-like)
chr8-501	chr8	97309189	97309391	+	10.9	0.737	Intergenic	Intergenic	13210	NM_009142	20312	Mm.103711	NM_009142	ENSMUSG00000031778	Cx3cl1	AB030188|ABCD-3|AI848747|CX3C|Cxc3|D8Bwg0439e|Scyd1	chemokine (C-X3-C motif) ligand 1
chr14-89	chr14	99499147	99499349	+	10.9	0.652	promoter-TSS (NM_028315)	promoter-TSS (NM_028315)	-259	NM_028315	72662	Mm.163339	NM_028315	ENSMUSG00000033166	Dis3	2810028N01Rik	DIS3 mitotic control homolog (S. cerevisiae)
chr7-107	chr7	100023351	100023553	+	10.9	0.875	promoter-TSS (NM_028243)	promoter-TSS (NM_028243)	-311	NM_028243	72461	Mm.389969	NM_028243	ENSMUSG00000061119	Prcp	2510048K03Rik|2610104A14Rik|AI451719|HUMPCP|PCP	prolylcarboxypeptidase (angiotensinase C)
chr17-128	chr17	35096453	35096655	+	10.9	0.75	promoter-TSS (NM_010478)	promoter-TSS (NM_010478)	-371	NM_010478	15511	Mm.372314	NM_010478	ENSMUSG00000090877	Hspa1b	Hsp70|Hsp70-1|Hsp70.1|hsp68	heat shock protein 1B
chr12-427	chr12	92791717	92791919	+	10.9	0.611	Intergenic	Intergenic	-5533	NR_038088	100568459		NR_038088		Bc1	-	brain cytoplasmic RNA 1
chr6-222	chr6	128089197	128089399	+	10.9	0.789	intron (NM_175414, intron 1 of 8)	intron (NM_175414, intron 1 of 8)	4298	NM_175414	109246	Mm.21814	NM_175414	ENSMUSG00000030352	Tspan9	6720474K14Rik|9430079M16Rik|AU018597	tetraspanin 9
chr1-150	chr1	134013330	134013532	+	10.9	0.652	intron (NM_008795, intron 11 of 15)	intron (NM_008795, intron 11 of 15)	22831	NM_008795	18557	Mm.28130	NM_008795	ENSMUSG00000026437	Cdk18	AA682070|Ctk18|Pctk3	cyclin-dependent kinase 18
chr12-488	chr12	105631507	105631709	+	10.9	0.737	intron (NM_009253, intron 4 of 4)	intron (NM_009253, intron 4 of 4)	6234	NM_009253	20717	Mm.482078	NM_009253	ENSMUSG00000079012	Serpina3m	3e46|AI195004|MMCM7|MMSPi2.4|Spi-2l|Spi-2rs1|Spi2-rs1|Spi2.4|spi2	serine (or cysteine) peptidase inhibitor, clade A, member 3M
chr6-231	chr6	134948195	134948397	+	10.9	0.737	Intergenic	B4A|SINE|B4	-13334	NM_026360	67755	Mm.166524	NM_026360	ENSMUSG00000030204	Ddx47	4930588A18Rik|C77285	DEAD (Asp-Glu-Ala-Asp) box polypeptide 47
chr5-72	chr5	113604253	113604455	+	10.9	0.65	Intergenic	Intergenic	-12021	NM_172884	243219	Mm.160131	NM_172884	ENSMUSG00000051339	2900026A02Rik	8430408O14Rik|A530094D01|AW539426|Gm449|KIAA1671|Kiaa1671|mKIAA1671	RIKEN cDNA 2900026A02 gene
chr6-230	chr6	134279567	134279769	+	10.9	0.684	Intergenic	Intergenic	-66679	NM_025778	66813	Mm.474472	NM_025778	ENSMUSG00000030200	Bcl2l14	4930452K23Rik|4933405K19Rik|9030625M01Rik|AI429211|Bclg	BCL2-like 14 (apoptosis facilitator)
chr6-211	chr6	125141931	125142133	+	10.9	0.75	promoter-TSS (NM_025595)	promoter-TSS (NM_025595)	-186	NM_025595	66493	Mm.138749	NM_025595	ENSMUSG00000030335	Mrpl51	2610511M02Rik|CDA09|HSPC241|Mrp64	mitochondrial ribosomal protein L51
chr14-96	chr14	99896618	99896820	+	10.9	0.7	Intergenic	B4|SINE|B4	198809	NM_009769	12224	Mm.30262	NM_009769	ENSMUSG00000005148	Klf5	4930520J07Rik|Bteb2|CKLF|IKLF	Kruppel-like factor 5
chr8-448	chr8	28361528	28361730	+	10.9	0.667	Intergenic	RLTR16|LTR|ERVK	-9170	NM_007918	13685	Mm.6700	NM_007918	ENSMUSG00000031490	Eif4ebp1	4e-bp1|AA959816|PHAS-I	eukaryotic translation initiation factor 4E binding protein 1
chr19-42	chr19	6235889	6236091	+	10.9	0.824	promoter-TSS (NM_198168)	promoter-TSS (NM_198168)	-150	NM_198168	225849	Mm.118076	NM_198168	ENSMUSG00000024777	Ppp2r5b	B'beta|BC026670	protein phosphatase 2, regulatory subunit B (B56), beta isoform
chr15-45	chr15	76309821	76310023	+	10.9	0.765	intron (NM_008296, intron 1 of 11)	intron (NM_008296, intron 1 of 11)	2047	NM_008296	15499	Mm.347444	NM_008296	ENSMUSG00000022556	Hsf1	AA960185	heat shock factor 1
chr6-157	chr6	34642501	34642703	+	10.9	0.85	Intergenic	ORR1E|LTR|MaLR	-16842	NM_145575	109624	Mm.482600	NM_145575	ENSMUSG00000029761	Cald1	4833423D12Rik|AI195384|AV071549|AW536160|C920027I18Rik|MGC30319	caldesmon 1
chr1-157	chr1	141351879	141352081	+	10.9	0.667	intron (NM_009791, intron 1 of 27)	intron (NM_009791, intron 1 of 27)	630	NM_009791	12316	Mm.168523	NM_009791	ENSMUSG00000033952	Aspm	Calmbp1|D330028K02Rik|FLJ10518|MCPH5|Sha1	asp (abnormal spindle)-like, microcephaly associated (Drosophila)
chr3-57	chr3	132771890	132772092	+	10.9	0.667	exon (NM_027927, exon 7 of 7)	exon (NM_027927, exon 7 of 7)	17074	NM_027927	71793	Mm.246726	NM_027927	ENSMUSG00000028016	Ints12	1110020M19Rik|2810027J24Rik|4930529N21Rik|A230056J18Rik|AI666778|Phf22	integrator complex subunit 12
chr17-116	chr17	30701970	30702172	+	10.9	0.833	intron (NM_172618, intron 1 of 11)	intron (NM_172618, intron 1 of 11)	11161	NM_172618	224671	Mm.41220	NM_027060	ENSMUSG00000062202	Btbd9	1700023F20Rik|4930402L05|AI464421	BTB (POZ) domain containing 9
chr12-648	chr12	114919055	114919257	+	10.9	0.722	Intergenic	RLTRETN_Mm|LTR|ERVK	137037	NM_174885	238406	Mm.188683	NM_174885	ENSMUSG00000043945	Adam6a	Adam6|tMDCIV	a disintegrin and metallopeptidase domain 6A
chr6-240	chr6	140780858	140781060	+	10.9	0.765	Intergenic	Intergenic	208140	NM_009637	11569	Mm.479349	NM_001005605	ENSMUSG00000030232	Aebp2	AU023766|B230313N05Rik	AE binding protein 2
chr11-226	chr11	100554259	100554461	+	10.9	0.588	Intergenic	Intergenic	11225	NM_030150	80861	Mm.271830	NM_030150	ENSMUSG00000017830	Dhx58	B430001I08Rik|D11Lgp2e|LPG2|Lgp2|RLR-3	DEXH (Asp-Glu-X-His) box polypeptide 58
chr4-158	chr4	98512620	98512822	+	10.9	0.682	Intergenic	Intergenic	-28493	NM_172872	242553	Mm.440211	NM_172872	ENSMUSG00000035407	Kank4	AU021071|Ankrd38|BC060737|C130031J23	KN motif and ankyrin repeat domains 4
chr14-94	chr14	99841527	99841729	+	10.9	0.56	Intergenic	Intergenic	143718	NM_009769	12224	Mm.30262	NM_009769	ENSMUSG00000005148	Klf5	4930520J07Rik|Bteb2|CKLF|IKLF	Kruppel-like factor 5
chr19-55	chr19	40489640	40489842	+	10.9	0.737	intron (NM_009166, intron 3 of 23)	intron (NM_009166, intron 3 of 23)	-12941	NM_001034964	20411	Mm.489013	NM_001034962	ENSMUSG00000025006	Sorbs1	2310065E01Rik|9530001P15Rik|CAP|SH3P12|Sh3d5|mKIAA1296	sorbin and SH3 domain containing 1
chr16-50	chr16	30063069	30063271	+	10.9	0.8	Intergenic	L2a|LINE|L2	-2273	NM_008235	15205	Mm.390859	NM_008235	ENSMUSG00000022528	Hes1	Hry|bHLHb39	hairy and enhancer of split 1 (Drosophila)
chr4-149	chr4	49099230	49099432	+	10.9	0.765	intron (NM_178756, intron 1 of 7)	(TG)n|Simple_repeat|Simple_repeat	26997	NM_178756	272031	Mm.299460	NM_178756	ENSMUSG00000063446	E130309F12Rik	KIAA4247|Lppr1|PRG-3|mKIAA4247	RIKEN cDNA E130309F12 gene
chr6-188	chr6	118985510	118985712	+	10.9	0.737	intron (NM_001256002, intron 3 of 47)	intron (NM_001256002, intron 3 of 47)	72596	NM_001159534	12288	Mm.436656	NM_001159533	ENSMUSG00000051331	Cacna1c	Cav1.2|Cchl1a1|MBC|MELC-CC	calcium channel, voltage-dependent, L type, alpha 1C subunit
chr1-159	chr1	159006502	159006704	+	10.9	0.722	Intergenic	Intergenic	32173	NM_028540	73435	Mm.116705	NM_028540	ENSMUSG00000026592	1700057K13Rik	MGC118391|MGC144290	RIKEN cDNA 1700057K13 gene
chr6-182	chr6	116333542	116333744	+	10.9	0.65	intron (NM_027920, intron 2 of 6)	intron (NM_027920, intron 2 of 6)	45502	NM_027920	71779	Mm.27064	NM_027920	ENSMUSG00000025702	2013-03-08	1300017E09Rik|Mir	membrane-associated ring finger (C3HC4) 8
chr8-541	chr8	113367125	113367327	+	10.9	0.85	intron (NM_133953, intron 2 of 25)	intron (NM_133953, intron 2 of 25)	3477	NM_133953	101943	Mm.236123	NM_133953	ENSMUSG00000033732	Sf3b3	1810061H24Rik|5730409A01Rik|AA409318|D8Ertd633e|RSE1|SAP130|mKIAA0017	splicing factor 3b, subunit 3
chr7-127	chr7	152050600	152050802	+	10.9	0.824	3' UTR (NM_010202, exon 3 of 3)	3' UTR (NM_010202, exon 3 of 3)	3410	NM_010202	14175	Mm.4956	NM_010202	ENSMUSG00000050917	Fgf4	Fgf-4|Fgfk|Hst1|Hstf-1|KS3|MGC129266|MGC129267|hst|hst-1|kFGF	fibroblast growth factor 4
chr7-120	chr7	148089192	148089394	+	10.9	0.7	Intergenic	Intergenic	-2670	NR_015583	212965	Mm.387212	NR_015583		BC024386	BC039766	cDNA sequence BC023486
chr8-403	chr8	8612049	8612251	+	10.9	0.789	Intergenic	Lx8|LINE|L1	48623	NM_010111	13642	Mm.209813	NM_010111	ENSMUSG00000001300	Efnb2	ELF-2|Epl5|Eplg5|Htk-L|LERK-5|Lerk5|NLERK-1	ephrin B2
chr16-59	chr16	92302893	92303095	+	10.9	0.722	intron (NM_138743, intron 1 of 3)	intron (NM_138743, intron 1 of 3)	1446	NM_138743	68936	Mm.453127	NM_138743	ENSMUSG00000051989	Fam165b	1190017O12Rik|C21orf51	family with sequence similarity 165, member B
chr11-232	chr11	103267878	103268080	+	10.9	0.526	intron (NM_183034, intron 1 of 11)	intron (NM_183034, intron 1 of 11)	5999	NM_183034	353047	Mm.383308	NM_183034	ENSMUSG00000034247	Plekhm1	AP162|B2|BC038943|D330036J23Rik	pleckstrin homology domain containing, family M (with RUN domain) member 1
chr12-503	chr12	106290762	106290964	+	10.9	0.765	Intergenic	Lx7|LINE|L1	19964	NM_028419	73046	Mm.29128	NM_028419	ENSMUSG00000021102	Glrx5	2310004O13Rik|2900070E19Rik|AU020725	glutaredoxin 5 homolog (S. cerevisiae)
chr9-71	chr9	45637359	45637561	+	10.9	0.737	promoter-TSS (NM_001081373)	promoter-TSS (NM_001081373)	-739	NM_001081373	214552	Mm.260103	NM_001081373	ENSMUSG00000043987	Cep164	AI450905|BC027092|D030051D21|KIAA1052|MGC38792|mKIAA1052	centrosomal protein 164
chr12-441	chr12	100411712	100411914	+	10.9	0.857	Intergenic	Intergenic	-10795	NR_038130	67639	Mm.87374	NR_038130		4930474N09Rik	-	RIKEN cDNA 4930474N09 gene
chr12-449	chr12	101017205	101017407	+	10.9	0.684	intron (NM_030172, intron 5 of 5)	Lx|LINE|L1	104346	NM_030172	78767	Mm.235920	NM_030172	ENSMUSG00000021176	2610021K21Rik	2610110A13Rik|Efcab11	RIKEN cDNA 2610021K21 gene
chr8-460	chr8	77881688	77881890	+	10.9	0.7	Intergenic	L1VL2|LINE|L1	-90804	NM_027944	71831	Mm.443238	NM_001164235	ENSMUSG00000031620	1700007B14Rik	MGC143580|MGC143581	RIKEN cDNA 1700007B14 gene
chr14-68	chr14	55840823	55841025	+	10.9	0.812	promoter-TSS (NM_027790)	promoter-TSS (NM_027790)	80	NM_027790	71412	Mm.85484	NM_027790	ENSMUSG00000022209	Dhrs2	5430405K24Rik|Hep27|MGC143467	dehydrogenase/reductase member 2
chr4-145	chr4	41044688	41044890	+	10.9	0.722	intron (NM_016689, intron 1 of 5)	intron (NM_016689, intron 1 of 5)	427	NM_016689	11828	Mm.34043	NM_016689	ENSMUSG00000028435	Aqp3	AQP-2	aquaporin 3
chr1-121	chr1	34519809	34520011	+	10.9	0.773	intron (NM_011206, intron 2 of 14)	intron (NM_011206, intron 2 of 14)	3319	NM_011206	19253	Mm.361	NM_011206	ENSMUSG00000026126	Ptpn18	FLP1|HSCF|PTP-HSCF|PTP-K1|Ptpk1	protein tyrosine phosphatase, non-receptor type 18
chr16-47	chr16	22413977	22414179	+	10.9	0.7	intron (NM_023794, intron 5 of 12)	intron (NM_023794, intron 5 of 12)	25565	NM_023794	104156	Mm.155708	NM_023794	ENSMUSG00000013089	Etv5	1110005E01Rik|8430401F14Rik|ERM	ets variant gene 5
chr9-78	chr9	57789066	57789268	+	10.9	0.652	intron (NM_011352, intron 1 of 13)	intron (NM_011352, intron 1 of 13)	1225	NM_011352	20361	Mm.335187	NM_011352	ENSMUSG00000038264	Sema7a	2900057C09Rik|CDw108|H-Sema-L|M-Sema-L|Semal	sema domain, immunoglobulin domain (Ig), and GPI membrane anchor, (semaphorin) 7A
chr19-63	chr19	47929156	47929358	+	10.9	0.684	promoter-TSS (NM_010362)	promoter-TSS (NM_010362)	-222	NM_010362	14873	Mm.378931	NM_010362	ENSMUSG00000025068	Gsto1	AA407097|AI194287|AU018802|GSTO 1-1|GSTX|SPG-R|p28	glutathione S-transferase omega 1
chr11-252	chr11	121078582	121078784	+	10.9	0.81	intron (NM_001001333, intron 6 of 12)	intron (NM_001001333, intron 6 of 12)	9726	NM_001146073	238023	Mm.275130	NM_001001333	ENSMUSG00000039307	Hexdc	BC069960|MGC78289	hexosaminidase (glycosyl hydrolase family 20, catalytic domain) containing
chr12-387	chr12	87181693	87181895	+	10.9	0.737	intron (NM_001081423, intron 3 of 33)	MLT1D-int|LTR|MaLR	15894	NM_001081423	320244	Mm.132172	NM_177114	ENSMUSG00000012609	Ttll5	1700048H13Rik|2310009M18Rik|4930556H18Rik|AI428864|D630041K24Rik|R75373|Stamp|mKIAA0998	tubulin tyrosine ligase-like family, member 5
chr8-506	chr8	97493333	97493535	+	10.9	0.667	Intergenic	Intergenic	-7575	NM_001198894	14766	Mm.290834	NM_001198894	ENSMUSG00000031785	Gpr56	Cyt28|TM7LN4|TM7XN1	G protein-coupled receptor 56
chr12-381	chr12	81840572	81840774	+	10.9	0.812	Intergenic	Intergenic	21029	NM_001008423	380768	Mm.29367	NM_001008423	ENSMUSG00000062961	Gm1568	MGC91363	predicted gene 1568
chr17-139	chr17	87444211	87444413	+	10.9	0.667	Intergenic	Intergenic	19411	NM_019936	56724	Mm.109329	NM_019936	ENSMUSG00000024146	Cript	1200020A08Rik|AA589469	cysteine-rich PDZ-binding protein
chr11-246	chr11	116855720	116855922	+	10.9	0.632	Intergenic	Intergenic	75644	NM_172948	268510	Mm.35141	NM_172948	ENSMUSG00000043857	Mgat5b	C330018B01|GnT-IX|mGnTVB	mannoside acetylglucosaminyltransferase 5, isoenzyme B
chr10-65	chr10	75313089	75313291	+	10.9	0.824	Intergenic	Intergenic	9805	NM_010798	17319	Mm.2326	NM_010798	ENSMUSG00000033307	Mif	GIF|Glif|MGC107654	macrophage migration inhibitory factor
chr11-199	chr11	60591063	60591265	+	10.9	0.667	promoter-TSS (NM_009410)	promoter-TSS (NM_009410)	137	NM_175491	237782	Mm.57726	NM_001085440	ENSMUSG00000049323	Smcr8	2310076G09Rik|AI642055|D030073L15Rik|MGC103295	Smith-Magenis syndrome chromosome region, candidate 8 homolog (human)
chr7-85	chr7	30600682	30600884	+	10.9	0.6	promoter-TSS (NM_001145880)	promoter-TSS (NM_001145880)	-308	NM_146185	233056	Mm.224766	NM_001145880	ENSMUSG00000011427	Zfp790	6330581L23Rik|MGC6654	zinc finger protein 790
chr8-415	chr8	12147359	12147561	+	10.9	0.824	Intergenic	Intergenic	-238311	NR_027975	434280	Mm.447484	NM_001013812		Gm5607	EG434280	predicted gene 5607
chr8-510	chr8	98027885	98028087	+	10.9	0.765	Intergenic	Intergenic	-15266	NM_009974	13000	Mm.440348	NM_009974	ENSMUSG00000046707	Csnk2a2	1110035J23Rik|C77789|CK2	casein kinase 2, alpha prime polypeptide
chr8-467	chr8	86343735	86343937	+	10.9	0.812	Intergenic	ZP3AR|Satellite|Satellite	-78626	NM_001163031	26364	Mm.334648	NM_001163029	ENSMUSG00000002885	Cd97	AA409984|TM7LN1	CD97 antigen
chr8-537	chr8	112111066	112111268	+	10.9	0.619	Intergenic	Intergenic	-8095	NM_017370	15439	Mm.26730	NM_017370	ENSMUSG00000031722	Hp	HP-1	haptoglobin
chr18-43	chr18	75900217	75900419	+	10.9	0.7	Intergenic	Intergenic	-42968	NM_201354	269037	Mm.36745	NM_201354	ENSMUSG00000052928	Ctif	Gm672|MGC67202	CBP80/20-dependent translation initiation factor
chr4-199	chr4	121376385	121376587	+	10.9	0.875	Intergenic	Lx4B|LINE|L1	-81756	NM_001099309	666927	Mm.465133	NM_001099309	ENSMUSG00000078575	Gm12887	OTTMUSG00000008910	predicted gene 12887
chr2-45	chr2	31118949	31119151	+	10.9	0.765	intron (NM_019681, intron 1 of 7)	intron (NM_019681, intron 1 of 7)	17607	NM_019681	14299	Mm.249318	NM_019681	ENSMUSG00000062661	Ncs1	9430075O15Rik|A730032G13Rik|AI836659|Freq|Mfreq|NCS-1	neuronal calcium sensor 1
chr8-457	chr8	73396775	73396977	+	10.9	0.737	intron (NM_026964, intron 1 of 4)	intron (NM_026964, intron 1 of 4)	513	NM_026964	234388	Mm.295791	NM_026964	ENSMUSG00000007721	Ccdc124	1810023B24Rik	coiled-coil domain containing 124
chr5-67	chr5	44260542	44260744	+	10.9	0.625	intron (NM_007646, intron 1 of 7)	intron (NM_007646, intron 1 of 7)	577	NM_007646	12494	Mm.249873	NM_007646	ENSMUSG00000029084	Cd38	Cd38-rs1	CD38 antigen
chr6-165	chr6	112904763	112904965	+	10.9	0.6	Intergenic	Intergenic	-7604	NM_080448	259302	Mm.236401	NM_153070	ENSMUSG00000030257	Srgap3	AI452337|Arhgap14|D130026O08Rik|Gbi|MEGAP|WRP|mKIAA0411	SLIT-ROBO Rho GTPase activating protein 3
chr7-70	chr7	4863886	4864088	+	10.9	0.727	Intergenic	ORR1B2|LTR|MaLR	-2832	NM_170759	232816	Mm.27442	NM_170759	ENSMUSG00000074406	Zfp628	Zec|Znf628	zinc finger protein 628
chr12-434	chr12	99084758	99084960	+	10.9	0.75	Intergenic	Lx3A|LINE|L1	412688	NM_008079	14420	Mm.5120	NM_008079	ENSMUSG00000021003	Galc	2310068B06Rik|A930008M05Rik|AW212969|AW413532|Gacy|twi|twitcher	galactosylceramidase
chr11-229	chr11	101995510	101995712	+	10.9	0.882	Intergenic	Intergenic	-11290	NM_145829	217214	Mm.31686	NM_145829	ENSMUSG00000048217	Nags	1700120E20Rik|AI415708|RP23-398F7.13|argA	N-acetylglutamate synthase
chr9-86	chr9	102447427	102447629	+	10.9	0.684	3' UTR (NM_024291, exon 11 of 11)	3' UTR (NM_024291, exon 11 of 11)	39060	NM_024291	16716	Mm.101692	NM_024291	ENSMUSG00000035606	Ky	CD1|D9Mgc44e|ky	kyphoscoliosis peptidase
chr6-194	chr6	120615591	120615793	+	10.9	0.737	promoter-TSS (NM_001128151)	promoter-TSS (NM_001128151)	-747	NM_001128151	330409	Mm.333357	NM_001128151	ENSMUSG00000071226	Cecr2	2610101O16Rik|2810409N01Rik|Gtl4|KIAA1740|mKIAA1740	cat eye syndrome chromosome region, candidate 2 homolog (human)
chr12-517	chr12	107239973	107240175	+	10.9	0.75	Intergenic	Intergenic	-8399	NM_011705	22367	Mm.2981	NM_001029843	ENSMUSG00000021115	Vrk1	51PK	vaccinia related kinase 1
chr5-95	chr5	144578122	144578324	+	10.9	0.722	promoter-TSS (NM_013557)	promoter-TSS (NM_013557)	-438	NM_013557	15467	Mm.431968	NM_013557	ENSMUSG00000029613	Eif2ak1	HCR|Hri|MGC118066	eukaryotic translation initiation factor 2 alpha kinase 1
chr12-399	chr12	87904153	87904355	+	10.9	0.714	Intergenic	Intergenic	-115396	NM_177354	238328	Mm.216101	NM_177354	ENSMUSG00000021256	Vash1	AI834978|D930046M13Rik|G630009D10Rik	vasohibin 1
chr11-214	chr11	88558375	88558577	+	10.9	0.682	intron (NM_001201341, intron 5 of 7)	intron (NM_001201341, intron 5 of 7)	21067	NM_054043	76626	Mm.474737	NM_001201341	ENSMUSG00000069769	Msi2	1700105C15Rik|AI451722|AI563628|AW489193|MGC118040|MGC130496|Msi2h	Musashi homolog 2 (Drosophila)
chr14-104	chr14	119053633	119053835	+	10.9	0.737	intron (NM_001033336, intron 3 of 30)	intron (NM_001033336, intron 3 of 30)	22419	NM_001163675	239273	Mm.40537	NM_001033336	ENSMUSG00000032849	Abcc4	D630049P08Rik|MOATB|MRP4	ATP-binding cassette, sub-family C (CFTR/MRP), member 4
chr1-148	chr1	95564669	95564871	+	10.9	0.833	Intergenic	Intergenic	-17501	NM_016778	51800	Mm.3295	NM_016778	ENSMUSG00000026278	Bok	AI847676|AU021146|matador|mtd	BCL2-related ovarian killer protein
chr6-176	chr6	114975188	114975390	+	10.9	0.824	intron (NM_026894, intron 4 of 7)	intron (NM_026894, intron 4 of 7)	12603	NM_026894	68971	Mm.24937	NM_026894	ENSMUSG00000030316	1500001M20Rik	TAM41|Tamm41	RIKEN cDNA 1500001M20 gene
chr4-204	chr4	129373312	129373514	+	10.9	0.727	intron (NM_199305, intron 1 of 8)	intron (NM_199305, intron 1 of 8)	669	NM_199305	230770	Mm.257157	NM_199305	ENSMUSG00000053730	Tmem39b	6330509E05Rik|BC037095|MGC59407	transmembrane protein 39b
chr11-237	chr11	109559482	109559684	+	10.9	0.684	intron (NM_153782, intron 1 of 10)	ID_B1|SINE|B4	23987	NM_153782	208659	Mm.208662	NM_153782	ENSMUSG00000020614	Fam20a	AI606893	family with sequence similarity 20, member A
chr7-100	chr7	56630178	56630380	+	10.9	0.667	intron (NM_175272, intron 3 of 37)	intron (NM_175272, intron 3 of 37)	128720	NM_175272	78286	Mm.471488	NM_001111016	ENSMUSG00000052512	Nav2	5330421F07Rik|AU067780|BQ960892|HELAD1|POMFIL2|RAINB1|RAINB2|Unc53H2|mKIAA3015	neuron navigator 2
chr10-73	chr10	82227127	82227329	+	10.9	0.65	promoter-TSS (NM_010914)	promoter-TSS (NM_010914)	-342	NM_010914	18045	Mm.245998	NM_010914	ENSMUSG00000020248	Nfyb	AA985999|Cbf-A	nuclear transcription factor-Y beta
chr15-56	chr15	101146045	101146247	+	10.9	0.75	Intergenic	Intergenic	22503	NR_033803	77717	Mm.391998	NR_033803		6030408B16Rik	AI225877	RIKEN cDNA 6030408B16 gene
chr8-421	chr8	13316995	13317197	+	10.9	0.75	intron (NM_172282, intron 10 of 12)	intron (NM_172282, intron 10 of 12)	-22578	NM_009361	21781	Mm.925	NM_009361	ENSMUSG00000038482	Tfdp1	Dp1|Drtf1	transcription factor Dp 1
chr3-37	chr3	45183351	45183553	+	10.9	0.737	exon (NM_011043, exon 1 of 1)	exon (NM_011043, exon 1 of 1)	1132	NM_001098171	18526	Mm.242644	NM_001098170	ENSMUSG00000049100	Pcdh10	6430521D13Rik|6430703F07Rik|OL-pc|mKIAA1400	protocadherin 10
chr6-243	chr6	142542296	142542498	+	10.9	0.778	intron (NM_011511, intron 39 of 39)	intron (NM_011511, intron 39 of 39)	-20718	NR_037679	321015	Mm.35670	NM_177314		5330439B14Rik	-	RIKEN cDNA 5330439B14 gene
chr1-165	chr1	182835878	182836080	+	10.9	0.682	intron (NM_133705, intron 2 of 6)	intron (NM_133705, intron 2 of 6)	1574	NM_133705	69051	Mm.274180	NM_133705	ENSMUSG00000026520	Pycr2	1810018M05Rik|P5cr2	pyrroline-5-carboxylate reductase family, member 2
chr16-45	chr16	18588410	18588612	+	10.9	0.824	Intergenic	CpG	-1449	NM_011532	21380	Mm.295194	NM_011532	ENSMUSG00000009097	Tbx1	-	T-box 1
chr9-96	chr9	119911055	119911257	+	10.9	0.75	Intergenic	Intergenic	-17380	NM_153287	215418	Mm.489595	NM_153287	ENSMUSG00000032515	Csrnp1	4931429D10Rik|Axud1|CSRNP-1|URAX1|taip-3	cysteine-serine-rich nuclear protein 1
chr14-90	chr14	99508477	99508679	+	10.9	0.684	intron (NM_029320, intron 4 of 17)	intron (NM_029320, intron 4 of 17)	-9589	NM_028315	72662	Mm.163339	NM_028315	ENSMUSG00000033166	Dis3	2810028N01Rik	DIS3 mitotic control homolog (S. cerevisiae)
chr8-578	chr8	123723140	123723342	+	10.9	0.778	Intergenic	Intergenic	71656	NM_008024	14241	Mm.5111	NM_008024		Foxl1	FREAC7|Fkh6|fkh-6	forkhead box L1
chr12-578	chr12	111611861	111612063	+	10.9	0.789	Intergenic	Intergenic	-73427	NM_001135001	26931	Mm.458056	NM_001037934	ENSMUSG00000017843	Ppp2r5c	2610043M05Rik|2700063L20Rik|AI060890|AW545884|C85228|D12Bwg0916e|mKIAA0044	protein phosphatase 2, regulatory subunit B (B56), gamma isoform
chr2-60	chr2	127332942	127333144	+	10.9	0.737	intron (NM_019789, intron 2 of 8)	intron (NM_019789, intron 2 of 8)	14063	NM_019789	56461	Mm.315292	NM_001111331	ENSMUSG00000079056	Kcnip3	4933407H12Rik|AI413860|Csen|DREAM|KChIP3|R74849	Kv channel interacting protein 3, calsenilin
chr13-75	chr13	96381793	96381995	+	10.9	0.833	intron (NM_010169, intron 1 of 1)	intron (NM_010169, intron 1 of 1)	6494	NM_010169	14062	Mm.24816	NM_010169	ENSMUSG00000048376	F2r	AI482343|Cf2r|MGC28086|Par1|ThrR	coagulation factor II (thrombin) receptor
chr18-32	chr18	35114267	35114469	+	10.9	0.778	promoter-TSS (NM_010481)	promoter-TSS (NM_010481)	-363	NM_010481	15526	Mm.209419	NM_010481	ENSMUSG00000024359	Hspa9	74kDa|Csa|Grp75|Hsc74|Hsp74|Hsp74a|Hspa9a|Mortalin|Mot-2|Mot2|Mthsp70|Pbp74	heat shock protein 9
chr19-46	chr19	10175114	10175316	+	10.9	0.684	intron (NM_019699, intron 1 of 11)	intron (NM_019699, intron 1 of 11)	778	NM_019699	56473	Mm.38901	NM_019699	ENSMUSG00000024665	Fads2	2900042M13Rik|Fadsd2	fatty acid desaturase 2
chr17-124	chr17	31258957	31259159	+	10.9	0.789	Intergenic	Intergenic	7498	NM_011575	21786	Mm.4641	NM_011575	ENSMUSG00000024029	Tff3	ITF|mITF	trefoil factor 3, intestinal
chr8-475	chr8	87500546	87500748	+	10.9	0.667	TTS (NM_008416)	TTS (NM_008416)	2000	NM_008416	16477	Mm.1167	NM_008416	ENSMUSG00000052837	Junb	-	Jun-B oncogene
chr8-493	chr8	91913900	91914102	+	10.9	0.765	Intergenic	B4|SINE|B4	-345940	NM_021390	58198	Mm.214361	NM_021390	ENSMUSG00000031665	Sall1	Msal-3	sal-like 1 (Drosophila)
chr12-423	chr12	89464294	89464496	+	10.9	0.684	Intergenic	Intergenic	-44057	NM_001105254	100039315	Mm.458830	NM_001105254	ENSMUSG00000072907	Gm10436	ENSMUSG00000072907|MGC107361	predicted gene 10436
chr8-408	chr8	9233410	9233612	+	10.9	0.938	intron (NM_173446, intron 1 of 2)	intron (NM_173446, intron 1 of 2)	-101223	NR_045854	71249	Mm.158635	NR_045854		4933430N04Rik	-	RIKEN cDNA 4933430N04 gene
chr7-125	chr7	151008363	151008565	+	10.9	0.7	promoter-TSS (NM_007856)	promoter-TSS (NM_007856)	282	NM_030221	78914	Mm.35104	NM_030221	ENSMUSG00000031090	Nadsyn1	9130012B15Rik	NAD synthetase 1
chr13-66	chr13	41295522	41295724	+	10.9	0.75	intron (NM_019423, intron 1 of 7)	intron (NM_019423, intron 1 of 7)	20149	NM_019423	54326	Mm.2567	NM_019423	ENSMUSG00000021364	Elovl2	AI317360|Ssc2	elongation of very long chain fatty acids (FEN1/Elo2, SUR4/Elo3, yeast)-like 2
chr6-172	chr6	114234262	114234464	+	10.9	0.722	intron (NM_178703, intron 1 of 15)	intron (NM_178703, intron 1 of 15)	1734	NM_178703	232333	Mm.5260	NM_178703	ENSMUSG00000030310	Slc6a1	A730043E01|GABATHG|GABATR|GAT-1|Gabt|Gabt1|Gat1|XT-1|Xtrp1	solute carrier family 6 (neurotransmitter transporter, GABA), member 1
chr12-421	chr12	88650333	88650535	+	10.9	0.778	3' UTR (NM_011479, exon 12 of 12)	3' UTR (NM_011479, exon 12 of 12)	42756	NM_146036	217737	Mm.22626	NM_146036	ENSMUSG00000021037	Ahsa1	BC023857|MGC36589|MGC36618|p38	AHA1, activator of heat shock protein ATPase homolog 1 (yeast)
chr3-38	chr3	50969197	50969399	+	10.9	0.789	Intergenic	MT2A|LTR|ERVL	-59071	NM_009834	12457	Mm.86541	NM_009834	ENSMUSG00000023087	Ccrn4l	AU043840|Ccr4|nocturnin	CCR4 carbon catabolite repression 4-like (S. cerevisiae)
chr7-75	chr7	17200941	17201143	+	10.9	0.81	promoter-TSS (NM_172739)	promoter-TSS (NM_172739)	-700	NM_172739	232906	Mm.400358	NM_172739	ENSMUSG00000058230	Grlf1	6430596G11Rik|AI841135|Arhgap35|KIAA1722|mKIAA1722|p190A|p190RhoGAP	glucocorticoid receptor DNA binding factor 1
chr8-515	chr8	99153653	99153855	+	10.9	0.762	Intergenic	IAP-d-int|LTR|ERVK	666310	NR_037310	100499527		NR_037310		Mir1186b	mmu-mir-1186b	microRNA 1186b
chr11-218	chr11	95843743	95843945	+	10.9	0.739	intron (NM_009951, intron 2 of 14)	intron (NM_009951, intron 2 of 14)	-19147	NR_037223	100526468		NR_037223		Mir3063	mmu-mir-3063	microRNA 3063
chr7-74	chr7	13640084	13640286	+	10.9	0.609	promoter-TSS (NM_145819)	promoter-TSS (NM_145819)	-72	NM_145819	109889	Mm.10103	NM_145819	ENSMUSG00000030380	Mzf1	Mzf-2|Mzf2|Zfp121|Zfp98|Znf42	myeloid zinc finger 1
chr6-236	chr6	136548930	136549132	+	10.9	0.7	intron (NM_019426, intron 12 of 14)	intron (NM_019426, intron 12 of 14)	61383	NM_025806	66857	Mm.3311	NM_025806	ENSMUSG00000030214	Plbd1	1100001H23Rik	phospholipase B domain containing 1
chr11-231	chr11	102870620	102870822	+	10.9	0.882	intron (NM_026551, intron 1 of 4)	B3|SINE|B2	7740	NM_026551	68087	Mm.277449	NM_026551	ENSMUSG00000020935	Dcakd	3010024O21Rik|6720485C15Rik|AI849483|FLJ22955	dephospho-CoA kinase domain containing
chr8-464	chr8	81295324	81295526	+	10.9	0.737	Intergenic	Intergenic	49626	NM_001191004	78651	Mm.28694	NM_001191004	ENSMUSG00000031683	Lsm6	1500031N17Rik|2410088K19Rik|AI747288|MGC117708	LSM6 homolog, U6 small nuclear RNA associated (S. cerevisiae)
chr1-125	chr1	47863030	47863232	+	10.9	0.889	Intergenic	Intergenic	-952777	NM_172653	227059	Mm.475398	NM_172653	ENSMUSG00000025986	Slc39a10	2900042E17Rik|5430433I10|mKIAA1265	solute carrier family 39 (zinc transporter), member 10
chr11-205	chr11	75318049	75318251	+	10.9	0.875	intron (NM_138659, intron 34 of 41)	intron (NM_138659, intron 34 of 41)	-5446	NM_001029938	280408	Mm.41416	NM_001029938	ENSMUSG00000038195	Rilp	AI835553|Gm857|RP23-384C18.10	Rab interacting lysosomal protein
chr7-112	chr7	133590571	133590773	+	10.9	0.778	exon (NM_007504, exon 20 of 23)	exon (NM_007504, exon 20 of 23)	15915	NM_007504	11937	Mm.35134	NM_007504	ENSMUSG00000030730	Atp2a1	SERCA1	ATPase, Ca++ transporting, cardiac muscle, fast twitch 1
chr5-89	chr5	130385600	130385802	+	10.9	0.882	intron (NM_026916, intron 1 of 2)	MTD|LTR|MaLR	1291	NM_026916	69034	Mm.211372	NM_026916		4930579G22Rik	1810010E01Rik	RIKEN cDNA 4930579G22 gene
chr1-134	chr1	85099640	85099842	+	10.9	0.812	intron (NM_213615, intron 1 of 6)	Charlie1b|DNA|MER1_type	6687	NM_213615	381287	Mm.487565	NM_213615	ENSMUSG00000079459	A530032D15Rik	Gm1888|MGC130185|MGC130186	RIKEN cDNA A530032D15Rik gene
chr8-546	chr8	113541243	113541445	+	10.9	0.737	promoter-TSS (NR_039583)	promoter-TSS (NR_039583)	-914	NR_039583	100628592		NR_039583		Mir3473d	mmu-mir-3473d	microRNA 3473d
chr19-51	chr19	24366999	24367201	+	10.9	0.789	Intergenic	HAL1|LINE|L1	-12024	NM_008044	14297	Mm.7319	NM_008044	ENSMUSG00000059363	Fxn	FA|FARR|Frda|X25	frataxin
chr11-236	chr11	107309410	107309612	+	10.9	0.722	intron (NM_145823, intron 1 of 9)	intron (NM_145823, intron 1 of 9)	22523	NM_145823	71795	Mm.476186	NM_145823	ENSMUSG00000040430	Pitpnc1	1110020B03Rik|5830436L09Rik|AI662802|AI851387|C330017I21Rik|Dnr411|MGC118005|RDGBB|RDGBB1|rdgB-beta	phosphatidylinositol transfer protein, cytoplasmic 1
chr3-47	chr3	100725883	100726085	+	10.9	0.667	promoter-TSS (NM_001165953)	promoter-TSS (NM_001165953)	-432	NM_001165952	229644	Mm.189351	NM_001165952	ENSMUSG00000033233	Trim45	4921530N01Rik	tripartite motif-containing 45
chr14-64	chr14	37724950	37725152	+	10.9	0.857	intron (NM_027045, intron 5 of 10)	Lx8|LINE|L1	23703	NM_028407	72972	Mm.27621	NM_027045	ENSMUSG00000058690	Gcap14	1700012P13Rik|2900054P12Rik|AI035535|AW108503|Fam190b	granule cell antiserum positive 14
chr9-101	chr9	121294304	121294506	+	10.9	0.65	intron (NM_175114, intron 1 of 15)	intron (NM_175114, intron 1 of 15)	18329	NM_175114	67095	Mm.489616	NM_175114	ENSMUSG00000032536	Trak1	2310001H13Rik|AI413908|AI467545|hyrt|mKIAA1042	trafficking protein, kinesin binding 1
chr16-62	chr16	96566801	96567003	+	10.9	0.684	Intergenic	Intergenic	-16462	NM_001177887	72058	Mm.119714	NM_001177886	ENSMUSG00000000159	Igsf5	2010003D20Rik|JCAM|Jam4	immunoglobulin superfamily, member 5
chr10-60	chr10	41994337	41994539	+	10.9	0.714	intron (NM_019740, intron 2 of 3)	intron (NM_019740, intron 2 of 3)	2110	NM_019740	56484	Mm.466459	NM_019740	ENSMUSG00000048756	Foxo3	1110048B16Rik|2010203A17Rik|C76856|FKHRL1|Fkhr2|Foxo3a	forkhead box O3
chr16-55	chr16	59586785	59586987	+	10.9	0.652	Intergenic	Intergenic	-31308	NM_174848	224273	Mm.246424	NM_174848	ENSMUSG00000022723	Crybg3	5031404N19|AU022790|MGC58045	beta-gamma crystallin domain containing 3
chr7-94	chr7	52525890	52526092	+	10.9	0.632	Intergenic	Intergenic	-12252	NM_001033176	76713	Mm.425445	NM_001033176	ENSMUSG00000070568	1700039E15Rik	Gm19188	RIKEN cDNA 1700039E15 gene
chr13-65	chr13	41008798	41009000	+	10.9	0.706	intron (NM_008105, intron 1 of 2)	intron (NM_008105, intron 1 of 2)	-4104	NM_133219	14538	Mm.314757	NM_008105	ENSMUSG00000021360	Gcnt2	5330430K10Rik|IGnT|IGnTA|IGnTB|IGnTC	glucosaminyl (N-acetyl) transferase 2, I-branching enzyme
chr14-99	chr14	100183254	100183456	+	10.9	0.696	Intergenic	Intergenic	365660	NM_010636	16597	Mm.458816	NM_010636	ENSMUSG00000072294	Klf12	2700063E05Rik|AI225908|AI315654|AP-2rep|B130052C06Rik|D530033K05Rik	Kruppel-like factor 12
chr6-179	chr6	115725617	115725819	+	10.9	0.737	intron (NM_025958, intron 1 of 14)	MIR|SINE|MIR	1143	NM_025958	67088	Mm.277683	NM_025958	ENSMUSG00000030319	Cand2	2210404G23Rik|Tp120b|mKIAA0667	cullin-associated and neddylation-dissociated 2 (putative)
chr8-497	chr8	95974335	95974537	+	10.9	0.895	Intergenic	L1Md_F|LINE|L1	85171	NM_001003951	67935	Mm.390064	NM_001003951	ENSMUSG00000058019	Ces5a	1700081L16Rik|1700122C07Rik|BB081581|Ces7|Gm503|cauxin	carboxylesterase 5A
chr10-80	chr10	126571031	126571233	+	10.9	0.9	Intergenic	MTE-int|LTR|MaLR	-12916	NM_001171026	216440	Mm.295246	NM_001171026	ENSMUSG00000040462	Os9	4632413K17Rik|AU022351	amplified in osteosarcoma
chr5-90	chr5	130948186	130948388	+	10.9	0.75	intron (NM_021371, intron 1 of 5)	intron (NM_021371, intron 1 of 5)	23625	NM_021371	140904	Mm.320206	NM_021371	ENSMUSG00000060371	Caln1	9630012C17Rik|Cabp8	calneuron 1
chr10-69	chr10	80119379	80119581	+	10.9	0.652	5' UTR (NM_145361, exon 1 of 9)	5' UTR (NM_145361, exon 1 of 9)	336	NM_145361	208198	Mm.60720	NM_145361	ENSMUSG00000003344	Btbd2	2610037C03Rik|4930512K17Rik	BTB (POZ) domain containing 2
chr2-67	chr2	160276510	160276712	+	10.9	0.889	Intergenic	Intergenic	-83810	NM_010658	16658	Mm.330745	NM_010658	ENSMUSG00000074622	Mafb	Kreisler|Krml|Krml1|kr	v-maf musculoaponeurotic fibrosarcoma oncogene family, protein B (avian)
chr7-88	chr7	50430813	50431015	+	10.9	0.7	Intergenic	Lx3B|LINE|L1	-2044	NM_001034893	668620		NM_001034893	ENSMUSG00000064194	Zfp936	EG435970|EG668620|Gm9272|I1C0022H11Rik|MGC76792	zinc finger protein 936
chr9-74	chr9	46916905	46917107	+	10.9	0.882	Intergenic	Intergenic	110182	NM_001243258	215467	Mm.246572	NM_001243258		Gm4791	D930036J05	predicted gene 4791
chr1-161	chr1	162722142	162722344	+	10.9	0.765	intron (NM_013862, intron 1 of 20)	CpG	826	NM_013862	29809	Mm.25833	NM_001038621	ENSMUSG00000026721	Rabgap1l	5830411O09Rik|8430421H08Rik|9630005B12Rik|AW049894|HHL|Hh1|mKIAA0471	RAB GTPase activating protein 1-like
chr6-252	chr6	147265687	147265889	+	10.9	0.778	Intergenic	Intergenic	-53181	NM_008970	19227	Mm.28440	NM_008970	ENSMUSG00000048776	Pthlh	PTH-like|Pthrp	parathyroid hormone-like peptide
chr7-81	chr7	27444969	27445171	+	10.9	0.789	Intergenic	L1Md_F|LINE|L1	26379	NM_001081148	243881	Mm.294678	NM_001081148	ENSMUSG00000040650	Cyp2b23	EG243881	cytochrome P450, family 2, subfamily b, polypeptide 23
chr12-386	chr12	87006793	87006995	+	10.9	0.609	Intergenic	Intergenic	-20776	NM_016767	53314	Mm.6672	NM_016767	ENSMUSG00000034266	Batf	B-ATF|SFA-2	basic leucine zipper transcription factor, ATF-like
chr7-106	chr7	87532448	87532650	+	10.9	0.7	intron (NM_010194, intron 1 of 18)	intron (NM_010194, intron 1 of 18)	283	NM_010194	14159	Mm.48757	NM_010194	ENSMUSG00000053158	Fes	AI586313|BB137047|FPS|c-fes	feline sarcoma oncogene
chr4-197	chr4	120341185	120341387	+	10.9	0.778	TTS (NM_019563)	TTS (NM_019563)	2118	NM_019563	56222	Mm.272646	NM_019563	ENSMUSG00000070803	Cited4	MRG-2|Mrg2	Cbp/p300-interacting transactivator, with Glu/Asp-rich carboxy-terminal domain, 4
chr2-61	chr2	129008595	129008797	+	10.9	0.882	Intergenic	Intergenic	-2287	NR_045264	100048701	Mm.428544	NR_045264		AI847159	OTTMUSG00000015420	expressed sequence AI847159
chr12-540	chr12	109072702	109072904	+	10.9	0.737	Intergenic	Intergenic	-99105	NR_045973	74968	Mm.359821	NR_045973		4930465M20Rik	4930431H15Rik	RIKEN cDNA 4930465M20 gene
chr8-428	chr8	19171420	19171622	+	10.9	0.778	Intergenic	L1Md_F2|LINE|L1	13634	NM_153115	78128	Mm.229357	NM_153115	ENSMUSG00000079842	Spag11a	9230111C08Rik|Bin1b|EP2Q|EP2e|Spag11	sperm associated antigen 11A
chr5-96	chr5	145965358	145965560	+	10.9	0.609	promoter-TSS (NM_001167944)	promoter-TSS (NM_001167944)	31	NM_001167944	22757	Mm.332842	NM_001167944	ENSMUSG00000055991	Zkscan5	AI132486|AI326970|Zfp95|hKraba1	zinc finger with KRAB and SCAN domains 5
chr12-512	chr12	106953631	106953833	+	10.9	0.833	intron (NM_030187, intron 3 of 17)	intron (NM_030187, intron 3 of 17)	9540	NM_030187	78801	Mm.36006	NM_030187	ENSMUSG00000041323	Ak7	4930502N02Rik	adenylate kinase 7
chr16-38	chr16	3265630	3265832	+	10.9	0.682	Intergenic	Lx2|LINE|L1	-326667	NM_146860	258859	Mm.377723	NM_146860	ENSMUSG00000051003	Olfr161	MOR131-1|OR912-47M6	olfactory receptor 161
chr6-248	chr6	145300386	145300588	+	10.9	0.765	Intergenic	Intergenic	-35658	NR_003625	381827	Mm.483170	NR_003625		1700073E17Rik	-	ribosomal protein L7 pseudogene
chr11-251	chr11	121037280	121037482	+	10.9	0.609	Intergenic	Intergenic	15796	NM_145440	217369	Mm.20122	NM_145440	ENSMUSG00000039321	Uts2r	Gpr14|UR-2-R|UTR|UTR2	urotensin 2 receptor
chr8-534	chr8	110135963	110136165	+	10.9	0.737	Intergenic	Intergenic	-23682	NM_010817	17463	Mm.18347	NM_010817	ENSMUSG00000039067	Psmd7	AW107203|Mov-34|Mov34	proteasome (prosome, macropain) 26S subunit, non-ATPase, 7
chr13-72	chr13	64376370	64376572	+	10.9	0.667	promoter-TSS (NM_172587)	promoter-TSS (NM_172587)	-175	NM_172587	218294	Mm.25335	NM_001122989	ENSMUSG00000033102	Cdc14b	2810432N10Rik|A530086E13Rik|AA472821|CDC14B3|Cdc14B1	CDC14 cell division cycle 14 homolog B (S. cerevisiae)
chr4-183	chr4	117354715	117354917	+	10.9	0.7	promoter-TSS (NM_023178)	promoter-TSS (NM_023178)	14	NM_023178	66233	Mm.29142	NM_023178	ENSMUSG00000009640	Dmap1	1500016M21Rik|DNMAP1|DNMTAP1|Dmtap1|mKIAA1425	DNA methyltransferase 1-associated protein 1
chr8-443	chr8	27044167	27044369	+	10.9	0.941	intron (NM_008432, intron 25 of 26)	intron (NM_008432, intron 25 of 26)	42948	NM_029884	52120	Mm.28326	NM_133970	ENSMUSG00000037260	Hgsnat	9430010M12Rik|AW208455|D8Ertd354e|Tmem76	heparan-alpha-glucosaminide N-acetyltransferase
chr16-39	chr16	8759204	8759406	+	10.9	0.81	Intergenic	MTC|LTR|MaLR	-20870	NM_001003918	252870	Mm.295330	NM_001003918	ENSMUSG00000022710	Usp7	2210010O09Rik|AA409944|AA617399|AU019296|AW548146|C80752|Hausp	ubiquitin specific peptidase 7
chr18-38	chr18	38271478	38271680	+	10.9	0.778	Intergenic	Intergenic	97837	NM_029357	75599	Mm.458851	NM_029357	ENSMUSG00000051375	Pcdh1	2010005A06Rik|AI585920	protocadherin 1
chr8-438	chr8	25549122	25549324	+	10.9	0.577	exon (NM_026931, exon 1 of 1)	exon (NM_026931, exon 1 of 1)	195	NM_026931	69068	Mm.25775	NM_026931	ENSMUSG00000056313	1810011O10Rik	1110065B09Rik|AW121743|AW321058	RIKEN cDNA 1810011O10 gene
chr14-80	chr14	98567627	98567829	+	10.9	0.706	exon (NM_007826, exon 1 of 12)	exon (NM_007826, exon 1 of 12)	1034	NM_001038610	13134	Mm.320593	NM_001038610	ENSMUSG00000055639	Dach1	AI182278|Dac|Dach|E130112M23Rik	dachshund 1 (Drosophila)
chr6-160	chr6	95166700	95166902	+	10.9	0.75	Intergenic	RSINE1|SINE|B4	98901	NM_001008785	243574	Mm.333275	NM_001008785	ENSMUSG00000030031	Kbtbd8	AU040152|MGC91215|SSEC-51|SSEC51|Takrp|mKIAA1842	kelch repeat and BTB (POZ) domain containing 8
chr14-67	chr14	52633402	52633604	+	10.9	0.765	intron (NM_027248, intron 1 of 4)	intron (NM_027248, intron 1 of 4)	730	NM_001253695	69890	Mm.475652	NM_001253694	ENSMUSG00000049295	Zfp219	2010302A17Rik	zinc finger protein 219
chr11-194	chr11	35483696	35483898	+	10.9	0.778	intron (NM_011412, intron 27 of 35)	MIRb|SINE|MIR	53479	NR_029799	723924		NR_029799		Mir218-2	Mirn218-2|mir-218-2	microRNA 218-2
chr8-551	chr8	116493683	116493885	+	10.9	0.875	Intergenic	LTR16A1|LTR|ERVL	-121045	NM_172466	208936	Mm.167471	NM_172466	ENSMUSG00000053399	Adamts18	9630038L21|ADAMTS21|E130314N14Rik	a disintegrin-like and metallopeptidase (reprolysin type) with thrombospondin type 1 motif, 18
chr8-610	chr8	127724357	127724559	+	10.9	0.571	intron (NM_174854, intron 9 of 12)	intron (NM_174854, intron 9 of 12)	146363	NM_174854	244667	Mm.233504	NM_170596	ENSMUSG00000043051	Disc1	-	disrupted in schizophrenia 1
chr4-161	chr4	103580205	103580407	+	10.9	0.938	Intergenic	MLT1A1|LTR|MaLR	-459859	NM_010014	13131	Mm.289682	NM_010014	ENSMUSG00000028519	Dab1	AI956902|C630028C02Rik|scm|scr|scrambler|yot	disabled homolog 1 (Drosophila)
chrX-37	chrX	148450557	148450759	+	10.9	0.65	promoter-TSS (NM_019710)	promoter-TSS (NM_019710)	180	NM_025660	66611	Mm.158120	NM_025660	ENSMUSG00000025257	Ribc1	2610028I09Rik|W08639	RIB43A domain with coiled-coils 1
chr4-217	chr4	152959665	152959867	+	10.9	0.857	Intergenic	Intergenic	-102827	NM_001099299	230959	Mm.318874	NM_001099299	ENSMUSG00000039546	Ajap1	Gm573	adherens junction associated protein 1
chr4-168	chr4	108251852	108252054	+	10.9	0.619	promoter-TSS (NM_011015)	promoter-TSS (NM_011015)	-12	NM_172697	230596	Mm.157534	NM_172697	ENSMUSG00000063800	Prpf38a	2410002M20Rik	PRP38 pre-mRNA processing factor 38 (yeast) domain containing A
chr12-430	chr12	95806317	95806519	+	10.9	0.824	Intergenic	Intergenic	-1124018	NM_201518	399558	Mm.341948	NM_201518	ENSMUSG00000047414	Flrt2	KIAA0405	fibronectin leucine rich transmembrane protein 2
chr8-502	chr8	97336579	97336781	+	10.9	0.524	TTS (NM_011332)	TTS (NM_011332)	2327	NM_011332	20295	Mm.41988	NM_011332	ENSMUSG00000031780	Ccl17	Abcd-2|Scya17|Scya17l|Tarc	chemokine (C-C motif) ligand 17
chr8-483	chr8	90118342	90118544	+	10.9	0.632	Intergenic	Intergenic	30637	NM_177901	330820	Mm.212913	NM_177901	ENSMUSG00000069971	4933402J07Rik	-	RIKEN cDNA 4933402J07 gene
chr4-201	chr4	124387430	124387632	+	10.9	0.8	Intergenic	Intergenic	-4574	NM_029157	75062	Mm.25779	NM_029157	ENSMUSG00000028902	Sf3a3	4930512K19Rik|60kDa|MGC103282	splicing factor 3a, subunit 3
chr18-39	chr18	42670758	42670960	+	10.9	0.727	promoter-TSS (NM_001039474)	promoter-TSS (NM_001039474)	-282	NM_001039474	56070	Mm.270511	NM_001039474	ENSMUSG00000024498	Tcerg1	2410022J09Rik|2900090C16Rik|AI428505|CA150b|FBP23|FBP28|Taf2s|ca150|p144	transcription elongation regulator 1 (CA150)
chr4-178	chr4	116856248	116856450	+	10.9	0.8	Intergenic	Intergenic	-1120	NM_134471	73804	Mm.247651	NM_134471	ENSMUSG00000028678	Kif2c	4930402F02Rik|ESTM5|Knsl6|MCAK|MGC11883|X83316	kinesin family member 2C
chr6-158	chr6	38474368	38474570	+	10.9	0.667	Intergenic	Intergenic	-10392	NM_025363	66117	Mm.158971	NM_025363	ENSMUSG00000019689	1110001J03Rik	Fmc1	RIKEN cDNA 1110001J03 gene
chr4-215	chr4	150275831	150276033	+	10.9	0.778	intron (NM_020569, intron 5 of 6)	intron (NM_020569, intron 5 of 6)	8098	NM_020569	57320	Mm.277349	NM_020569	ENSMUSG00000028964	Park7	DJ-1|Dj1	Parkinson disease (autosomal recessive, early onset) 7
chr2-53	chr2	79502454	79502656	+	10.9	0.812	exon (NM_080558, exon 16 of 18)	exon (NM_080558, exon 16 of 18)	26973	NM_080558	70599	Mm.272881	NM_080558	ENSMUSG00000027007	Ssfa2	5730488C15Rik|CS-1|CS1|KRAP|SPAG13|mKIAA1927	sperm specific antigen 2
chr1-166	chr1	191994132	191994334	+	10.9	0.778	5' UTR (NM_008937, exon 1 of 5)	5' UTR (NM_008937, exon 1 of 5)	326	NM_008937	19130	Mm.392678	NM_008937	ENSMUSG00000010175	Prox1	A230003G05Rik	prospero-related homeobox 1
chr8-450	chr8	34770943	34771145	+	10.9	0.737	intron (NM_010344, intron 1 of 12)	intron (NM_010344, intron 1 of 12)	7334	NM_010344	14782	Mm.489635	NM_010344	ENSMUSG00000031584	Gsr	AI325518|D8Ertd238e|Gr-1|Gr1	glutathione reductase
chr8-558	chr8	120692739	120692941	+	10.9	0.789	Intergenic	Intergenic	-114815	NM_019707	12554	Mm.334841	NM_019707	ENSMUSG00000031841	Cdh13	4932416G01Rik|Cdht|T-cadherin|Tcad	cadherin 13
chr1-130	chr1	74038117	74038319	+	10.9	0.789	intron (NM_027884, intron 11 of 34)	intron (NM_027884, intron 11 of 34)	-127178	NR_045311	109198	Mm.359721	NR_045311		6030407O03Rik	-	RIKEN cDNA 6030407O03 gene
chr4-219	chr4	154414702	154414904	+	10.9	0.684	Intergenic	Intergenic	-26336	NM_001042407	668173	Mm.133114	NM_001042407	ENSMUSG00000029047	Pex10	AV128229|Gm142	peroxisomal biogenesis factor 10
chr12-522	chr12	107533870	107534072	+	10.9	0.842	Intergenic	RMER6A|LTR|ERVK	151905	NR_036593	76639	Mm.375609	NR_036593		1700121N20Rik	-	RIKEN cDNA 1700121N20 gene
chr8-557	chr8	120523498	120523700	+	10.9	0.7	Intergenic	Intergenic	-197770	NM_026758	68533	Mm.181836	NM_026758	ENSMUSG00000031843	Mphosph6	1110001M01Rik|AA536809|C86426	M phase phosphoprotein 6
chr3-40	chr3	78907865	78908067	+	10.9	0.833	exon (NM_001099624, exon 3 of 24)	exon (NM_001099624, exon 3 of 24)	41831	NM_001099624	76089	Mm.462396	NM_001099624	ENSMUSG00000062232	Rapgef2	5830453M24Rik|CNRasGEF|Pdzgef1|RA-GEF-1|mKIAA0313|nRapGEP	Rap guanine nucleotide exchange factor (GEF) 2
chr13-71	chr13	55611809	55612011	+	10.9	0.545	intron (NM_001114088, intron 2 of 12)	intron (NM_001114088, intron 2 of 12)	2890	NM_026131	67399	Mm.275648	NM_001114087	ENSMUSG00000021493	Pdlim7	1110003B01Rik|2410002J21Rik|AV007930|Enigma	PDZ and LIM domain 7
chr3-43	chr3	89200333	89200535	+	10.9	0.895	intron (NR_040404, intron 1 of 1)	intron (NR_040404, intron 1 of 1)	2222	NR_040404	545539	Mm.393389	NR_040403		Gm15417	ENSMUSG00000074466|OTTMUSG00000021274	predicted gene 15417
chr8-479	chr8	89318703	89318905	+	10.9	0.667	Intergenic	Intergenic	-48899	NM_009172	20437	Mm.324553	NM_009172	ENSMUSG00000036840	Siah1a	AA982064|AI853500|Sinh1a	seven in absentia 1A
chr7-72	chr7	6123527	6123729	+	10.9	0.565	promoter-TSS (NM_001146024)	promoter-TSS (NM_001146024)	-487	NM_028316	72667	Mm.274089	NM_001146024	ENSMUSG00000044876	Zfp444	2810031J10Rik|6230401O10Rik|FLJ00134|mFLJ00134	zinc finger protein 444
chr8-404	chr8	8655234	8655436	+	10.9	0.75	intron (NM_010111, intron 1 of 4)	intron (NM_010111, intron 1 of 4)	5438	NM_010111	13642	Mm.209813	NM_010111	ENSMUSG00000001300	Efnb2	ELF-2|Epl5|Eplg5|Htk-L|LERK-5|Lerk5|NLERK-1	ephrin B2
chr7-121	chr7	148155318	148155520	+	10.9	0.882	exon (NM_026820, exon 3 of 3)	exon (NM_026820, exon 3 of 3)	1444	NM_001112715	68713	Mm.175661	NM_001112715	ENSMUSG00000025491	Ifitm1	1110036C17Rik|MGC107121|Mil-2|Mil2	interferon induced transmembrane protein 1
chr14-93	chr14	99783903	99784105	+	10.9	0.778	Intergenic	MTD|LTR|MaLR	86094	NM_009769	12224	Mm.30262	NM_009769	ENSMUSG00000005148	Klf5	4930520J07Rik|Bteb2|CKLF|IKLF	Kruppel-like factor 5
chr5-86	chr5	124876822	124877024	+	10.9	0.8	promoter-TSS (NM_001081203)	promoter-TSS (NM_001081203)	-1000	NM_001081203	243272	Mm.439104	NM_001081203	ENSMUSG00000038095	Sbno1	9330180L10Rik|AI849128|AW557836|BC021875|MGC28589|Sbno|mSno1|sno	sno, strawberry notch homolog 1 (Drosophila)
chr14-95	chr14	99856089	99856291	+	10.9	0.667	Intergenic	Intergenic	158280	NM_009769	12224	Mm.30262	NM_009769	ENSMUSG00000005148	Klf5	4930520J07Rik|Bteb2|CKLF|IKLF	Kruppel-like factor 5
chr12-440	chr12	100410404	100410606	+	10.9	0.875	Intergenic	B3|SINE|B2	-9487	NR_038130	67639	Mm.87374	NR_038130		4930474N09Rik	-	RIKEN cDNA 4930474N09 gene
chr12-532	chr12	108266557	108266759	+	10.9	0.722	Intergenic	Intergenic	-312124	NR_015512	71033	Mm.159404	NR_015512		4933406K04Rik	4930426M03Rik|4930485I22Rik|4933427G14Rik	RIKEN cDNA 4933406K04 gene
chr15-42	chr15	55096363	55096565	+	10.9	0.778	Intergenic	RMER10B|LTR|ERVL	-42841	NM_181277	12818	Mm.297859	NM_181277	ENSMUSG00000022371	Col14a1	5730412L22Rik|AW108078	collagen, type XIV, alpha 1
chr11-235	chr11	107273943	107274145	+	10.9	0.789	intron (NM_145823, intron 1 of 9)	intron (NM_145823, intron 1 of 9)	57990	NM_145823	71795	Mm.476186	NM_145823	ENSMUSG00000040430	Pitpnc1	1110020B03Rik|5830436L09Rik|AI662802|AI851387|C330017I21Rik|Dnr411|MGC118005|RDGBB|RDGBB1|rdgB-beta	phosphatidylinositol transfer protein, cytoplasmic 1
chr1-120	chr1	26741719	26741921	+	10.9	0.789	exon (NM_001033764, exon 2 of 2)	exon (NM_001033764, exon 2 of 2)	2485	NM_001033764	210940	Mm.297614	NM_001033764	ENSMUSG00000073722	4931408C20Rik	-	RIKEN cDNA 4931408C20 gene
chr16-53	chr16	57607196	57607398	+	10.9	0.778	promoter-TSS (NM_025599)	promoter-TSS (NM_025599)	-317	NM_025599	66497	Mm.425976	NM_025599	ENSMUSG00000022748	2610528E23Rik	1110001A06Rik|4930572F24Rik|AV099812|AV122629	RIKEN cDNA 2610528E23 gene
chr11-240	chr11	115335457	115335659	+	10.9	0.536	3' UTR (NM_001080934, exon 4 of 4)	3' UTR (NM_001080934, exon 4 of 4)	-1433	NM_177778	276905	Mm.38019	NM_177778	ENSMUSG00000057219	Armc7	A630084C13|BC023126|MGC27721	armadillo repeat containing 7
chr19-37	chr19	4152742	4152944	+	10.9	0.714	intron (NM_011778, intron 9 of 10)	intron (NM_011778, intron 9 of 10)	-1803	NM_016933	19265	Mm.329686	NM_016933	ENSMUSG00000045826	Ptprcap	AI605264|CD-45-AP|LPAP|LSM-1	protein tyrosine phosphatase, receptor type, C polypeptide-associated protein
chr12-470	chr12	103518852	103519054	+	10.9	0.65	Intergenic	Intergenic	-2331	NM_177620	217835	Mm.24145	NM_001161365	ENSMUSG00000044456	Rin3	6430500K07|C86933	Ras and Rab interactor 3
chr8-527	chr8	108480412	108480614	+	10.9	0.778	intron (NM_009195, intron 3 of 23)	intron (NM_009195, intron 3 of 23)	9502	NM_001253804	20498	Mm.396326	NM_001253804	ENSMUSG00000017765	Slc12a4	AW546649|KCC1|RBCKCC1	solute carrier family 12, member 4
chr2-63	chr2	139504702	139504904	+	10.9	0.706	intron (NM_001126490, intron 1 of 5)	intron (NM_001126490, intron 1 of 5)	889	NM_001126490	319909	Mm.41113	NM_001126490	ENSMUSG00000074766	Ism1	5430433G21Rik|AV354986|Ism|Isthmin	isthmin 1 homolog (zebrafish)
chr4-172	chr4	111269934	111270136	+	10.9	0.619	intron (NM_030231, intron 9 of 12)	intron (NM_030231, intron 9 of 12)	-122580	NM_026470	67946	Mm.275526	NM_026470	ENSMUSG00000034401	Spata6	1700062C23Rik|AI790763|Hash|KRP|Mash	spermatogenesis associated 6
chr14-79	chr14	84848090	84848292	+	10.9	0.737	exon (NM_001013753, exon 1 of 4)	exon (NM_001013753, exon 1 of 4)	4821	NM_001013753	219228	Mm.153643	NM_001013753	ENSMUSG00000035566	Pcdh17	C030033F14Rik|Gm78	protocadherin 17
chr19-36	chr19	3378390	3378592	+	10.9	0.706	exon (NM_013495, exon 15 of 19)	exon (NM_013495, exon 15 of 19)	-10378	NM_001039658	17771	Mm.209941	NM_010841	ENSMUSG00000024905	Mtl5	tesmin	metallothionein-like 5, testis-specific (tesmin)
chr14-76	chr14	76966691	76966893	+	10.9	0.75	Intergenic	Intergenic	-10096	NR_027699	72661	Mm.320384	NM_001160326	ENSMUSG00000052584	Serp2	2810032E02Rik|MGC118314	stress-associated endoplasmic reticulum protein family member 2
chr4-202	chr4	126143186	126143388	+	10.9	0.682	intron (NM_153403, intron 1 of 18)	intron (NM_153403, intron 1 of 18)	2378	NM_153403	236511	Mm.30800	NM_153403	ENSMUSG00000041530	Eif2c1	Ago1	eukaryotic translation initiation factor 2C, 1
chr18-47	chr18	90679257	90679459	+	10.9	0.789	promoter-TSS (NM_198295)	promoter-TSS (NM_198295)	-188	NM_198295	67988	Mm.268041	NM_198295	ENSMUSG00000024614	Tmx3	6430411B10Rik|A730024F05Rik|AV259382|Txndc10|mKIAA1830	thioredoxin-related transmembrane protein 3
chr12-419	chr12	88373193	88373395	+	10.9	0.762	intron (NM_172583, intron 1 of 24)	intron (NM_172583, intron 1 of 24)	5780	NM_172583	217733	Mm.110032	NM_172583	ENSMUSG00000034145	Tmem63c	4932420N09|9330187M14Rik	transmembrane protein 63c
chr1-156	chr1	138848713	138848915	+	10.9	0.765	intron (NM_030676, intron 1 of 8)	intron (NM_030676, intron 1 of 8)	1393	NM_001159769	26424	Mm.16794	NM_001159769	ENSMUSG00000026398	Nr5a2	AU020803|D1Ertd308e|Ftf|LRH-1	nuclear receptor subfamily 5, group A, member 2
chr13-69	chr13	53792226	53792428	+	10.9	0.778	Intergenic	Intergenic	-224178	NM_013601	17702	Mm.1763	NM_013601	ENSMUSG00000021469	Msx2	BB122635|Hox-8|Hox8|Hox8.1	homeobox, msh-like 2
chr19-48	chr19	24224772	24224974	+	10.9	0.882	intron (NM_011597, intron 1 of 22)	intron (NM_011597, intron 1 of 22)	23757	NM_001198985	21873	Mm.104744	NM_001198985	ENSMUSG00000024812	Tjp2	ZO-2	tight junction protein 2
chr4-146	chr4	42964696	42964898	+	10.9	0.722	Intergenic	Intergenic	-1169	NM_019874	56323	Mm.20437	NM_019874	ENSMUSG00000036052	Dnajb5	1110058L06Rik|AI462558|Hsc40|Hsp40-3	DnaJ (Hsp40) homolog, subfamily B, member 5
chr3-51	chr3	104621535	104621737	+	10.9	0.667	promoter-TSS (NM_001163441)	promoter-TSS (NM_001163441)	-155	NM_001163440	17454	Mm.1597	NM_001163440	ENSMUSG00000002227	Mov10	C77703|Mov-10	Moloney leukemia virus 10
chr19-60	chr19	45367203	45367405	+	10.9	0.765	Intergenic	Intergenic	-57578	NM_010691	16814	Mm.116815	NM_010691	ENSMUSG00000025216	Lbx1	Lbx1h	ladybird homeobox homolog 1 (Drosophila)
chr11-201	chr11	67288267	67288469	+	10.9	0.65	Intergenic	Intergenic	-58132	NM_008088	14457	Mm.152121	NM_001109657	ENSMUSG00000033066	Gas7	AW124766|B230343A10Rik|Gas7-cb	growth arrest specific 7
chr18-37	chr18	36614097	36614299	+	10.9	0.737	promoter-TSS (NM_026027)	promoter-TSS (NM_026027)	-49	NM_026027	67199	Mm.30184	NM_026027	ENSMUSG00000024346	Pfdn1	2700086I23Rik|AA408327|AU044714	prefoldin 1
chr6-232	chr6	135146809	135147011	+	10.9	0.591	Intergenic	Intergenic	-1095	NM_028982	74525	Mm.34182	NM_028982	ENSMUSG00000030207	8430419L09Rik	KIAA1467|Kiaa1467|mKIAA1467	RIKEN cDNA 8430419L09 gene
chr6-225	chr6	128385864	128386066	+	10.9	0.722	intron (NM_010219, intron 2 of 9)	intron (NM_010219, intron 2 of 9)	2684	NM_010219	14228	Mm.12758	NM_010219	ENSMUSG00000030357	Fkbp4	59kDa|AL022792|AW208983|FKBP-4|FKBP-52|FKBP52|FKPB52|p59	FK506 binding protein 4
chr6-197	chr6	121588253	121588455	+	10.9	0.778	exon (NM_175628, exon 2 of 36)	exon (NM_175628, exon 2 of 36)	2163	NM_175628	232345	Mm.30151	NM_175628	ENSMUSG00000030111	A2m	A2mp	alpha-2-macroglobulin
chr3-60	chr3	138539573	138539775	+	10.9	0.609	intron (NM_019571, intron 2 of 7)	intron (NM_019571, intron 2 of 7)	134515	NM_019571	56224	Mm.31927	NM_019571	ENSMUSG00000028152	Tspan5	2810455A09Rik|4930505M03Rik|AU024142|NET-4|Tm4sf9	tetraspanin 5
chr16-58	chr16	91052276	91052478	+	10.9	0.667	Intergenic	Intergenic	-7753	NM_026110	67367	Mm.486412	NM_026110	ENSMUSG00000022974	Gcfc1	1810007M14Rik|C21orf66|Gcfc	GC-rich sequence DNA-binding factor 1
chr11-213	chr11	88481621	88481823	+	10.9	0.64	intron (NM_054043, intron 5 of 13)	intron (NM_054043, intron 5 of 13)	97821	NM_054043	76626	Mm.474737	NM_001201341	ENSMUSG00000069769	Msi2	1700105C15Rik|AI451722|AI563628|AW489193|MGC118040|MGC130496|Msi2h	Musashi homolog 2 (Drosophila)
chr3-58	chr3	135592073	135592275	+	10.9	0.81	Intergenic	MTE2b|LTR|MaLR	-88941	NR_040540	71038		NR_040540		4933401H06Rik	-	RIKEN cDNA 4933401H06 gene
chr2-46	chr2	31989351	31989553	+	10.9	0.789	Intergenic	B1F2|SINE|Alu	-17216	NM_172661	227723	Mm.25504	NM_001159634	ENSMUSG00000039262	Prrc2b	5830434P21Rik|AI173903|Bat2l|Bat2l1|D430039P21|mKIAA0515	proline-rich coiled-coil 2B
chr5-71	chr5	112917315	112917517	+	10.9	0.824	intron (NM_001253916, intron 1 of 16)	intron (NM_001253916, intron 1 of 16)	38970	NM_001177504	625464	Mm.389676	NM_001177504	ENSMUSG00000072722	Gm6588	EG625464	predicted gene 6588
chr12-426	chr12	91201329	91201531	+	10.9	0.778	intron (NM_001252074, intron 1 of 6)	intron (NM_001252074, intron 1 of 6)	150534	NM_001252074	18191	Mm.487864	NM_001198587	ENSMUSG00000066392	Nrxn3	4933401A11Rik|6332407J11|9330112C09Rik|D12Bwg0831e	neurexin III
chr10-57	chr10	22055972	22056174	+	10.9	0.773	intron (NM_009018, intron 5 of 5)	Lx8|LINE|L1	-25627	NM_020030	56554	Mm.458004	NM_020030	ENSMUSG00000078452	Raet1d	MGC118478|RAE-1delta	retinoic acid early transcript delta
chr10-83	chr10	127746277	127746479	+	10.9	0.875	intron (NM_001252326, intron 6 of 25)	intron (NM_001252326, intron 6 of 25)	5987	NM_001252326	103135	Mm.489673	NM_001252326	ENSMUSG00000005682	Pan2	1200014O24Rik|AI047843|AW742773|Usp52|mKIAA0710	PAN2 polyA specific ribonuclease subunit homolog (S. cerevisiae)
chr8-575	chr8	123526080	123526282	+	10.9	0.789	Intergenic	Intergenic	80751	NR_045471	68790	Mm.246916	NR_045471		1110050K14Rik	-	RIKEN cDNA 1110050K14 gene
chr17-132	chr17	36232226	36232428	+	10.9	0.75	Intergenic	Intergenic	-11133	NM_008199	14963	Mm.477808	NM_008199	ENSMUSG00000073406	H2-Bl	H2-B1	histocompatibility 2, blastocyst
chr8-545	chr8	113494536	113494738	+	10.9	0.714	3' UTR (NM_009179, exon 7 of 7)	3' UTR (NM_009179, exon 7 of 7)	27086	NM_007916	13680	Mm.287901	NM_007916	ENSMUSG00000015023	Ddx19a	DBP5|Ddx19|Eif4a-rs1	DEAD (Asp-Glu-Ala-Asp) box polypeptide 19a
chr7-90	chr7	52125373	52125575	+	10.9	0.625	promoter-TSS (NM_133949)	promoter-TSS (NM_133949)	-316	NM_133949	84113	Mm.470511	NM_133949	ENSMUSG00000038502	Ptov1	1110030G05Rik|AU041779|Gcap3	prostate tumor over expressed gene 1
chr8-437	chr8	24739749	24739951	+	10.9	0.684	Intergenic	Intergenic	-40283	NM_177086	320158	Mm.121274	NM_177086	ENSMUSG00000037492	Zmat4	9630048M01Rik|MGC90808	zinc finger, matrin type 4
chr6-204	chr6	124880775	124880977	+	10.9	0.889	promoter-TSS (NM_145385)	promoter-TSS (NM_145385)	-530	NM_145385	30853	Mm.29737	NM_001170341	ENSMUSG00000030120	Mlf2	AI256856|AU018944|C77284	myeloid leukemia factor 2
chr9-72	chr9	46622889	46623091	+	10.9	0.545	Intergenic	Intergenic	-98696	NR_015605	73040	Mm.265384	NR_015605		2900052N01Rik	AU067665	RIKEN cDNA 2900052N01 gene
chr14-103	chr14	104201646	104201848	+	10.9	0.789	Intergenic	Lx5|LINE|L1	41166	NM_007904	13618	Mm.229532	NM_001136061	ENSMUSG00000022122	Ednrb	AU022549|ET-B|ET>B<|ETR-b|ETb|Sox10m1|s	endothelin receptor type B
chr9-87	chr9	102620556	102620758	+	10.9	0.737	intron (NM_019764, intron 1 of 9)	CpG	523	NM_019764	56332	Mm.21145	NM_019764	ENSMUSG00000032531	Amotl2	AW549739|C79691|Lccp|MASCOT|mKIAA0989	angiomotin-like 2
chr4-141	chr4	9024232	9024434	+	10.9	0.778	Intergenic	Intergenic	-172131	NM_028940	74438	Mm.473368	NM_028940	ENSMUSG00000041216	Clvs1	4933402J24Rik|Clvl1|Rlbp1l1	clavesin 1
chr12-516	chr12	107221538	107221740	+	10.9	0.722	Intergenic	ID_B1|SINE|B4	-26834	NM_011705	22367	Mm.2981	NM_001029843	ENSMUSG00000021115	Vrk1	51PK	vaccinia related kinase 1
chr19-58	chr19	44745514	44745716	+	10.9	0.682	Intergenic	Intergenic	-86269	NM_011037	18504	Mm.192158	NM_011037	ENSMUSG00000004231	Pax2	Opdc|Pax-2	paired box gene 2
chr4-153	chr4	62356771	62356973	+	10.9	0.818	intron (NM_134257, intron 11 of 15)	intron (NM_134257, intron 11 of 15)	76166	NM_134257	50780	Mm.286753	NM_001081650	ENSMUSG00000059810	Rgs3	4930506N09Rik|C2PA-RGS3|C2pa|PDZ-RGS3|RGS3S	regulator of G-protein signaling 3
chr9-98	chr9	120510968	120511170	+	10.9	0.64	Intergenic	Intergenic	30435	NM_025974	67115	Mm.289810	NM_025974	ENSMUSG00000025794	Rpl14	3100001N19Rik|AA407502|AL022816|CAG-ISL-7|CTG-B33|L14	ribosomal protein L14
chr10-76	chr10	92718119	92718321	+	10.9	0.65	intron (NM_013508, intron 3 of 4)	intron (NM_013508, intron 3 of 4)	55684	NM_013508	13713	Mm.4454	NM_205536	ENSMUSG00000008398	Elk3	D430049E23Rik|Erp|Etrp|Net|Sap-2	ELK3, member of ETS oncogene family
chr11-222	chr11	97745637	97745839	+	10.9	0.654	promoter-TSS (NM_001081435)	promoter-TSS (NM_001081435)	-270	NM_001081435	72973	Mm.245939	NM_001081435	ENSMUSG00000070336	Fbxo47	2900052P03Rik|Gm1562|MGC118329	F-box protein 47
chr8-491	chr8	91176518	91176720	+	10.9	0.682	intron (NM_145857, intron 1 of 12)	intron (NM_145857, intron 1 of 12)	5373	NM_145857	257632	Mm.222633	NM_145857	ENSMUSG00000055994	Nod2	ACUG|BLAU|CD|Card15|F830032C23Rik|IBD1|Nlrc2	nucleotide-binding oligomerization domain containing 2
chr8-613	chr8	129476281	129476483	+	10.9	0.833	intron (NM_172762, intron 8 of 10)	intron (NM_172762, intron 8 of 10)	-6561	NM_024214	67952	Mm.489811	NM_024214	ENSMUSG00000058779	Tomm20	1810060K07Rik|BB284719|Gm19268|MAS20|MGC117642|MGC6333|MOM19|TOM20|mKIAA0016	translocase of outer mitochondrial membrane 20 homolog (yeast)
chr4-205	chr4	133050276	133050478	+	10.9	0.636	intron (NM_001081156, intron 1 of 1)	B1_Mur4|SINE|Alu	4088	NM_001081156	69539	Mm.151594	NM_001081156	ENSMUSG00000056596	Trnp1	2300002D11Rik|MGC57108|Trnp	TMF1-regulated nuclear protein 1
chr16-42	chr16	17932293	17932495	+	10.9	0.81	Intergenic	Intergenic	-4082	NM_153150	13358	Mm.229291	NM_153150	ENSMUSG00000003528	Slc25a1	1300019P08Rik|2610100G11Rik|AI194714|Ctp|Dgsj|MGC47055|Slc20a3	solute carrier family 25 (mitochondrial carrier, citrate transporter), member 1
chr9-79	chr9	61142672	61142874	+	10.9	0.737	Intergenic	Intergenic	-1157	NR_045334	622037	Mm.126243	NR_045334		B930092H01Rik	-	RIKEN cDNA B930092H01 gene
chr17-112	chr17	29230174	29230376	+	10.9	0.778	promoter-TSS (NM_007669)	promoter-TSS (NM_007669)	-442	NM_007669	12575	Mm.195663	NM_001111099	ENSMUSG00000023067	Cdkn1a	CAP20|CDKI|CIP1|Cdkn1|P21|SDI1|Waf1|mda6|p21Cip1|p21WAF	cyclin-dependent kinase inhibitor 1A (P21)
chr12-382	chr12	85792177	85792379	+	10.9	0.625	promoter-TSS (NM_173756)	promoter-TSS (NM_173756)	-180	NM_173756	217708	Mm.311904	NM_173756	ENSMUSG00000085793	Lin52	5830457H20Rik	lin-52 homolog (C. elegans)
chr8-535	chr8	111536660	111536862	+	10.9	0.778	Intergenic	Intergenic	76001	NR_037295	100526511		NR_037295		Mir3108	mmu-mir-3108	microRNA 3108
chr7-108	chr7	103361053	103361255	+	10.9	0.65	intron (NM_011858, intron 1 of 32)	intron (NM_011858, intron 1 of 32)	2007	NM_011858	23966	Mm.391678	NM_011858	ENSMUSG00000048078	Odz4	Doc4|ELM2|R75022|Ten-m4|l(7)-3Rn|l7Rn3|mKIAA1302	odd Oz/ten-m homolog 4 (Drosophila)
chr11-198	chr11	60013259	60013461	+	10.9	0.684	TTS (NM_009021)	TTS (NM_009021)	20746	NM_011480	20787	Mm.278701	NM_011480	ENSMUSG00000020538	Srebf1	ADD-1|ADD1|D630008H06|SREBP-1|SREBP-1a|SREBP-1c|SREBP1|SREBP1c|bHLHd1	sterol regulatory element binding transcription factor 1
chr7-99	chr7	53648852	53649054	+	10.9	0.882	Intergenic	Intergenic	-2885	NM_008421	16502	Mm.249386	NM_177153	ENSMUSG00000058975	Kcnc1	C230009H10Rik|KShIIIB|KV4|Kcr2-1|Kv3.1|NGK2|Shaw	potassium voltage gated channel, Shaw-related subfamily, member 1
chr17-99	chr17	21703769	21703971	+	10.9	0.789	promoter-TSS (NM_001002008)	promoter-TSS (NM_001002008)	-140	NM_001002008	381066	Mm.441097	NM_001002008	ENSMUSG00000067931	Zfp948	-	zinc finger protein 948
chr2-57	chr2	93111813	93112015	+	10.9	0.824	intron (NM_183180, intron 2 of 9)	intron (NM_183180, intron 2 of 9)	62730	NM_183180	241556	Mm.458358	NM_183180	ENSMUSG00000027217	Tspan18	2610042G18Rik|6720430O15|BB226562	tetraspanin 18
chr8-418	chr8	12569296	12569498	+	10.9	0.7	Intergenic	Intergenic	-3652	NM_024279	78634	Mm.116871	NM_024279	ENSMUSG00000010435	Spaca7	1700094C09Rik|MGC58425	sperm acrosome associated 7
chr19-64	chr19	48284400	48284602	+	10.9	0.833	intron (NM_025696, intron 1 of 26)	intron (NM_025696, intron 1 of 26)	3986	NM_025696	66673	Mm.70980	NM_025696	ENSMUSG00000063434	Sorcs3	6330404A12Rik|AW045579	sortilin-related VPS10 domain containing receptor 3
chr17-126	chr17	34167684	34167886	+	10.9	0.579	promoter-TSS (NM_001205214)	promoter-TSS (NM_001205214)	850	NM_001077709	14977	Mm.18556	NM_001077709	ENSMUSG00000024327	Slc39a7	AA408174|AI117660|AL024048|H-2Ke4|H2-Ke4|Ke-4|Ke4|MGC143814|MGC143815|Ring5|Zip7	solute carrier family 39 (zinc transporter), member 7
chr15-51	chr15	88299458	88299660	+	10.9	0.938	Intergenic	Intergenic	-131173	NM_027306	70073	Mm.45306	NM_027306		Zdhhc25	1700030J15Rik	zinc finger, DHHC domain containing 25
chr6-164	chr6	108482587	108482789	+	10.9	0.75	intron (NM_010585, intron 60 of 61)	intron (NM_010585, intron 60 of 61)	90473	NR_040757	75394	Mm.395061	NR_040757		0610040F04Rik	-	RIKEN cDNA 0610040F04 gene
chr2-66	chr2	155770066	155770268	+	10.9	0.684	intron (NM_008109, intron 1 of 1)	intron (NM_008109, intron 1 of 1)	933	NM_008109	14563	Mm.4744	NM_008109	ENSMUSG00000038259	Gdf5	Cdmp-1|bp|brp	growth differentiation factor 5
chr8-447	chr8	28005915	28006117	+	10.9	0.833	Intergenic	Intergenic	-71121	NR_045904	72316		NR_045904		2310008N11Rik	-	RIKEN cDNA 2310008N11 gene
chr11-249	chr11	118917511	118917713	+	10.9	0.941	Intergenic	Intergenic	-15385	NM_013926	30951	Mm.99953	NM_013926	ENSMUSG00000025578	Cbx8	Pc3	chromobox homolog 8 (Drosophila Pc class)
chr8-468	chr8	86354121	86354323	+	10.9	0.842	Intergenic	B3|SINE|B2	-69775	NM_181039	330814	Mm.260733	NM_181039	ENSMUSG00000013033	Lphn1	2900070I05Rik|AI182398|CLIBA|Lec2|MGC109680|mKIAA0821	latrophilin 1
chr7-86	chr7	31016906	31017108	+	10.9	0.762	promoter-TSS (NM_025548)	promoter-TSS (NM_025548)	41	NM_025548	66411	Mm.27947	NM_025548	ENSMUSG00000006095	Tbcb	2410007D12Rik|AU041393|CG22|CKAPI|Ckap1	tubulin folding cofactor B
chr10-66	chr10	77707695	77707897	+	10.9	0.667	promoter-TSS (NM_001081055)	promoter-TSS (NM_001081055)	-409	NM_001081055	216131	Mm.27539	NM_001081055	ENSMUSG00000000374	Trappc10	B230307C21Rik|Gm870|Tmem1	trafficking protein particle complex 10
chr18-44	chr18	77799366	77799568	+	10.9	0.7	intron (NM_001164504, intron 1 of 7)	intron (NM_001164504, intron 1 of 7)	4408	NM_001164504	225743	Mm.23293	NM_001164504	ENSMUSG00000025427	Rnf165	2900024M11Rik|AI427432|G630064H08Rik|Gm96	ring finger protein 165
chr10-78	chr10	126500159	126500361	+	10.9	0.889	promoter-TSS (NM_009870)	promoter-TSS (NM_009870)	-399	NM_009870	12567	Mm.6839	NM_009870	ENSMUSG00000006728	Cdk4	Crk3	cyclin-dependent kinase 4
chr5-68	chr5	60587939	60588141	+	10.9	0.938	Intergenic	Lx4B|LINE|L1	-210799	NR_040682	71057	Mm.50817	NR_040682		4933402J10Rik	-	RIKEN cDNA 4933402J10 gene
chr8-538	chr8	113026254	113026456	+	10.9	0.778	intron (NM_172916, intron 30 of 86)	intron (NM_172916, intron 30 of 86)	-116183	NM_146216	234729	Mm.471242	NM_146216	ENSMUSG00000010936	Vac14	AA959718|BC032215|D8Wsu151e|MGC38230|Tax1bp2|Trx|ingls	Vac14 homolog (S. cerevisiae)
chr12-484	chr12	105103710	105103912	+	10.9	0.632	Intergenic	Intergenic	-1982	NM_009243	20700	Mm.439692	NM_001252569	ENSMUSG00000066366	Serpina1a	Aat-2|Aat2|Dom1|MGC117839|PI1|Spi1-1|Spi1-3	serine (or cysteine) peptidase inhibitor, clade A, member 1A
chrX-34	chrX	126295877	126296079	+	10.9	0.706	intron (NM_172493, intron 1 of 26)	L1VL2|LINE|L1	11700	NM_172493	54004	Mm.10763	NM_017398	ENSMUSG00000034480	Diap2	Dia3|Diaph2|Drf2|E430022I22Rik	diaphanous homolog 2 (Drosophila)
chr4-210	chr4	146679751	146679953	+	10.9	0.812	intron (NM_001039209, intron 1 of 2)	intron (NM_001039209, intron 1 of 2)	129877	NM_001039209	195531	Mm.489132	NM_001039209		Gm13152	MGC60813|MGC76795|OTTMUSG00000010671	predicted gene 13152
chr7-110	chr7	119166356	119166558	+	10.9	0.833	promoter-TSS (NM_177249)	promoter-TSS (NM_177249)	-563	NM_133758	74996	Mm.16974	NM_133758	ENSMUSG00000059263	Usp47	4930502N04Rik|A630020C16Rik|MGC118655	ubiquitin specific peptidase 47
chr11-195	chr11	35597901	35598103	+	10.9	0.765	intron (NM_145962, intron 6 of 6)	intron (NM_145962, intron 6 of 6)	2104	NR_029754	723824		NR_029754		Mir103-1	Mirn103-1	microRNA 103-1
chr19-43	chr19	6436319	6436521	+	10.9	0.938	intron (NM_020253, intron 2 of 22)	intron (NM_020253, intron 2 of 22)	17682	NM_020253	18190	Mm.414022	NM_001205234	ENSMUSG00000033768	Nrxn2	6430591O13Rik|mKIAA0921	neurexin II
chr17-122	chr17	30950016	30950218	+	10.9	0.762	exon (NM_013811, exon 82 of 93)	exon (NM_013811, exon 82 of 93)	-88695	NM_021332	14652	Mm.390969	NM_021332	ENSMUSG00000024027	Glp1r	GLP-1R|GLP1Rc	glucagon-like peptide 1 receptor
chr17-113	chr17	29312348	29312550	+	10.9	0.824	intron (NM_153166, intron 11 of 20)	intron (NM_153166, intron 11 of 20)	40448	NM_001002786	442827	Mm.440341	NM_001002786	ENSMUSG00000064147	Rab44	9830134C10Rik	RAB44, member RAS oncogene family
chr8-539	chr8	113263413	113263615	+	10.9	0.737	3' UTR (NM_198625, exon 14 of 14)	3' UTR (NM_198625, exon 14 of 14)	18130	NM_198625	244654	Mm.334807	NM_198625	ENSMUSG00000033763	Mtss1l	ABBA|MGC79213	metastasis suppressor 1-like
chr7-111	chr7	129422516	129422718	+	10.9	0.727	Intergenic	Lx8|LINE|L1	-10022	NM_008855	18751	Mm.446371	NM_008855	ENSMUSG00000052889	Prkcb	A130082F03Rik|PKC-Beta|Pkcb|Prkcb1|Prkcb2	protein kinase C, beta
chr15-41	chr15	34454447	34454649	+	10.9	0.824	intron (NM_152894, intron 14 of 16)	L1_Mus3|LINE|L1	29482	NM_152894	67724	Mm.248779	NM_026340	ENSMUSG00000022325	Pop1	4932434G09Rik|MGC36536	processing of precursor 1, ribonuclease P/MRP family, (S. cerevisiae)
chr3-53	chr3	105932239	105932441	+	10.9	0.765	intron (NM_023186, intron 8 of 10)	L1_Mus4|LINE|L1	16040	NM_023186	81600	Mm.46418	NM_023186	ENSMUSG00000062778	Chia	2200003E03Rik|AMCase|YNL	chitinase, acidic
chr7-89	chr7	50817568	50817770	+	10.9	0.75	promoter-TSS (NM_001008549)	promoter-TSS (NM_001008549)	-71	NM_001008549	210104	Mm.333821	NM_001008549	ENSMUSG00000056592	Zfp658	MGC102645	zinc finger protein 658
chr14-65	chr14	41789422	41789624	+	10.9	0.8	Intergenic	Intergenic	-9427	NM_145928	52588	Mm.28876	NM_145928	ENSMUSG00000037824	Tspan14	AA958793|D14Ertd226e|MGC36554|Tm4sf14	tetraspanin 14
chr8-476	chr8	87607004	87607206	+	10.9	0.722	promoter-TSS (NM_010764)	promoter-TSS (NM_010764)	-63	NM_010764	17159	Mm.4219	NM_010764	ENSMUSG00000005142	Man2b1	AW107687|LAMAN	mannosidase 2, alpha B1
chr8-413	chr8	11746292	11746494	+	10.9	0.737	intron (NM_001113517, intron 1 of 18)	intron (NM_001113517, intron 1 of 18)	-11937	NM_017402	54126	Mm.244068	NM_001113517	ENSMUSG00000031511	Arhgef7	Cool|PIX|Pak3bp|betaPix|betaPix-b|betaPix-c|cool-1|mKIAA0142|p85Cool1|p85SPR	Rho guanine nucleotide exchange factor (GEF7)
chr5-82	chr5	122386277	122386479	+	10.9	0.842	intron (NM_007804, intron 2 of 22)	intron (NM_007804, intron 2 of 22)	87341	NM_175474	231717	Mm.12654	NM_175474	ENSMUSG00000044134	Fam109a	A230106M15Rik|AU017694|IPIP27A|Ses1	family with sequence similarity 109, member A
chr13-64	chr13	38251558	38251760	+	10.9	0.941	intron (NM_023842, intron 1 of 23)	ID|SINE|ID	8496	NM_023842	109620	Mm.355327	NM_023842	ENSMUSG00000054889	Dsp	2300002E22Rik|5730453H04Rik|AA407887|AA407888|AW109828|DP	desmoplakin
chr5-76	chr5	114806686	114806888	+	10.9	0.684	intron (NM_001164573, intron 21 of 30)	intron (NM_001164573, intron 21 of 30)	23727	NM_026145	330171	Mm.238285	NM_001159941	ENSMUSG00000001098	Kctd10	AW536343|C87062|MGC11654|mBACURD3	potassium channel tetramerisation domain containing 10
chr8-463	chr8	81001606	81001808	+	10.9	0.833	Intergenic	B4A|SINE|B4	31120	NM_001252089	19656	Mm.24718	NM_001252089	ENSMUSG00000037070	Rbmxl1	Hnrpg|MGC102184|Rbmx|Rbmxrt	RNA binding motif protein, X linked-like-1
chr16-48	chr16	22857556	22857758	+	10.9	0.636	promoter-TSS (NM_026400)	promoter-TSS (NM_026400)	-15	NM_001081368	70573	Mm.68291	NM_001081368	ENSMUSG00000004462	Tbccd1	5730478M09Rik|AU015083|BB165076	TBCC domain containing 1
chr5-79	chr5	119055911	119056113	+	10.9	0.778	intron (NM_172424, intron 2 of 30)	MTE2a|LTR|MaLR	45284	NM_172424	76199	Mm.206238	NM_172424	ENSMUSG00000018076	Med13l	2210413I17Rik|6330591G05Rik|9030618F05Rik|Thrap2|Trap240L|mKIAA1025	mediator complex subunit 13-like
chr13-74	chr13	69657211	69657413	+	10.9	0.824	intron (NM_001169131, intron 1 of 12)	PB1D10|SINE|Alu	15430	NM_198600	210106	Mm.315959	NM_001169131	ENSMUSG00000034575	Papd7	LAK-1|MGC69673|POLK|Pols|TRF4|TRF4-1	PAP associated domain containing 7
chr14-61	chr14	7762400	7762602	+	10.9	0.684	Intergenic	Intergenic	97462	NM_001164727	100038847	Mm.483857	NM_001164727	ENSMUSG00000072735	Gm10406	ENSMUSG00000072735	predicted gene 10406
chr1-162	chr1	167710557	167710759	+	10.9	0.789	Intergenic	Intergenic	-8154	NM_031162	12503	Mm.475205	NM_001113391	ENSMUSG00000005763	Cd247	4930549J05Rik|A430104F18Rik|AW552088|Cd3|Cd3-eta|Cd3-zeta|Cd3h|Cd3z|Cd3zeta|T3z|Tcrk|Tcrz	CD247 antigen
chr12-455	chr12	101614310	101614512	+	10.9	0.609	exon (NM_001033213, exon 14 of 20)	exon (NM_001033213, exon 14 of 20)	99592	NR_045741	100038713	Mm.470751	NR_045741		Gm10432	ENSMUSG00000072882	predicted gene 10432
chr9-97	chr9	120480278	120480480	+	10.9	0.842	promoter-TSS (NM_025974)	promoter-TSS (NM_025974)	-255	NM_025974	67115	Mm.289810	NM_025974	ENSMUSG00000025794	Rpl14	3100001N19Rik|AA407502|AL022816|CAG-ISL-7|CTG-B33|L14	ribosomal protein L14
chr7-118	chr7	135414343	135414545	+	10.9	0.737	TTS (NM_145590)	TTS (NM_145590)	5233	NM_133254	246787	Mm.38870	NM_133254	ENSMUSG00000030781	Slc5a2	Sglt2	solute carrier family 5 (sodium/glucose cotransporter), member 2
chr3-48	chr3	101253989	101254191	+	10.9	0.875	intron (NM_207205, intron 7 of 10)	intron (NM_207205, intron 7 of 10)	73042	NM_207205	78908	Mm.489667	NM_207205	ENSMUSG00000042035	Igsf3	1700016K10Rik|2810035F16Rik|4833439O17Rik|mKIAA0466	immunoglobulin superfamily, member 3
chr4-206	chr4	133313352	133313554	+	10.9	0.667	Intergenic	Intergenic	-3927	NM_001080819	93760	Mm.22478	NM_001080819	ENSMUSG00000007880	Arid1a	1110030E03Rik|BAF250a|Osa1|Smarcf1	AT rich interactive domain 1A (SWI-like)
chr12-429	chr12	93334096	93334298	+	10.9	0.75	Intergenic	Lx|LINE|L1	-246600	NM_011344	20338	Mm.250605	NM_001039089	ENSMUSG00000020964	Sel1l	AW493766|KIAA4137|Sel1h|mKIAA4137	sel-1 suppressor of lin-12-like (C. elegans)
chr5-91	chr5	137506536	137506738	+	10.9	0.636	intron (NM_001039385, intron 1 of 1)	CpG	472	NM_001039385	381677	Mm.389697	NM_001039385	ENSMUSG00000037428	Vgf	Gm1052	VGF nerve growth factor inducible
chr5-97	chr5	147049877	147050079	+	10.9	0.938	intron (NM_153599, intron 1 of 12)	intron (NM_153599, intron 1 of 12)	6727	NM_153599	264064	Mm.260576	NM_181570	ENSMUSG00000029635	Cdk8	MGC37111	cyclin-dependent kinase 8
chr15-46	chr15	77194296	77194498	+	10.9	0.7	Intergenic	Intergenic	35143	NM_029419	75761	Mm.232636	NM_001164640	ENSMUSG00000010601	Apol7a	9130022K13Rik|Apol3	apolipoprotein L 7a
chr17-127	chr17	35068620	35068822	+	10.9	0.938	intron (NM_010893, intron 1 of 5)	intron (NM_010893, intron 1 of 5)	523	NM_010893	18010	Mm.8856	NM_010893	ENSMUSG00000007038	Neu1	AA407268|AA407316|Aglp|Apl|Bat-7|Bat7|G9|Map-2|Neu|Neu-1	neuraminidase 1
chr12-646	chr12	114421890	114422092	+	10.9	0.833	Intergenic	Intergenic	-2123	NM_153776	69195	Mm.313244	NM_153776	ENSMUSG00000049036	Tmem121	2410008J05Rik|Hole	transmembrane protein 121
chr1-153	chr1	137265703	137265905	+	10.9	0.696	Intergenic	Intergenic	5836	NM_175259	77552	Mm.41407	NM_175259	ENSMUSG00000041889	Shisa4	9330132O05Rik|Tmem58|mShisa4	shisa homolog 4 (Xenopus laevis)
chr8-458	chr8	74083045	74083247	+	10.9	0.625	promoter-TSS (NM_001100462)	promoter-TSS (NM_001100462)	-376	NM_001100462	434325	Mm.33613	NM_001100462	ENSMUSG00000043664	Tmem221	-	transmembrane protein 221
chr11-217	chr11	95276050	95276252	+	10.9	0.652	intron (NM_025287, intron 2 of 10)	intron (NM_025287, intron 2 of 10)	754	NM_025287	20747	Mm.395285	NM_025287	ENSMUSG00000057522	Spop	AI315626|Pcif1|TEF2	speckle-type POZ protein
chr8-552	chr8	116631892	116632094	+	10.9	0.632	Intergenic	Intergenic	-25486	NM_024446	67528	Mm.27889	NM_024437	ENSMUSG00000031767	Nudt7	1300007B24Rik|2210404C19Rik	nudix (nucleoside diphosphate linked moiety X)-type motif 7
chr4-162	chr4	106228993	106229195	+	10.9	0.895	Intergenic	B4A|SINE|B4	-4549	NM_053272	74754	Mm.133370	NM_053272	ENSMUSG00000034926	Dhcr24	2310076D10Rik|5830417J06Rik|mKIAA0018	24-dehydrocholesterol reductase
chr8-514	chr8	98446208	98446410	+	10.9	0.652	Intergenic	Intergenic	-34044	NM_010325	14719	Mm.230169	NM_010325	ENSMUSG00000031672	Got2	AL022787|FABP-pm|Got-2|MGC102129|MGC115763|mAspAT	glutamate oxaloacetate transaminase 2, mitochondrial
chr2-50	chr2	65253092	65253294	+	10.9	0.938	Intergenic	Intergenic	-51110	NM_177074	320106	Mm.227703	NM_177074	ENSMUSG00000061171	Slc38a11	9330158F14Rik	solute carrier family 38, member 11
chr5-64	chr5	31504708	31504910	+	10.9	0.789	promoter-TSS (NM_175311)	promoter-TSS (NM_175311)	-133	NM_175311	101023	Mm.45033	NM_001177901	ENSMUSG00000043059	Zfp513	AW990386|D430028M17Rik|Znf513	zinc finger protein 513
chr19-59	chr19	45224726	45224928	+	10.9	0.824	promoter-TSS (NM_021901)	promoter-TSS (NM_021901)	-378	NM_021901	21908	Mm.391203	NM_021901	ENSMUSG00000025215	Tlx1	Hox-11|Hox11	T cell leukemia, homeobox 1
chr8-473	chr8	87469149	87469351	+	10.9	0.773	Intergenic	Intergenic	-1640	NM_144929	234542	Mm.461701	NM_144929	ENSMUSG00000048617	Rtbdn	A330096I21Rik|BC022744|MGC31644|MGC38683|MGC38855|Rtbnd	retbindin
chr3-41	chr3	84553779	84553981	+	10.9	0.778	Intergenic	Intergenic	-65619	NM_001177773	50754	Mm.196475	NM_001177773	ENSMUSG00000028086	Fbxw7	1110001A17Rik|AGO|Cdc4|Fbw7|Fbwd6|Fbx30|Fbxo30|Fbxw6|SEL-10	F-box and WD-40 domain protein 7
chr12-422	chr12	88767695	88767897	+	10.9	0.833	Intergenic	Intergenic	10911	NR_037228	100526546		NR_037228		Mir3068	mmu-mir-3068	microRNA 3068
chr18-26	chr18	6409516	6409718	+	10.9	0.6	Intergenic	RLTR41|LTR|ERV1	81027	NR_035446	100316773		NR_035446		Mir1893	Mirn1893|mmu-mir-1893	microRNA 1893
chr8-612	chr8	129469197	129469399	+	10.9	0.7	intron (NM_024214, intron 1 of 4)	intron (NM_024214, intron 1 of 4)	523	NM_024214	67952	Mm.489811	NM_024214	ENSMUSG00000058779	Tomm20	1810060K07Rik|BB284719|Gm19268|MAS20|MGC117642|MGC6333|MOM19|TOM20|mKIAA0016	translocase of outer mitochondrial membrane 20 homolog (yeast)
chr7-78	chr7	20334905	20335107	+	10.9	0.667	promoter-TSS (NM_001159724)	promoter-TSS (NM_001159724)	-84	NM_001159724	19294	Mm.4341	NM_001159724	ENSMUSG00000062300	Pvrl2	AI325026|AI987993|Cd112|MPH|Pvr|Pvs|nectin-2	poliovirus receptor-related 2
chr12-573	chr12	111339384	111339586	+	10.9	0.56	Intergenic	L1MEc|LINE|L1	56798	NR_045466	67280	Mm.390495	NR_045466		3110009F21Rik	-	RIKEN cDNA 3110009F21 gene
chr18-40	chr18	67422368	67422570	+	10.9	0.938	Intergenic	Intergenic	-16985	NM_172630	225651	Mm.235792	NM_172630	ENSMUSG00000062526	Mppe1	A530095G11	metallophosphoesterase 1
chr8-405	chr8	8807662	8807864	+	10.9	0.833	Intergenic	Intergenic	-117226	NM_176849	234023	Mm.251655	NM_176849	ENSMUSG00000040459	Arglu1	9430010O03Rik|C130008N12	arginine and glutamate rich 1
chr4-169	chr4	108507245	108507447	+	10.9	0.762	promoter-TSS (NM_025334)	promoter-TSS (NM_025334)	63	NM_025334	66073	Mm.159965	NM_025334	ENSMUSG00000028567	Txndc12	0610040B21Rik|ERp16|ERp19	thioredoxin domain containing 12 (endoplasmic reticulum)
chr6-192	chr6	120158837	120159039	+	10.9	0.7	exon (NM_198884, exon 17 of 20)	exon (NM_198884, exon 17 of 20)	85639	NM_198884	330406	Mm.321840	NM_198884	ENSMUSG00000041372	B4galnt3	AB114826|B4GalNAcT3|C330047A21	beta-1,4-N-acetyl-galactosaminyl transferase 3
chr12-459	chr12	102106373	102106575	+	10.9	0.636	intron (NM_145448, intron 12 of 12)	intron (NM_145448, intron 12 of 12)	31260	NM_001177674	238377	Mm.32160	NM_001177673	ENSMUSG00000047415	Gpr68	BB131428|Ogr1	G protein-coupled receptor 68
chr4-216	chr4	150657307	150657509	+	10.9	0.667	intron (NM_001081557, intron 6 of 23)	intron (NM_001081557, intron 6 of 23)	-225346	NM_009498	22319	Mm.273930	NM_009498	ENSMUSG00000028955	Vamp3	D130027G05Rik|VAMP-3|ceb	vesicle-associated membrane protein 3
chr6-161	chr6	95173672	95173874	+	10.9	0.941	Intergenic	Intergenic	105873	NM_001008785	243574	Mm.333275	NM_001008785	ENSMUSG00000030031	Kbtbd8	AU040152|MGC91215|SSEC-51|SSEC51|Takrp|mKIAA1842	kelch repeat and BTB (POZ) domain containing 8
chr6-169	chr6	114023507	114023709	+	10.9	0.684	Intergenic	Intergenic	-31534	NM_009723	11941	Mm.443564	NM_001036684	ENSMUSG00000030302	Atp2b2	D6Abb2e|PMCA2|Tmy|dfw|jog|wms|wri	ATPase, Ca++ transporting, plasma membrane 2
chrX-36	chrX	138158748	138158950	+	10.9	0.833	exon (NM_010572, exon 1 of 2)	exon (NM_010572, exon 1 of 2)	911	NM_010572	16370	Mm.261591	NM_010572	ENSMUSG00000054667	Irs4	IRS-4	insulin receptor substrate 4
chr9-82	chr9	72285993	72286195	+	10.9	0.737	promoter-TSS (NM_008613)	promoter-TSS (NM_008613)	-242	NM_008613	17427	Mm.387671	NM_008613	ENSMUSG00000032221	Mns1	AW546487	meiosis-specific nuclear structural protein 1
chr8-494	chr8	93306813	93307015	+	10.9	0.737	Intergenic	Intergenic	-45820	NM_177224	109151	Mm.100615	NM_177224	ENSMUSG00000056608	Chd9	1810014J18Rik|9030205D12Rik|A330063D19Rik|AD013|PRIC320|mKIAA0308	chromodomain helicase DNA binding protein 9
chr11-230	chr11	102121900	102122102	+	10.9	0.684	intron (NM_153544, intron 8 of 9)	intron (NM_153544, intron 8 of 9)	-8136	NM_148953	217217	Mm.216432	NM_148953	ENSMUSG00000034768	Asb16	-	ankyrin repeat and SOCS box-containing 16
chr19-54	chr19	38311868	38312070	+	10.9	0.75	Intergenic	LTR37A|LTR|ERV1	-13347	NM_001081075	70567	Mm.30607	NM_001081075	ENSMUSG00000054237	5730455O13Rik	AI448293|Fra10ac1	RIKEN cDNA 5730455O13 gene
chr17-135	chr17	46983119	46983321	+	10.9	0.833	Intergenic	Intergenic	-14858	NM_001100452	210982	Mm.37642	NM_001100452	ENSMUSG00000036568	BC032203	KIAA0240|Kiaa0240|mKIAA0240	cDNA sequence BC032203
chr10-84	chr10	128050035	128050237	+	10.9	0.636	Intergenic	B1F2|SINE|Alu	13426	NM_013765	27370	Mm.261679	NM_013765	ENSMUSG00000025362	Rps26	-	ribosomal protein S26
chr12-438	chr12	99825263	99825465	+	10.9	0.889	Intergenic	Intergenic	-9214	NM_029911	72258	Mm.196158	NM_029911	ENSMUSG00000033854	Kcnk10	1700024D23Rik|3010005K24Rik|Trek2	potassium channel, subfamily K, member 10
chr12-431	chr12	95947212	95947414	+	10.9	0.882	Intergenic	Lx6|LINE|L1	-983123	NM_201518	399558	Mm.341948	NM_201518	ENSMUSG00000047414	Flrt2	KIAA0405	fibronectin leucine rich transmembrane protein 2
chr12-537	chr12	108660053	108660255	+	10.9	0.75	Intergenic	Intergenic	313544	NR_045973	74968	Mm.359821	NR_045973		4930465M20Rik	4930431H15Rik	RIKEN cDNA 4930465M20 gene
chr13-53	chr13	12952300	12952502	+	10.9	0.778	Intergenic	IAPEz-int|LTR|ERVK	-60055	NM_011118	18812	Mm.457984	NM_011118	ENSMUSG00000056457	Prl2c3	MRP-2|MRP-3|Mrpplf3|PLF-2|PLF-3|Plf2|Prl2c4|mrp/plf3	prolactin family 2, subfamily c, member 3
chr8-489	chr8	90968965	90969167	+	10.9	0.75	Intergenic	Intergenic	-76177	NM_027280	93960	Mm.472081	NM_001163660	ENSMUSG00000031661	Nkd1	2810434J10Rik|9030215G15Rik|Nkd	naked cuticle 1 homolog (Drosophila)
chr18-31	chr18	35009857	35010059	+	10.9	0.778	Intergenic	Intergenic	9715	NM_144865	225362	Mm.293588	NM_001204914	ENSMUSG00000038555	Reep2	MGC28827	receptor accessory protein 2
chr4-171	chr4	109093407	109093609	+	10.9	0.778	intron (NM_001145948, intron 2 of 17)	intron (NM_001145948, intron 2 of 17)	5256	NM_001145948	230603	Mm.33091	NM_001145948	ENSMUSG00000028555	Ttc39a	4922503N01Rik|MGC37599	tetratricopeptide repeat domain 39A
chr11-225	chr11	100224283	100224485	+	10.9	0.778	Intergenic	Intergenic	-6929	NM_010404	15114	Mm.281700	NM_010404	ENSMUSG00000006930	Hap1	HAP-1|MGC31449	huntingtin-associated protein 1
chr12-539	chr12	109061531	109061733	+	10.9	0.737	Intergenic	ORR1B1|LTR|MaLR	-87934	NR_045973	74968	Mm.359821	NR_045973		4930465M20Rik	4930431H15Rik	RIKEN cDNA 4930465M20 gene
chr17-103	chr17	27032461	27032663	+	10.9	0.75	Intergenic	Intergenic	-21474	NM_053173	16580	Mm.258953	NM_016761	ENSMUSG00000024301	Kifc5b	Hset|KNSL2|Kifc5a|MGC76666	kinesin family member C5B
chr18-30	chr18	23893009	23893211	+	10.9	0.667	Intergenic	RMER1C|Other|Other	-17724	NM_001162942	212307	Mm.132237	NM_001162941	ENSMUSG00000024277	Mapre2	AI314113|C820009F03Rik|D18Abb1e|EB1|EB2|RP1	microtubule-associated protein, RP/EB family, member 2
chr2-41	chr2	24465219	24465421	+	10.9	0.789	intron (NM_001042528, intron 44 of 46)	intron (NM_001042528, intron 44 of 46)	-134234	NM_011040	18510	Mm.2533	NM_011040	ENSMUSG00000026976	Pax8	Pax-8	paired box gene 8
chr1-124	chr1	43811636	43811838	+	10.9	0.762	intron (NM_026430, intron 13 of 14)	intron (NM_026430, intron 13 of 14)	24290	NM_024283	78896	Mm.50109	NM_024283	ENSMUSG00000026051	1500015O10Rik	Ecrg4	RIKEN cDNA 1500015O10 gene
chr14-100	chr14	100243746	100243948	+	10.9	0.842	Intergenic	Lx4A|LINE|L1	305168	NM_010636	16597	Mm.458816	NM_010636	ENSMUSG00000072294	Klf12	2700063E05Rik|AI225908|AI315654|AP-2rep|B130052C06Rik|D530033K05Rik	Kruppel-like factor 12
chr14-88	chr14	99486176	99486378	+	10.9	0.938	intron (NM_028315, intron 11 of 20)	B4A|SINE|B4	-12375	NM_029454	52023	Mm.22835	NM_029320	ENSMUSG00000022064	Pibf1	1700017E21Rik|4930513H15Rik|4933438D16Rik|4933439E17Rik|D14Ertd581e	progesterone immunomodulatory binding factor 1
chr8-588	chr8	124764576	124764778	+	10.9	0.696	Intergenic	MLT1K|LTR|MaLR	-41364	NM_009569	22761	Mm.390068	NM_009569	ENSMUSG00000049577	Zfpm1	FOG|Fog1	zinc finger protein, multitype 1
chr7-103	chr7	82930838	82931040	+	10.9	0.706	Intergenic	RLTR13D3|LTR|ERVK	-62285	NM_001122780	207952	Mm.206223	NM_001122780	ENSMUSG00000055652	Klhl25	2810402K13Rik|BC027373|Enc-1|MGC36331	kelch-like 25 (Drosophila)
chr7-82	chr7	27952568	27952770	+	10.9	0.778	promoter-TSS (NM_053208)	promoter-TSS (NM_053208)	-848	NM_053208	112406	Mm.29978	NM_053208	ENSMUSG00000058709	Egln2	0610011A13Rik|C85656|Hif-p4h-1|Ier4|MGC101954|Phd1|SM-20	EGL nine homolog 2 (C. elegans)
chr6-246	chr6	143363145	143363347	+	10.9	0.842	Intergenic	Intergenic	168838	NR_027803	52285	Mm.354898	NM_001033129		D6Ertd474e	1700001I24Rik|AU023129	DNA segment, Chr 6, ERATO Doi 474, expressed
chr6-253	chr6	147597457	147597659	+	10.9	0.789	Intergenic	Intergenic	-41205	NR_033636	100039727	Mm.396220	NR_033636		1700049E15Rik	Gm15761|OTTMUSG00000026044	RIKEN cDNA 1700049E15 gene
chr8-532	chr8	109033035	109033237	+	10.9	0.722	Intergenic	ID4_|SINE|ID	-1655	NM_007665	12560	Mm.4658	NM_001037809	ENSMUSG00000061048	Cdh3	AI385538|Cadp|P-cadherin|Pcad	cadherin 3
chr8-427	chr8	18756050	18756252	+	10.9	0.722	intron (NM_173189, intron 12 of 13)	B4A|SINE|B4	-14600	NM_007426	11601	Mm.439874	NM_007426	ENSMUSG00000031465	Angpt2	Agpt2|Ang-2|Ang2	angiopoietin 2
chr14-70	chr14	56222703	56222905	+	10.9	0.52	promoter-TSS (NM_001159418)	promoter-TSS (NM_001159418)	-18	NM_008394	16391	Mm.2032	NM_001159417	ENSMUSG00000002325	Irf9	Irf-9|Isgf3g|p48	interferon regulatory factor 9
chr2-64	chr2	154438777	154438979	+	10.9	0.7	promoter-TSS (NM_199304)	promoter-TSS (NM_199304)	-226	NM_199304	228807	Mm.103555	NM_199304	ENSMUSG00000059842	Zfp341	MGC73471|Znf341	zinc finger protein 341
chr6-212	chr6	125195275	125195477	+	10.9	0.722	Intergenic	RMER19B|LTR|ERVK	-8331	NM_001042564	21940	Mm.367714	NM_001033126	ENSMUSG00000030336	Cd27	S152|Tnfrsf7|Tp55	CD27 antigen
chr10-79	chr10	126513264	126513466	+	10.9	0.7	Intergenic	Intergenic	-2598	NM_001033263	216439	Mm.336761	NM_001033263	ENSMUSG00000025422	Agap2	Centg1|mKIAA0167	ArfGAP with GTPase domain, ankyrin repeat and PH domain 2
chr11-220	chr11	97350943	97351145	+	10.9	0.632	intron (NM_021493, intron 15 of 18)	intron (NM_021493, intron 15 of 18)	39570	NM_021493	58996	Mm.394118	NM_021493	ENSMUSG00000049807	Arhgap23	A330041B18Rik	Rho GTPase activating protein 23
chr6-219	chr6	127775524	127775726	+	10.9	0.778	Intergenic	RMER4B|LTR|ERVK	-56448	NM_201371	381813	Mm.39750	NM_201371	ENSMUSG00000030350	Prmt8	Hrmt1l3|Hrmt1l4	protein arginine N-methyltransferase 8
chr15-55	chr15	101098226	101098428	+	10.9	0.7	intron (NM_010444, intron 1 of 6)	intron (NM_010444, intron 1 of 6)	1050	NM_010444	15370	Mm.119	NM_010444	ENSMUSG00000023034	Nr4a1	GFRP1|Gfrp|Hbr-1|Hbr1|Hmr|N10|NGFI-B|NGFIB|NP10|TIS1|TR3|nur77	nuclear receptor subfamily 4, group A, member 1
chr7-126	chr7	151922080	151922282	+	10.9	0.65	intron (NM_178642, intron 1 of 25)	intron (NM_178642, intron 1 of 25)	2316	NM_178642	101772	Mm.26700	NM_001242349	ENSMUSG00000031075	Ano1	Tmem16a	anoctamin 1, calcium activated chloride channel
chr4-157	chr4	90452054	90452256	+	10.9	0.688	Intergenic	Lx2B|LINE|L1	-424150	NR_033610	619842	Mm.484218	NR_033610		Gm12633	OTTMUSG00000007790	zinc finger protein 352 pseudogene
chr8-519	chr8	107873687	107873889	+	10.9	0.882	intron (NM_001081332, intron 1 of 15)	intron (NM_001081332, intron 1 of 15)	1630	NM_001081332	277973	Mm.334766	NM_001081332	ENSMUSG00000014786	Slc9a5	Gm696	solute carrier family 9 (sodium/hydrogen exchanger), member 5
chr4-203	chr4	128953915	128954117	+	10.9	0.684	Intergenic	Intergenic	-10849	NM_023485	68828	Mm.132243	NM_023485	ENSMUSG00000001333	Sync	1110057H03Rik|MGC124230|SNIP4	syncoilin
chr8-508	chr8	97637443	97637645	+	10.9	0.632	promoter-TSS (NM_001145832)	promoter-TSS (NM_001145832)	-302	NM_001145832	16582	Mm.378951	NM_001145831	ENSMUSG00000031788	Kifc3	AI325457|BB123200	kinesin family member C3
chr4-173	chr4	114490327	114490529	+	10.9	0.762	Intergenic	Intergenic	-3897	NR_033617	433746	Mm.388908	NR_033617		Gm12830	OTTMUSG00000008584	predicted gene 12830
chr5-69	chr5	74488773	74488975	+	10.9	0.833	promoter-TSS (NR_015531)	promoter-TSS (NR_015531)	-234	NR_015531	70036	Mm.46547	NR_015531		2700023E23Rik	-	RIKEN cDNA 2700023E23 gene
chr8-492	chr8	91546131	91546333	+	10.9	0.714	Intergenic	Intergenic	21829	NM_021390	58198	Mm.214361	NM_021390	ENSMUSG00000031665	Sall1	Msal-3	sal-like 1 (Drosophila)
chr8-536	chr8	112071000	112071202	+	10.9	0.778	TTS (NM_178380)	TTS (NM_178380)	18400	NM_178380	64340	Mm.23705	NM_178380	ENSMUSG00000037993	Dhx38	5730550P09Rik|AI325984|AW540902|Ddx38|Prp16|mKIAA0224	DEAH (Asp-Glu-Ala-His) box polypeptide 38
chr3-35	chr3	30500156	30500358	+	10.9	0.895	promoter-TSS (NM_030557)	promoter-TSS (NM_030557)	-752	NM_030557	80732	Mm.200378	NM_030557	ENSMUSG00000037730	Mynn	2810011C24Rik|AA415053|AI661031|AW049392|Mynr|SBBIZ1	myoneurin
chr19-38	chr19	4190619	4190821	+	10.9	0.875	exon (NM_178650, exon 2 of 10)	exon (NM_178650, exon 2 of 10)	327	NM_178650	108995	Mm.288312	NM_178650	ENSMUSG00000040247	Tbc1d10c	1810062O14Rik|AI428527	TBC1 domain family, member 10c
chr8-465	chr8	83387265	83387467	+	10.9	0.882	intron (NM_021356, intron 1 of 9)	intron (NM_021356, intron 1 of 9)	17012	NM_021356	14388	Mm.277409	NM_021356	ENSMUSG00000031714	Gab1	AA408973|AW107238	growth factor receptor bound protein 2-associated protein 1
chr15-50	chr15	84531078	84531280	+	10.9	0.636	intron (NM_146061, intron 6 of 7)	intron (NM_146061, intron 6 of 7)	-19303	NM_001164628	73167	Mm.128411	NM_001164627	ENSMUSG00000078954	Arhgap8	3110043J09Rik	Rho GTPase activating protein 8
chr8-412	chr8	10881304	10881506	+	10.9	0.65	intron (NR_040705, intron 1 of 5)	intron (NR_040705, intron 1 of 5)	1049	NR_040705	320014	Mm.403203	NR_040705		B930025P03Rik	-	RIKEN cDNA B930025P03 gene
chr10-77	chr10	94086424	94086626	+	10.9	0.727	Intergenic	Intergenic	47517	NM_177026	319880	Mm.23047	NM_001168684	ENSMUSG00000020023	Tmcc3	AW488095|C630016B22Rik|C88213|MGC30586|Tmcc1	transmembrane and coiled coil domains 3
chr1-167	chr1	193168017	193168219	+	10.9	0.65	intron (NM_025864, intron 4 of 7)	intron (NM_025864, intron 4 of 7)	18274	NM_025864	66950	Mm.236300	NM_025864	ENSMUSG00000026627	Tmem206	2310028N02Rik|AI118576	transmembrane protein 206
chr6-250	chr6	145810884	145811086	+	10.9	0.75	TTS (NM_024469)	TTS (NM_024469)	2875	NM_024469	79362	Mm.154529	NM_024469	ENSMUSG00000030256	Bhlhe41	Bhlhb2l|Bhlhb3|DEC2|Sharp1	basic helix-loop-helix family, member e41
chr19-61	chr19	45371092	45371294	+	10.9	0.789	Intergenic	Intergenic	-61467	NM_010691	16814	Mm.116815	NM_010691	ENSMUSG00000025216	Lbx1	Lbx1h	ladybird homeobox homolog 1 (Drosophila)
chr11-221	chr11	97564750	97564952	+	10.9	0.6	intron (NM_011971, intron 1 of 5)	intron (NM_011971, intron 1 of 5)	103	NM_011971	26446	Mm.21874	NM_011971	ENSMUSG00000069744	Psmb3	AL033320|C10-II|MGC106850	proteasome (prosome, macropain) subunit, beta type 3
chr8-417	chr8	12403800	12404002	+	10.9	0.833	intron (NR_027975, intron 1 of 7)	intron (NR_027975, intron 1 of 7)	8382	NM_009233	20664	Mm.39088	NM_009233		Sox1	BB176347|Sox-1	SRY-box containing gene 1
chr6-213	chr6	125212944	125213146	+	10.9	0.65	Intergenic	PB1D7|SINE|Alu	-2498	NR_015527	73870	Mm.440681	NR_015527		4930417O13Rik	-	RIKEN cDNA 4930417O13 gene
chr13-61	chr13	33172399	33172601	+	10.9	0.706	Intergenic	Intergenic	-3472	NM_173052	282663	Mm.314490	NM_173052	ENSMUSG00000051029	Serpinb1b	6330533H24Rik|EIB|Serpin1b1|ovalbumin	serine (or cysteine) peptidase inhibitor, clade B, member 1b
chr6-196	chr6	121034555	121034757	+	10.9	0.7	Intergenic	RSINE1|SINE|B4	-3029	NM_153396	194401	Mm.122399	NM_153396	ENSMUSG00000003178	Mical3	C130040D16Rik|KIAA0819|Mical-3|mKIAA1364	microtubule associated monoxygenase, calponin and LIM domain containing 3
chr11-248	chr11	117831446	117831648	+	10.9	0.619	promoter-TSS (NM_007707)	promoter-TSS (NM_007707)	-867	NM_007707	12702	Mm.3468	NM_007707	ENSMUSG00000053113	Socs3	Cis3|Cish3|EF-10|Ef10|SSI-3|Ssi3	suppressor of cytokine signaling 3
chr12-383	chr12	86231375	86231577	+	10.9	0.706	Intergenic	Intergenic	-14031	NM_013589	16997	Mm.479389	NM_013589	ENSMUSG00000002020	Ltbp2	AW208642|MGC144212	latent transforming growth factor beta binding protein 2
chr6-156	chr6	30630455	30630657	+	10.9	0.812	intron (NM_031998, intron 1 of 10)	intron (NM_031998, intron 1 of 10)	13126	NM_031998	83922	Mm.65389	NM_031998	ENSMUSG00000029790	Tsga14	1700017E11Rik|2810431D15Rik|AI449046|AI503610	testis specific gene A14
chr11-207	chr11	78710565	78710767	+	10.9	0.737	Intergenic	RMER1B|Other|Other	-23695	NM_010927	18126	Mm.2893	NM_010927	ENSMUSG00000020826	Nos2	NOS-II|Nos-2|Nos2a|i-NOS|iNOS	nitric oxide synthase 2, inducible
chr12-481	chr12	104347699	104347901	+	10.9	0.833	intron (NM_001081017, intron 29 of 48)	intron (NM_001081017, intron 29 of 48)	132556	NM_133364	170952	Mm.217019	NM_178023	ENSMUSG00000041669	Prima1	B230212M13Rik|BB120497|PRiMA	proline rich membrane anchor 1
chr8-455	chr8	73063085	73063287	+	10.9	0.667	promoter-TSS (NM_007924)	promoter-TSS (NM_007924)	-388	NM_007924	13716	Mm.271973	NM_007924	ENSMUSG00000070002	Ell	Ell1|Men	elongation factor RNA polymerase II
chr12-505	chr12	106357559	106357761	+	10.9	0.706	Intergenic	RMER17A|LTR|ERVK	-27583	NM_013775	27381	Mm.103653	NM_013775	ENSMUSG00000060863	Tcl1b2	-	T cell leukemia/lymphoma 1B, 2
chr4-156	chr4	88774013	88774215	+	10.9	0.706	Intergenic	Intergenic	-9160	NM_024433	66902	Mm.28500	NM_024433	ENSMUSG00000062937	Mtap	1300019I21Rik|MSAP	methylthioadenosine phosphorylase
chr8-559	chr8	120897505	120897707	+	10.9	0.722	intron (NM_019707, intron 1 of 13)	B4|SINE|B4	89951	NM_019707	12554	Mm.334841	NM_019707	ENSMUSG00000031841	Cdh13	4932416G01Rik|Cdht|T-cadherin|Tcad	cadherin 13
chr13-70	chr13	55310731	55310933	+	10.9	0.609	promoter-TSS (NM_008739)	promoter-TSS (NM_008739)	-311	NM_008739	18193	Mm.168965	NM_008739	ENSMUSG00000021488	Nsd1	AI528500|KMT3B	nuclear receptor-binding SET-domain protein 1
chr6-247	chr6	143561075	143561277	+	10.9	0.714	intron (NR_045732, intron 4 of 4)	B1F|SINE|Alu	38632	NR_045732	73425	Mm.417844	NR_045732		1700060C16Rik	-	RIKEN cDNA 1700060C16 gene
chr5-84	chr5	123615785	123615987	+	10.9	0.706	Intergenic	Intergenic	16809	NM_008277	15445	Mm.439709	NM_008277	ENSMUSG00000029445	Hpd	Fla|Flp|Hppd|Laf	4-hydroxyphenylpyruvic acid dioxygenase
chr11-212	chr11	86358250	86358452	+	10.9	0.824	promoter-TSS (NM_028259)	promoter-TSS (NM_028259)	-42	NM_001114334	72508	Mm.479484	NM_001114334	ENSMUSG00000020516	Rps6kb1	2610318I15Rik|4732464A07Rik|70kDa|AA959758|AI256796|AI314060|S6K1|p70/85s6k|p70s6k	ribosomal protein S6 kinase, polypeptide 1
chr3-44	chr3	93606589	93606791	+	10.9	0.75	Intergenic	Intergenic	6370	NM_207272	399675	Mm.377924	NM_207272	ENSMUSG00000060256	Tdpoz4	-	TD and POZ domain containing 4
chr8-518	chr8	107793231	107793433	+	10.9	0.708	promoter-TSS (NM_011939)	promoter-TSS (NM_011939)	-369	NM_011939	26386	Mm.89204	NM_001256042	ENSMUSG00000033249	Hsf4	HSF 4|HSTF 4|HSTF4|ldis1|mHSF4	heat shock transcription factor 4
chr9-80	chr9	63970585	63970787	+	10.9	0.714	intron (NM_145835, intron 7 of 13)	L2|LINE|L2	5732	NM_145835	235435	Mm.436581	NM_145835	ENSMUSG00000032401	Lctl	E130104I05Rik|KLPH	lactase-like
chr12-549	chr12	109406564	109406766	+	10.9	0.889	intron (NM_028262, intron 1 of 12)	intron (NM_028262, intron 1 of 12)	10829	NM_028262	52690	Mm.159185	NM_028262	ENSMUSG00000056770	Setd3	2610102I01Rik|2610305M23Rik|6030490B17Rik|D12Ertd771e	SET domain containing 3
chr6-191	chr6	120122360	120122562	+	10.9	0.778	intron (NM_016718, intron 1 of 3)	MLT1F|LTR|MaLR	79063	NM_016718	29862	Mm.103668	NM_016718	ENSMUSG00000041377	Ninj2	MGC143502	ninjurin 2
chr10-70	chr10	80692377	80692579	+	10.9	0.619	intron (NM_178662, intron 1 of 12)	intron (NM_178662, intron 1 of 12)	1046	NM_178662	16467	Mm.127681	NM_178662	ENSMUSG00000034958	Atcay	3322401A10Rik|BB077577|BNIP-H|CLAC|hes|ji	ataxia, cerebellar, Cayman type homolog (human)
chr1-131	chr1	75186936	75187138	+	10.9	0.789	intron (NM_001003917, intron 2 of 15)	intron (NM_001003917, intron 2 of 15)	1460	NM_001003917	245860	Mm.479951	NM_001003917	ENSMUSG00000033124	Atg9a	AU019532|Apg9l1|Atg9|Atg9l1|MGC105176	autophagy related 9A
chr4-208	chr4	134566817	134567019	+	10.9	0.778	Intergenic	Intergenic	80023	NM_026780	68592	Mm.29989	NM_026780	ENSMUSG00000028821	Syf2	1110018L13Rik|Cbpin|D4Bwg1551e|Gcipip|mp29|p29	SYF2 homolog, RNA splicing factor (S. cerevisiae)
chr7-87	chr7	49948048	49948250	+	10.9	0.8	promoter-TSS (NM_001008427)	promoter-TSS (NM_001008427)	-61	NM_001008427	434179	Mm.284947	NM_001008427	ENSMUSG00000069727	Gm5595	EG434179|mszf88	predicted gene 5595
chr8-461	chr8	80494437	80494639	+	10.9	0.619	Intergenic	Intergenic	-242703	NM_183096	73301	Mm.61243	NM_183096	ENSMUSG00000037101	Ttc29	1700031F13Rik	tetratricopeptide repeat domain 29
chr1-146	chr1	91521029	91521231	+	10.9	0.833	intron (NM_001037136, intron 3 of 16)	intron (NM_001037136, intron 3 of 16)	59337	NR_015540	74403	Mm.444291	NR_015540		4933400F21Rik	1700091C04Rik|4930565K10Rik	RIKEN cDNA 4933400F21 gene
chr4-184	chr4	117839508	117839710	+	10.9	0.727	intron (NM_172382, intron 5 of 18)	intron (NM_172382, intron 5 of 18)	13039	NM_001161823	230674	Mm.234234	NM_001161823	ENSMUSG00000033326	Kdm4a	D4Ertd222e|JHDM3A|Jmjd2|Jmjd2a|MGC28562|mKIAA0677	lysine (K)-specific demethylase 4A
chr8-470	chr8	86526803	86527005	+	10.9	0.789	intron (NM_183097, intron 2 of 5)	intron (NM_183097, intron 2 of 5)	1299	NM_183097	73453	Mm.486026	NM_183097	ENSMUSG00000046408	1700067K01Rik	-	RIKEN cDNA 1700067K01 gene
chr8-608	chr8	127458961	127459163	+	10.9	0.882	intron (NM_053207, intron 1 of 4)	B4A|SINE|B4	14092	NM_053207	112405	Mm.140619	NM_053207	ENSMUSG00000031987	Egln1	AI503754|C1orf12|HIF-PH2|HPH-2|Hif-p4h-2|ORF13|Phd2|SM-20	EGL nine homolog 1 (C. elegans)
chr10-75	chr10	85602184	85602386	+	10.9	0.7	intron (NM_013722, intron 6 of 13)	intron (NM_013722, intron 6 of 13)	43686	NR_038024	78170	Mm.444790	NR_038024		4930486F22Rik	-	RIKEN cDNA 4930486F22 gene
chr12-379	chr12	33504744	33504946	+	10.9	0.75	promoter-TSS (NM_021524)	promoter-TSS (NM_021524)	-355	NM_021524	59027	Mm.489597	NM_021524	ENSMUSG00000020572	Nampt	1110035O14Rik|AI314458|AI480535|NAmPRTase|Pbef|Pbef1|Visfatin	nicotinamide phosphoribosyltransferase
chr16-43	chr16	18168739	18168941	+	10.9	0.652	Intergenic	Intergenic	41041	NM_022982	65079	Mm.40149	NM_022982	ENSMUSG00000043811	Rtn4r	NOGOR|NgR|NgR1	reticulon 4 receptor
chr4-221	chr4	155264064	155264266	+	10.9	0.667	TTS (NM_028020)	TTS (NM_028020)	1706	NM_001033490	433813	Mm.259270	NM_001033490	ENSMUSG00000051557	Pusl1	2810021I11Rik|AI853843|D18346	pseudouridylate synthase-like 1
chr8-609	chr8	127651779	127651981	+	10.9	0.75	intron (NM_174854, intron 4 of 12)	intron (NM_174854, intron 4 of 12)	73785	NM_174854	244667	Mm.233504	NM_170596	ENSMUSG00000043051	Disc1	-	disrupted in schizophrenia 1
chr9-92	chr9	111399735	111399937	+	10.9	0.789	Intergenic	Intergenic	58251	NM_172928	245038	Mm.26361	NM_172928	ENSMUSG00000032500	Dclk3	BC056929|C730036H08|Dcamkl3	doublecortin-like kinase 3
chr8-481	chr8	89425811	89426013	+	10.9	0.545	Intergenic	Intergenic	-16755	NM_030563	80750	Mm.428374	NM_030563	ENSMUSG00000031652	N4bp1	AI481586|C81621|MGC7607	NEDD4 binding protein 1
chr14-62	chr14	21000405	21000607	+	10.9	0.765	exon (NM_021542, exon 1 of 5)	exon (NM_021542, exon 1 of 5)	498	NM_021542	16529	Mm.68998	NM_021542	ENSMUSG00000023243	Kcnk5	TASK-2	potassium channel, subfamily K, member 5
chr9-99	chr9	120824296	120824498	+	10.9	0.591	promoter-TSS (NR_040742)	promoter-TSS (NR_040742)	-29	NR_040742	76402	Mm.436588	NR_040742		1700020M21Rik	-	RIKEN cDNA 1700020M21 gene
chr14-77	chr14	79020488	79020690	+	10.9	0.882	intron (NM_001081336, intron 7 of 28)	B1_Mus2|SINE|Alu	8508	NR_045588	380921	Mm.411737	NM_001081336	ENSMUSG00000034731	Dgkh	5930402B05Rik|D130015C16|MGC156865	diacylglycerol kinase, eta
chr13-68	chr13	51893443	51893645	+	10.9	0.789	Intergenic	Intergenic	-4531	NM_013660	20354	Mm.33903	NM_013660	ENSMUSG00000021451	Sema4d	CD100|Semacl2|Semaj|Semcl2|coll-4	sema domain, immunoglobulin domain (Ig), transmembrane domain (TM) and short cytoplasmic domain, (semaphorin) 4D
chr7-109	chr7	109359099	109359301	+	10.9	0.824	promoter-TSS (NM_022979)	promoter-TSS (NM_022979)	-566	NM_022979	269966	Mm.486276	NM_022979	ENSMUSG00000063550	Nup98	4732457F17|AI849286|MGC118567|Nup96	nucleoporin 98
chr15-43	chr15	75714781	75714983	+	10.9	0.778	Intergenic	Intergenic	10029	NM_172607	223646	Mm.288368	NM_172607	ENSMUSG00000022574	Naprt1	9130210N20Rik	nicotinate phosphoribosyltransferase domain containing 1
chr19-49	chr19	24347129	24347331	+	10.9	0.789	intron (NM_008044, intron 2 of 4)	PB1D7|SINE|Alu	7846	NM_008044	14297	Mm.7319	NM_008044	ENSMUSG00000059363	Fxn	FA|FARR|Frda|X25	frataxin
chr8-436	chr8	24706785	24706987	+	10.9	0.842	Intergenic	Intergenic	-73247	NM_177086	320158	Mm.121274	NM_177086	ENSMUSG00000037492	Zmat4	9630048M01Rik|MGC90808	zinc finger, matrin type 4
chr6-237	chr6	137452061	137452263	+	10.9	0.81	intron (NM_007945, intron 16 of 21)	intron (NM_007945, intron 16 of 21)	92920	NM_001164403	19277	Mm.446785	NM_001164401	ENSMUSG00000030223	Ptpro	D28|GLEPP1|PTPBK|PTPROt|PTPU2|PTPoc|PTPphi|Ptpn15|R-PTP-O	protein tyrosine phosphatase, receptor type, O
chr8-442	chr8	26575832	26576034	+	10.9	0.682	Intergenic	Intergenic	-53311	NM_001079909	14182	Mm.265716	NM_001079908	ENSMUSG00000031565	Fgfr1	AW208770|Eask|FLG|Fgfr-1|Flt-2|Hspy	fibroblast growth factor receptor 1
chr16-54	chr16	59471966	59472168	+	10.9	0.875	intron (NM_025910, intron 1 of 9)	intron (NM_025910, intron 1 of 9)	466	NM_025910	67014	Mm.289150	NM_025910	ENSMUSG00000022724	Mina	1810047J07Rik|2410057H13Rik|3830408E23Rik|AI449204	myc induced nuclear antigen
chr6-178	chr6	115648133	115648335	+	10.9	0.682	Intergenic	MLT1H1|LTR|MaLR	-21581	NM_029780	110157	Mm.184163	NM_029780	ENSMUSG00000000441	Raf1	6430402F14Rik|AA990557|BB129353|Craf1|D830050J10Rik|MGC102375|Raf-1|c-Raf|v-Raf	v-raf-leukemia viral oncogene 1
chr3-59	chr3	138533365	138533567	+	10.9	0.75	intron (NM_019571, intron 2 of 7)	intron (NM_019571, intron 2 of 7)	128307	NM_019571	56224	Mm.31927	NM_019571	ENSMUSG00000028152	Tspan5	2810455A09Rik|4930505M03Rik|AU024142|NET-4|Tm4sf9	tetraspanin 5
chr15-48	chr15	78859457	78859659	+	10.9	0.889	exon (NM_008197, exon 1 of 1)	exon (NM_008197, exon 1 of 1)	916	NM_008197	14958	Mm.24350	NM_008197		H1f0	D130017D06Rik|H1(0)|H1fv|MGC117919|MGC19309|MGC98218	H1 histone family, member 0
chr19-40	chr19	4425799	4426001	+	10.9	0.7	3' UTR (NM_007485, exon 5 of 5)	3' UTR (NM_007485, exon 5 of 5)	-13423	NR_045990	319314	Mm.393810	NR_045989		A930001C03Rik	-	RIKEN cDNA A930001C03 gene
chr8-434	chr8	23618849	23619051	+	10.9	0.667	intron (NM_011394, intron 1 of 10)	intron (NM_011394, intron 1 of 10)	-31599	NM_001146117	102032	Mm.378231	NM_001012667	ENSMUSG00000031534	AI316807	BG694986|EST-c39	expressed sequence AI316807
chr17-114	chr17	30155724	30155926	+	10.9	0.824	intron (NM_148926, intron 1 of 4)	intron (NM_148926, intron 1 of 4)	13793	NM_148926	21769	Mm.220972	NM_148926	ENSMUSG00000044477	Zfand3	AW539211|MGC103362|MGC118625|TEG-27|Tex27	zinc finger, AN1-type domain 3
chr11-192	chr11	8475156	8475358	+	10.9	0.667	intron (NM_001083587, intron 4 of 30)	intron (NM_001083587, intron 4 of 30)	89281	NM_001083587	319939	Mm.337820	NM_001083587	ENSMUSG00000020422	Tns3	BC023928|F830010I22Rik|TEM6|Tens1	tensin 3
chr7-122	chr7	148842052	148842254	+	10.9	0.667	promoter-TSS (NM_181729)	promoter-TSS (NM_181729)	-946	NM_181729	353328	Mm.246621	NM_181729	ENSMUSG00000048191	Muc6	-	mucin 6, gastric
chr5-70	chr5	103282857	103283059	+	10.9	0.737	intron (NM_146161, intron 3 of 8)	L1VL2|LINE|L1	357395	NM_001081567	26414	Mm.472459	NM_001081567	ENSMUSG00000046709	Mapk10	C230008H04Rik|JNK3|JNK3B1|JNK3B2|SAPK(beta)|Serk2|p493F12|p54bSAPK	mitogen-activated protein kinase 10
chr7-123	chr7	150649946	150650148	+	10.9	0.833	Intergenic	Intergenic	-3092	NM_001161624	12577	Mm.168789	NM_001161624	ENSMUSG00000037664	Cdkn1c	AL024410|CDKI|Kip2|p57(kip2)|p57Kip2	cyclin-dependent kinase inhibitor 1C (P57)
chr9-73	chr9	46835331	46835533	+	10.9	0.75	Intergenic	Lx2|LINE|L1	28608	NM_001243258	215467	Mm.246572	NM_001243258		Gm4791	D930036J05	predicted gene 4791
chr8-477	chr8	87808341	87808543	+	10.9	0.882	intron (NM_022997, intron 5 of 16)	U6|snRNA|snRNA	14954	NM_022997	65114	Mm.296520	NM_022997	ENSMUSG00000031696	Vps35	AI647796|Mem3	vacuolar protein sorting 35
chr1-127	chr1	57393498	57393700	+	10.9	0.882	Intergenic	B4A|SINE|B4	40789	NR_037999	75323	Mm.362968	NR_037999		4930558J18Rik	-	RIKEN cDNA 4930558J18 gene
chr12-447	chr12	100843093	100843295	+	10.9	0.778	Intergenic	Lx8|LINE|L1	22990	NR_045288	73457	Mm.383439	NR_045288		1700064M15Rik	-	RIKEN cDNA 1700064M15 gene
chr18-41	chr18	75436688	75436890	+	10.9	0.882	intron (NM_027727, intron 16 of 16)	intron (NM_027727, intron 16 of 16)	20182	NR_045394	100503117	Mm.399752	NR_045393		2010010A06Rik	5033420E22Rik	RIKEN cDNA 2010010A06 gene
chr7-91	chr7	52148053	52148255	+	10.9	0.765	promoter-TSS (NM_029365)	promoter-TSS (NM_029365)	-418	NM_029365	75613	Mm.157778	NM_029365	ENSMUSG00000002968	Med25	2610034E13Rik|2610529E18Rik|ESTM2|X83308	mediator of RNA polymerase II transcription, subunit 25 homolog (yeast)
chr19-57	chr19	43517340	43517542	+	10.9	0.706	intron (NM_031396, intron 1 of 10)	MARNA|DNA|Mariner	2515	NM_031396	83674	Mm.329864	NM_031396	ENSMUSG00000025189	Cnnm1	AI846314|Acdp1|CLP-1	cyclin M1
chr12-584	chr12	111975070	111975272	+	10.9	0.882	promoter-TSS (NM_027149)	promoter-TSS (NM_027149)	-988	NM_027149	69641	Mm.435546	NM_027149	ENSMUSG00000037957	Wdr20a	2310040A13Rik|AI549910|WDR20	WD repeat domain 20A
chr11-234	chr11	104151161	104151363	+	10.9	0.609	exon (NM_001038609, exon 4 of 12)	exon (NM_001038609, exon 4 of 12)	58512	NM_010838	17762	Mm.1287	NM_010838	ENSMUSG00000018411	Mapt	AI413597|AW045860|Mtapt|Tau	microtubule-associated protein tau
chr1-155	chr1	137859017	137859219	+	10.9	0.875	intron (NM_177642, intron 20 of 26)	intron (NM_177642, intron 20 of 26)	-43517	NM_019645	18772	Mm.4494	NM_019645	ENSMUSG00000026413	Pkp1	AI528551	plakophilin 1
chr6-183	chr6	117130713	117130915	+	10.9	0.714	3' UTR (NM_013655, exon 4 of 4)	3' UTR (NM_013655, exon 4 of 4)	12261	NM_021704	20315	Mm.303231	NM_001012477	ENSMUSG00000061353	Cxcl12	AI174028|Pbsf|Scyb12|Sdf1|Sdf1a|Sdf1b|Tlsf|Tlsfa|Tlsfb|Tpar1	chemokine (C-X-C motif) ligand 12
chr11-223	chr11	98310270	98310472	+	10.9	0.714	intron (NM_010346, intron 1 of 14)	intron (NM_010346, intron 1 of 14)	2223	NM_010346	14786	Mm.276702	NM_010346	ENSMUSG00000019312	Grb7	KIAA4028|MGC78181|mKIAA4028	growth factor receptor bound protein 7
chr4-218	chr4	153007736	153007938	+	10.9	0.778	Intergenic	Intergenic	-150898	NM_001099299	230959	Mm.318874	NM_001099299	ENSMUSG00000039546	Ajap1	Gm573	adherens junction associated protein 1
chr4-143	chr4	29617928	29618130	+	10.9	0.833	Intergenic	Intergenic	877734	NM_010141	13841	Mm.257266	NM_001122889	ENSMUSG00000028289	Epha7	Cek11|Ebk|Ehk3|Hek11|Mdk1	Eph receptor A7
chr4-147	chr4	46058310	46058512	+	10.9	0.75	intron (NM_021883, intron 1 of 9)	intron (NM_021883, intron 1 of 9)	6317	NM_021883	21916	Mm.331588	NM_021883	ENSMUSG00000028328	Tmod1	E-Tmod|MGC124125|MGC124126|Tmod	tropomodulin 1
chr6-242	chr6	141549544	141549746	+	10.9	0.7	Intergenic	RLTR9E|LTR|ERVK	-28394	NM_020495	28253	Mm.272223	NM_020495	ENSMUSG00000030236	Slco1b2	7330442B20Rik|OATP-C|OATP2|Oatp1b2|Oatp4|Slc21a10|Slc21a6|lst-1|mlst-1	solute carrier organic anion transporter family, member 1b2
chr17-110	chr17	27863006	27863208	+	10.9	0.778	intron (NM_013891, intron 1 of 5)	intron (NM_013891, intron 1 of 5)	2789	NM_013891	30051	Mm.26768	NM_013891	ENSMUSG00000024215	Spdef	PDEF|Pse	SAM pointed domain containing ets transcription factor
chr7-83	chr7	28259725	28259927	+	10.9	0.737	intron (NM_133210, intron 1 of 1)	intron (NM_133210, intron 1 of 1)	967	NM_133210	170742	Mm.200120	NM_133210	ENSMUSG00000055200	Sertad3	AW124805|D1Mgi51|Rbt1|Sei3	SERTA domain containing 3
chr9-76	chr9	56769515	56769717	+	10.9	0.737	intron (NM_175483, intron 1 of 1)	ORR1D1|LTR|MaLR	6562	NM_175483	235406	Mm.473464	NM_175483	ENSMUSG00000032733	Snx33	E130307J07Rik|Sh3px3	sorting nexin 33
chr14-72	chr14	66897990	66898192	+	10.9	0.778	intron (NM_172498, intron 1 of 29)	intron (NM_172498, intron 1 of 29)	1798	NM_172498	19229	Mm.21613	NM_001162365	ENSMUSG00000059456	Ptk2b	CADTK|CAKB|CAKbeta|E430023O05Rik|FADK2|FAK2|PYK2|Raftk	PTK2 protein tyrosine kinase 2 beta
chr8-426	chr8	17076957	17077159	+	10.9	0.591	intron (NM_053171, intron 2 of 69)	Lx3C|LINE|L1	458327	NM_053171	94109	Mm.436988	NM_053171	ENSMUSG00000060924	Csmd1	B930082H09|KIAA1890|mKIAA1890	CUB and Sushi multiple domains 1
chr1-163	chr1	173041662	173041864	+	10.9	0.762	Intergenic	Intergenic	-10029	NM_001081275	75472	Mm.32760	NM_001081275	ENSMUSG00000026649	1700009P17Rik	AV282292|Flattop|Fltp|MGC74123	RIKEN cDNA 1700009P17 gene
chr4-207	chr4	134473230	134473432	+	10.9	0.938	Intergenic	Intergenic	-2500	NM_027935	71817	Mm.88349	NM_027935	ENSMUSG00000028822	Tmem50a	3200001F09Rik|CAM|Smp1	transmembrane protein 50A
chr12-439	chr12	99984542	99984744	+	10.9	0.6	promoter-TSS (NM_001008506)	promoter-TSS (NM_001008506)	-535	NM_001160107	75553	Mm.25549	NM_001008506	ENSMUSG00000021012	Zc3h14	1010001P15Rik|1700016A15Rik|2700069A02Rik|AU014748	zinc finger CCCH type containing 14
chr2-65	chr2	154876911	154877113	+	10.9	0.727	TTS (NM_015770)	TTS (NM_015770)	23221	NM_016661	269378	Mm.371964	NM_016661	ENSMUSG00000027597	Ahcy	AA987153|AL024110|CuBP|MGC102079|MGC118063|MGC19228|SAHH	S-adenosylhomocysteine hydrolase
chr17-109	chr17	27740786	27740988	+	10.9	0.7	intron (NM_019837, intron 1 of 4)	intron (NM_019837, intron 1 of 4)	19510	NM_019837	56409	Mm.144699	NM_019837	ENSMUSG00000024213	Nudt3	1110011B09Rik|AA960325|Dipp	nudix (nucleotide diphosphate linked moiety X)-type motif 3
chr10-67	chr10	79488459	79488661	+	10.9	0.625	intron (NM_001142701, intron 12 of 22)	intron (NM_001142701, intron 12 of 22)	6140	NM_027521	70719	Mm.243954	NM_001142701	ENSMUSG00000035697	Hmha1	6330406L22Rik|AW539505|Ha-1|KIAA0223	histocompatibility (minor) HA-1
chr17-136	chr17	48124085	48124287	+	10.9	0.7	Intergenic	Intergenic	51057	NM_029689	76651		NM_029689		1700122O11Rik	-	RIKEN cDNA 1700122O11 gene
chr8-451	chr8	49182790	49182992	+	10.9	0.842	Intergenic	Intergenic	-1555	NM_001161516	320685	Mm.121549	NM_001161515	ENSMUSG00000031562	Dctd	6030466N05Rik	dCMP deaminase
chr10-82	chr10	127481032	127481234	+	10.9	0.591	exon (NM_001113199, exon 3 of 9)	exon (NM_001113199, exon 3 of 9)	8731	NM_001113199	17938	Mm.3746	NM_001113199	ENSMUSG00000061315	Naca	AL022831|AL024382|Gm1878|mKIAA0363|skNAC	nascent polypeptide-associated complex alpha polypeptide
chr8-424	chr8	14333677	14333879	+	10.9	0.778	intron (NM_172910, intron 3 of 15)	intron (NM_172910, intron 3 of 15)	237903	NM_172910	244310	Mm.404697	NM_001145965	ENSMUSG00000047495	Dlgap2	6430596N04Rik|DAP2|Sapap2	discs, large (Drosophila) homolog-associated protein 2
chr5-94	chr5	143600133	143600335	+	10.9	0.778	Intergenic	ID_B1|SINE|B4	-21168	NM_001122730	231861	Mm.480618	NM_001122730	ENSMUSG00000039477	Tnrc18	BC025631|EG381742|MGC59613|Zfp469	trinucleotide repeat containing 18
chr8-553	chr8	116982451	116982653	+	10.9	0.75	intron (NM_019573, intron 4 of 8)	intron (NM_019573, intron 4 of 8)	19000	NM_019573	80707	Mm.440420	NM_019573	ENSMUSG00000004637	Wwox	5330426P09Rik|9030416C10Rik|WOX1	WW domain-containing oxidoreductase
chr12-436	chr12	99621147	99621349	+	10.9	0.75	Intergenic	RLTR9A2|LTR|ERVK	114381	NM_008152	14744	Mm.378924	NM_008152	ENSMUSG00000021886	Gpr65	Dig1|Gpcr25|TDAG8	G-protein coupled receptor 65
chr18-25	chr18	3337688	3337890	+	10.9	0.7	promoter-TSS (NM_001110851)	promoter-TSS (NM_001110851)	-202	NM_001110850	12916	Mm.5244	NM_001110850	ENSMUSG00000063889	Crem	ICER	cAMP responsive element modulator
chr6-224	chr6	128258337	128258539	+	10.9	0.75	Intergenic	Intergenic	-7607	NM_011567	21679	Mm.14774	NM_001080979	ENSMUSG00000030353	Tead4	ETFR-2|Etfr2|FR-19|TEAD-4|TEF-3|Tcf13r1|Tef3|Tefr|Tefr1|Tefr1a	TEA domain family member 4
chr9-84	chr9	98015145	98015347	+	10.9	0.889	Intergenic	Intergenic	-81660	NM_022319	64085	Mm.440903	NM_022319	ENSMUSG00000032452	Clstn2	2900042C18Rik|AI448973|CSTN2|Cs2|Cst-2|KIAA4134|mKIAA4134	calsyntenin 2
chr8-441	chr8	26541858	26542060	+	10.9	0.778	Intergenic	L2a|LINE|L2	-87285	NM_001079909	14182	Mm.265716	NM_001079908	ENSMUSG00000031565	Fgfr1	AW208770|Eask|FLG|Fgfr-1|Flt-2|Hspy	fibroblast growth factor receptor 1
chr15-39	chr15	31531467	31531669	+	10.9	0.882	promoter-TSS (NM_007637)	promoter-TSS (NM_007637)	-9	NM_007637	12465	Mm.282158	NM_007637	ENSMUSG00000022234	Cct5	Ccte|TCPE|mKIAA0098	chaperonin containing Tcp1, subunit 5 (epsilon)
chr8-603	chr8	126922730	126922932	+	10.9	0.524	intron (NM_171824, intron 1 of 6)	intron (NM_171824, intron 1 of 6)	35005	NM_171824	209966	Mm.234233	NM_171824	ENSMUSG00000050751	Pgbd5	2900019M05Rik|AI854313	piggyBac transposable element derived 5
chr19-44	chr19	6967037	6967239	+	10.9	0.778	Intergenic	Intergenic	16997	NM_012021	54683	Mm.279782	NM_012021	ENSMUSG00000024953	Prdx5	AOEB166|AOPP|Pmp20|Prdx6|PrxV	peroxiredoxin 5
chr9-83	chr9	96954687	96954889	+	10.9	0.778	Intergenic	Intergenic	-36014	NM_145134	211949	Mm.489787	NM_145134	ENSMUSG00000046997	Spsb4	D030068E18Rik|SSB-4|Ssb4	splA/ryanodine receptor domain and SOCS box containing 4
chr12-378	chr12	32568064	32568266	+	10.9	0.778	intron (NM_001163126, intron 16 of 22)	intron (NM_001163126, intron 16 of 22)	67235	NM_177993	73389	Mm.458534	NM_153198	ENSMUSG00000002996	Hbp1	1700058O05Rik|BE629963|C330012F01Rik|C86454	high mobility group box transcription factor 1
chr8-416	chr8	12212872	12213074	+	10.9	0.667	Intergenic	Intergenic	-172798	NR_027975	434280	Mm.447484	NM_001013812		Gm5607	EG434280	predicted gene 5607
chr2-42	chr2	26490861	26491063	+	10.9	0.682	intron (NM_019833, intron 4 of 4)	intron (NM_019833, intron 4 of 4)	2543	NR_028572	100306955	Mm.27103	NR_028572		Snora43	ACA43	small nucleolar RNA, H/ACA box 43
chr8-402	chr8	3516765	3516967	+	10.9	0.7	intron (NM_015801, intron 2 of 33)	CpG	1482	NM_015801	50767	Mm.23085	NM_001122818	ENSMUSG00000004565	Pnpla6	AI661849|MSws|Nte	patatin-like phospholipase domain containing 6
chr7-104	chr7	87175526	87175728	+	10.9	0.789	intron (NM_175433, intron 1 of 4)	intron (NM_175433, intron 1 of 4)	4513	NM_175433	209225	Mm.290925	NM_001145999	ENSMUSG00000048897	Zfp710	5430400N05Rik|9830165K13|AI324798|Znf710	zinc finger protein 710
chr14-82	chr14	99019707	99019909	+	10.9	0.619	Intergenic	RMER1B|Other|Other	425547	NM_175245	76789	Mm.486342	NM_175245	ENSMUSG00000033186	Mzt1	2410129H14Rik|AI120158|Mozart1	mitotic spindle organizing protein 1
chr18-34	chr18	35991058	35991260	+	10.9	0.85	intron (NM_133687, intron 1 of 2)	CpG	1687	NM_133687	67393	Mm.94560	NM_133687	ENSMUSG00000046668	Cxxc5	4930415K17Rik|MGC101987	CXXC finger 5
chr5-75	chr5	114514314	114514516	+	10.9	0.889	intron (NM_026805, intron 3 of 15)	intron (NM_026805, intron 3 of 15)	26974	NM_026805	68666	Mm.63584	NM_026805	ENSMUSG00000042078	Svop	1110030H18Rik|AI415691|msvop	SV2 related protein
chr6-193	chr6	120228866	120229068	+	10.9	0.882	intron (NM_198884, intron 1 of 19)	intron (NM_198884, intron 1 of 19)	15610	NM_198884	330406	Mm.321840	NM_198884	ENSMUSG00000041372	B4galnt3	AB114826|B4GalNAcT3|C330047A21	beta-1,4-N-acetyl-galactosaminyl transferase 3
chr17-100	chr17	24551052	24551254	+	10.9	0.773	promoter-TSS (NM_009070)	promoter-TSS (NM_009070)	305	NR_033554	654822	Mm.489806	NM_001039561		D330041H03Rik	-	RIKEN cDNA D330041H03 gene
chrX-33	chrX	103382146	103382348	+	10.9	0.7	promoter-TSS (NM_008828)	promoter-TSS (NM_008828)	-216	NM_008828	18655	Mm.336205	NM_008828	ENSMUSG00000062070	Pgk1	MGC118097|Pgk-1	phosphoglycerate kinase 1
chr14-87	chr14	99373436	99373638	+	10.9	0.722	Intergenic	Intergenic	71818	NM_175245	76789	Mm.486342	NM_175245	ENSMUSG00000033186	Mzt1	2410129H14Rik|AI120158|Mozart1	mitotic spindle organizing protein 1
chr3-49	chr3	104557666	104557868	+	10.9	0.545	Intergenic	Intergenic	22698	NM_183224	329731	Mm.408712	NM_183224	ENSMUSG00000055865	Fam19a3	7530404M11Rik|TAFA3|Tafa-3	family with sequence similarity 19, member A3
chr15-47	chr15	78609011	78609213	+	10.9	0.85	intron (NM_130859, intron 17 of 20)	L2|LINE|L2	-5237	NM_008595	17305	Mm.149235	NM_008595	ENSMUSG00000018169	Mfng	AW546563	MFNG O-fucosylpeptide 3-beta-N-acetylglucosaminyltransferase
chr6-245	chr6	143066629	143066831	+	10.9	0.737	Intergenic	ORR1E|LTR|MaLR	-18103	NM_001109688	74741	Mm.130260	NM_001109688	ENSMUSG00000030279	5730419I09Rik	C030008B15Rik|CDP138|Kiaa0528	RIKEN cDNA 5730419I09 gene
chr1-152	chr1	135277249	135277451	+	10.9	0.875	TTS (NM_175443)	TTS (NM_175443)	17201	NM_175443	214253	Mm.52111	NM_175443	ENSMUSG00000070644	Etnk2	4933417N20Rik|AI197444|EKI 2|Eki2|Tuc1	ethanolamine kinase 2
chr3-54	chr3	108357582	108357784	+	10.9	0.765	promoter-TSS (NR_028538)	promoter-TSS (NR_028538)	-363	NR_028538	100217438		NR_028538		Scarna2	MBII-382	small Cajal body-specific RNA 2
chr13-63	chr13	36671796	36671998	+	10.9	0.833	Intergenic	(TG)n|Simple_repeat|Simple_repeat	154426	NM_153529	68404	Mm.232930	NM_153529	ENSMUSG00000039114	Nrn1	0710008J23Rik|MGC40786|Nrn|cpg15	neuritin 1
chr8-474	chr8	87477137	87477339	+	10.9	0.6	intron (NM_144929, intron 4 of 5)	B3A|SINE|B2	6348	NM_144929	234542	Mm.461701	NM_144929	ENSMUSG00000048617	Rtbdn	A330096I21Rik|BC022744|MGC31644|MGC38683|MGC38855|Rtbnd	retbindin
chr8-555	chr8	119738364	119738566	+	10.9	0.7	Intergenic	Intergenic	-42454	NM_001163262	74440	Mm.233181	NM_001163262	ENSMUSG00000034390	4933407C03Rik	5830471E12Rik|AI314065|AI464126|Cmip	RIKEN cDNA 4933407C03 gene
chr5-80	chr5	120131838	120132040	+	10.9	0.65	intron (NM_198052, intron 6 of 6)	intron (NM_198052, intron 6 of 6)	9288	NR_040416	433944		NR_040416		LOC433944	-	uncharacterized LOC433944
chr3-39	chr3	61167444	61167646	+	10.9	0.583	promoter-TSS (NM_028712)	promoter-TSS (NM_028712)	-884	NM_028712	74012	Mm.477648	NM_028712	ENSMUSG00000036894	Rap2b	4021402C18Rik|AA408554	RAP2B, member of RAS oncogene family
chr12-425	chr12	90419568	90419770	+	10.9	0.7	intron (NM_172544, intron 2 of 19)	intron (NM_172544, intron 2 of 19)	227835	NM_172544	18191	Mm.487864	NM_001198587	ENSMUSG00000066392	Nrxn3	4933401A11Rik|6332407J11|9330112C09Rik|D12Bwg0831e	neurexin III
chr9-94	chr9	113900822	113901024	+	10.9	0.789	intron (NM_178624, intron 5 of 14)	B3|SINE|B2	34946	NM_178624	72179	Mm.386808	NM_178624	ENSMUSG00000032507	Fbxl2	2810423A21Rik|Fbl3	F-box and leucine-rich repeat protein 2
chr4-180	chr4	116973869	116974071	+	10.9	0.833	intron (NM_025739, intron 3 of 14)	intron (NM_025739, intron 3 of 14)	49376	NM_026837	68777	Mm.331805	NM_026837	ENSMUSG00000048772	Tmem53	1110038M16Rik|1500001P22Rik|1700012A05Rik	transmembrane protein 53
chr6-233	chr6	135312982	135313184	+	10.9	0.722	5' UTR (NM_010128, exon 1 of 5)	5' UTR (NM_010128, exon 1 of 5)	134	NM_010128	13730	Mm.182785	NM_010128	ENSMUSG00000030208	Emp1	I-8-09|TMP	epithelial membrane protein 1
chr12-443	chr12	100671957	100672159	+	10.9	0.833	intron (NM_183186, intron 1 of 5)	intron (NM_183186, intron 1 of 5)	16226	NM_183186	71375	Mm.489662	NM_183186	ENSMUSG00000033713	Foxn3	5430426H20Rik|AA589593|AW556347|Ches1|Ches1l|HTLFL1|MGC107530|MGC36260	forkhead box N3
chr8-509	chr8	97728184	97728386	+	10.9	0.542	Intergenic	ID_B1|SINE|B4	-61845	NM_001145831	16582	Mm.378951	NM_001145831	ENSMUSG00000031788	Kifc3	AI325457|BB123200	kinesin family member C3
chr16-49	chr16	26316495	26316697	+	10.9	0.75	Intergenic	Intergenic	55329	NM_016674	12737	Mm.289441	NM_016674	ENSMUSG00000022512	Cldn1	AI596271	claudin 1
chr17-118	chr17	30824918	30825120	+	10.9	0.778	intron (NM_013811, intron 21 of 92)	RMER17B|LTR|ERVK	61138	NM_013811	13417	Mm.446558	NM_013811	ENSMUSG00000033826	Dnahc8	ATPase|Hst6.7b|P1-Loop	dynein, axonemal, heavy chain 8
chr8-446	chr8	27776303	27776505	+	10.9	0.944	Intergenic	Intergenic	158491	NR_045904	72316		NR_045904		2310008N11Rik	-	RIKEN cDNA 2310008N11 gene
chr1-128	chr1	59272600	59272802	+	10.9	0.75	exon (NM_146109, exon 4 of 13)	exon (NM_146109, exon 4 of 13)	21236	NM_001159948	74018	Mm.272078	NM_001159948	ENSMUSG00000026024	Als2	3222402C23Rik|9430073A21Rik|Als2cr6|Alsin|MGC27807|mKIAA1563	amyotrophic lateral sclerosis 2 (juvenile) homolog (human)
chr14-73	chr14	73843561	73843763	+	10.9	0.765	Intergenic	Intergenic	-58584	NM_008410	16432	Mm.4266	NM_008410	ENSMUSG00000022108	Itm2b	AI256040|Bri|Bri2|D14Sel6|E25BMM|imBRI2	integral membrane protein 2B
chr2-47	chr2	32461560	32461762	+	10.9	0.579	promoter-TSS (NM_001025310)	promoter-TSS (NM_001025310)	-820	NM_001025310	50935	Mm.88831	NM_001025310	ENSMUSG00000026811	St6galnac6	Siat7f	ST6 (alpha-N-acetyl-neuraminyl-2,3-beta-galactosyl-1,3)-N-acetylgalactosaminide alpha-2,6-sialyltransferase 6
chr14-92	chr14	99681564	99681766	+	10.9	0.789	Intergenic	B2_Mm1t|SINE|B2	-16245	NM_009769	12224	Mm.30262	NM_009769	ENSMUSG00000005148	Klf5	4930520J07Rik|Bteb2|CKLF|IKLF	Kruppel-like factor 5
chr16-60	chr16	94093281	94093483	+	10.9	0.684	intron (NM_011377, intron 1 of 10)	intron (NM_011377, intron 1 of 10)	7877	NM_011377	20465	Mm.4775	NM_011377	ENSMUSG00000062713	Sim2	bHLHe15	single-minded homolog 2 (Drosophila)
chr5-65	chr5	32120268	32120470	+	10.9	0.875	intron (NM_181282, intron 4 of 11)	intron (NM_181282, intron 4 of 11)	119946	NM_181282	107976	Mm.482126	NM_144541	ENSMUSG00000052139	Bre	6030405P19Rik|AI429776|B830038C02Rik	brain and reproductive organ-expressed protein
chr11-208	chr11	79449723	79449925	+	10.9	0.778	intron (NM_175543, intron 3 of 14)	intron (NM_175543, intron 3 of 14)	-13159	NR_003283	790912	Mm.447313	NR_003283		Gm11202	OTTMUSG00000000185	predicted gene 11202
chr11-203	chr11	69665510	69665712	+	10.9	0.619	TTS (NR_033133)	TTS (NR_033133)	5465	NR_033133	70310	Mm.28874	NM_001168497	ENSMUSG00000019461	Plscr3	2210403O21Rik|2610037N06Rik|ESTM3|X83310	phospholipid scramblase 3
chr8-611	chr8	128051501	128051703	+	10.9	0.714	Intergenic	Intergenic	-34992	NM_001081337	244668	Mm.271668	NM_001081337	ENSMUSG00000001995	Sipa1l2	BC058408|mKIAA1389	signal-induced proliferation-associated 1 like 2
chr13-52	chr13	12487309	12487511	+	10.9	0.667	promoter-TSS (NM_144835)	promoter-TSS (NM_144835)	-232	NM_144835	217995	Mm.171186	NM_144835	ENSMUSG00000050244	Heatr1	AA517551|B130016L12Rik|BC019693|MGC30806	HEAT repeat containing 1
chr7-96	chr7	52962766	52962968	+	10.9	0.85	intron (NM_016974, intron 2 of 3)	intron (NM_016974, intron 2 of 3)	2250	NM_016974	13170	Mm.378235	NM_016974	ENSMUSG00000059824	Dbp	-	D site albumin promoter binding protein
chr16-52	chr16	42875785	42875987	+	10.9	0.7	promoter-TSS (NR_040521)	promoter-TSS (NR_040521)	-11	NR_040522	75722	Mm.243747	NR_040521		4932412D23Rik	ENSMUSG00000075070|Gm10809	RIKEN cDNA 4932412D23 gene
chr8-495	chr8	93704559	93704761	+	10.9	0.941	Intergenic	Intergenic	-45265	NM_010241	14339	Mm.324588	NM_010241	ENSMUSG00000031667	Aktip	AL023020|Fif|Ft|Ft1|Fts	thymoma viral proto-oncogene 1 interacting protein
chr11-211	chr11	85125548	85125750	+	10.9	0.706	intron (NM_016910, intron 1 of 5)	intron (NM_016910, intron 1 of 5)	893	NM_016910	53892	Mm.45609	NM_016910	ENSMUSG00000020525	Ppm1d	AV338790|Wip1	protein phosphatase 1D magnesium-dependent, delta isoform
chr6-206	chr6	124959677	124959879	+	10.9	0.882	promoter-TSS (NM_175557)	promoter-TSS (NM_175557)	91	NM_175557	269800	Mm.108677	NM_001252083	ENSMUSG00000038346	Zfp384	BB163993|C130073D16Rik|Ciz|NP|Nmp4	zinc finger protein 384
chr8-462	chr8	80671174	80671376	+	10.9	0.714	Intergenic	Intergenic	-65966	NM_183096	73301	Mm.61243	NM_183096	ENSMUSG00000037101	Ttc29	1700031F13Rik	tetratricopeptide repeat domain 29
chr17-105	chr17	27428970	27429172	+	10.9	0.765	Intergenic	Intergenic	-87688	NM_146075	224640	Mm.29689	NM_146075	ENSMUSG00000044857	Lemd2	BC026588|Lem2|MGC37253|NET25	LEM domain containing 2
chr12-531	chr12	108133190	108133392	+	10.9	0.778	Intergenic	Intergenic	-178757	NR_015512	71033	Mm.159404	NR_015512		4933406K04Rik	4930426M03Rik|4930485I22Rik|4933427G14Rik	RIKEN cDNA 4933406K04 gene
chr10-62	chr10	63552432	63552634	+	10.9	0.938	5' UTR (NM_178678, exon 1 of 3)	5' UTR (NM_178678, exon 1 of 3)	470	NM_178678	216028	Mm.431318	NM_178678	ENSMUSG00000042846	Lrrtm3	9630044H04Rik	leucine rich repeat transmembrane neuronal 3
chr7-116	chr7	134621958	134622160	+	10.9	0.682	Intergenic	Intergenic	-6676	NM_010183	14123	Mm.323505	NM_010183	ENSMUSG00000042423	Fbrs	Fbs|Fbs1	fibrosin
chr4-155	chr4	82962778	82962980	+	10.9	0.789	intron (NM_027238, intron 1 of 19)	intron (NM_027238, intron 1 of 19)	7214	NM_027238	69863	Mm.5540	NM_025782	ENSMUSG00000038172	Ttc39b	1810054D07Rik|9130422G05Rik|AI450603|AV103077|AW215585	tetratricopeptide repeat domain 39B
chr4-200	chr4	124000980	124001182	+	10.9	0.6	Intergenic	Intergenic	162121	NR_040774	78460	Mm.452060	NR_040774		1700057H15Rik	-	RIKEN cDNA 1700057H15 gene
chr8-550	chr8	115233529	115233731	+	10.9	0.737	intron (NM_130457, intron 3 of 23)	intron (NM_130457, intron 3 of 23)	139687	NM_130457	170571	Mm.403088	NM_130457	ENSMUSG00000031772	Cntnap4	Caspr4|E130114F09Rik	contactin associated protein-like 4
chr2-54	chr2	91284763	91284965	+	10.9	0.737	promoter-TSS (NM_175123)	promoter-TSS (NM_175123)	-65	NM_175123	228356	Mm.386861	NM_175123	ENSMUSG00000040591	1110051M20Rik	AI586322|MGC40841|MGC4707	RIKEN cDNA 1110051M20 gene
chr11-224	chr11	98636673	98636875	+	10.9	0.882	promoter-TSS (NM_145434)	promoter-TSS (NM_145434)	-218	NM_145434	217166	Mm.390397	NM_145434	ENSMUSG00000020889	Nr1d1	A530070C09Rik|R75201	nuclear receptor subfamily 1, group D, member 1
chr9-88	chr9	106794512	106794714	+	10.9	0.7	promoter-TSS (NM_029103)	promoter-TSS (NM_029103)	-344	NM_029103	74840	Mm.29778	NM_029103	ENSMUSG00000032575	Manf	3230402M22Rik|AA407711|AA408789|AA673178|Armet|D17914|D18Mgi17	mesencephalic astrocyte-derived neurotrophic factor
chr2-70	chr2	170145914	170146116	+	10.9	0.737	Intergenic	PB1D10|SINE|Alu	-35846	NR_040610	73303	Mm.443297	NR_040610		1700040N02Rik	-	RIKEN cDNA 1700040N02 gene
chr4-150	chr4	61241467	61241669	+	10.9	0.8	Intergenic	L1VL4|LINE|L1	15296	NM_001200006	100039206	Mm.475721	NM_001200006	ENSMUSG00000089681	Mup17	Gm12557|MUP 17|OTTMUSG00000007480	major urinary protein 17
chr1-132	chr1	84281405	84281607	+	10.9	0.842	promoter-TSS (NM_001003948)	promoter-TSS (NM_001003948)	-286	NM_001003948	98496	Mm.187470	NM_001003948	ENSMUSG00000045658	Pid1	5033414K04Rik|MGC90850|NYGGF4	phosphotyrosine interaction domain containing 1
chr4-167	chr4	107729600	107729802	+	10.9	0.737	intron (NM_011327, intron 13 of 15)	B1_Mur2|SINE|Alu	-25006	NM_172874	242608	Mm.74710	NM_172874	ENSMUSG00000028600	Podn	9430070G18|Pcan|SLRR5A	podocan
chr4-160	chr4	102935570	102935772	+	10.9	0.882	intron (NM_027612, intron 4 of 8)	MTE2a|LTR|MaLR	27797	NM_027612	70941	Mm.158501	NM_001163494	ENSMUSG00000028520	4921539E11Rik	MGC130412|MGC130413	RIKEN cDNA 4921539E11 gene
chr18-42	chr18	75506225	75506427	+	10.9	0.778	Intergenic	Intergenic	-20693	NM_001042660	17131	Mm.34407	NM_008543	ENSMUSG00000025880	Smad7	Madh7	MAD homolog 7 (Drosophila)
chr8-526	chr8	108385106	108385308	+	10.9	0.789	intron (NR_033574, intron 1 of 4)	intron (NR_033574, intron 1 of 4)	647	NR_033574	100043462	Mm.269188	NR_033574		Nutf2-ps1	ENSMUSG00000071497|Gm10333|Ntf2|Nutf2	nuclear transport factor 2, pseudogene 1
chr8-456	chr8	73293219	73293421	+	10.9	0.789	intron (NM_008841, intron 13 of 15)	intron (NM_008841, intron 13 of 15)	-2758	NM_023065	65972	Mm.30241	NM_023065	ENSMUSG00000031838	Ifi30	GILT|IP30	interferon gamma inducible protein 30
chr10-64	chr10	69006597	69006799	+	10.9	0.882	intron (NM_170730, intron 1 of 17)	intron (NM_170730, intron 1 of 17)	10242	NM_146005	11735	Mm.235960	NM_009670	ENSMUSG00000069601	Ank3	2900054D09Rik|AI314020|Ank-3|AnkG|Ankyrin-3|Ankyrin-G|MGC14049	ankyrin 3, epithelial
chr4-159	chr4	100964983	100965185	+	10.9	0.714	Intergenic	Intergenic	-27197	NM_146145	16451	Mm.289657	NM_146145	ENSMUSG00000028530	Jak1	AA960307|C130039L05Rik|MGC37919	Janus kinase 1
chr16-40	chr16	11063638	11063840	+	10.9	0.765	Intergenic	Intergenic	-2652	NM_009223	20621	Mm.325800	NM_009223	ENSMUSG00000037972	Snn	2810407J07Rik|AI848521|AW547286|MGC107297	stannin
chr8-607	chr8	127145788	127145990	+	10.9	0.6	Intergenic	Intergenic	41380	NM_175149	69551	Mm.261920	NM_175149	ENSMUSG00000031983	2310022B05Rik	-	RIKEN cDNA 2310022B05 gene
chr12-433	chr12	98077685	98077887	+	10.9	0.824	Intergenic	MMERVK10C-int|LTR|ERVK	-792354	NM_027076	69423	Mm.46121	NM_027076	ENSMUSG00000059695	1700019M22Rik	-	RIKEN cDNA 1700019M22 gene
chr6-173	chr6	114341489	114341691	+	10.9	0.833	Intergenic	Intergenic	-6340	NM_008285	15465	Mm.333327	NM_008285	ENSMUSG00000053004	Hrh1	Bphs|H1R|HH1R|Hir	histamine receptor H1
chr5-92	chr5	138613081	138613283	+	10.9	0.762	promoter-TSS (NM_021392)	promoter-TSS (NM_021392)	-67	NM_021392	11781	Mm.113205	NM_021392	ENSMUSG00000019518	Ap4m1	4930443L05Rik|Ap4m4	adaptor-related protein complex AP-4, mu 1
chr9-93	chr9	113648785	113648987	+	10.9	0.812	Intergenic	B3|SINE|B2	-1705	NM_001114347	76499	Mm.222272	NM_001081960	ENSMUSG00000033392	Clasp2	1500004F14Rik|8030404L10Rik|C77448|CLASP2beta|mKIAA0627	CLIP associating protein 2
chr1-164	chr1	173152640	173152842	+	10.9	0.75	promoter-TSS (NM_001037170)	promoter-TSS (NM_001037170)	-96	NM_001037170	641376	Mm.288374	NM_001037170	ENSMUSG00000005674	Tomm40l	-	translocase of outer mitochondrial membrane 40 homolog-like (yeast)
chr7-69	chr7	4636473	4636675	+	10.9	0.652	promoter-TSS (NM_024172)	promoter-TSS (NM_024172)	-9	NM_024172	66245	Mm.6803	NM_024172	ENSMUSG00000063802	Hspbp1	1500019G21Rik	HSPA (heat shock 70kDa) binding protein, cytoplasmic cochaperone 1
chr15-58	chr15	102573080	102573282	+	10.9	0.842	Intergenic	Intergenic	-20572	NM_026192	67488	Mm.71682	NM_026192	ENSMUSG00000023055	Calcoco1	1810009B06Rik|Cocoa|Gcap11|KIAA1536|mKIAA1536	calcium binding and coiled coil domain 1
chr8-484	chr8	90141593	90141795	+	10.9	0.737	Intergenic	Intergenic	53888	NM_177901	330820	Mm.212913	NM_177901	ENSMUSG00000069971	4933402J07Rik	-	RIKEN cDNA 4933402J07 gene
chr3-36	chr3	32407983	32408185	+	10.9	0.722	Intergenic	Intergenic	-1388	NM_001161818	67778	Mm.285620	NM_001161818		Zfp639	6230400O18Rik|ANC-2H01|ZASC1|Znf639	zinc finger protein 639
chr12-575	chr12	111390837	111391039	+	10.9	0.85	non-coding (NR_045466, exon 3 of 3)	non-coding (NR_045466, exon 3 of 3)	5345	NR_045466	67280	Mm.390495	NR_045466		3110009F21Rik	-	RIKEN cDNA 3110009F21 gene
chr8-411	chr8	10793785	10793987	+	10.9	0.75	Intergenic	Intergenic	88568	NR_040705	320014	Mm.403203	NR_040705		B930025P03Rik	-	RIKEN cDNA B930025P03 gene
chr19-66	chr19	56443435	56443637	+	10.9	0.842	intron (NM_008733, intron 14 of 41)	Lx8|LINE|L1	20989	NM_198059	18175	Mm.386769	NM_008733	ENSMUSG00000049134	Nrap	-	nebulin-related anchoring protein
chr6-239	chr6	140561409	140561611	+	10.9	0.7	Intergenic	Intergenic	-9674	NM_178803	11569	Mm.479349	NM_001005605	ENSMUSG00000030232	Aebp2	AU023766|B230313N05Rik	AE binding protein 2
chr4-220	chr4	154783637	154783839	+	10.9	0.708	intron (NM_177674, intron 1 of 20)	intron (NM_177674, intron 1 of 20)	439	NM_001166029	544678	Mm.472798	NM_001166029	ENSMUSG00000042233	2010015L04Rik	A530045M11|KIAA1751	RIKEN cDNA 2010015L04 gene
chr1-126	chr1	48482908	48483110	+	10.9	0.75	Intergenic	Lx|LINE|L1	-1572655	NM_172653	227059	Mm.475398	NM_172653	ENSMUSG00000025986	Slc39a10	2900042E17Rik|5430433I10|mKIAA1265	solute carrier family 39 (zinc transporter), member 10
chr12-389	chr12	87612773	87612975	+	10.9	0.81	intron (NM_027405, intron 8 of 9)	intron (NM_027405, intron 8 of 9)	30046	NM_027405	70373	Mm.252967	NM_027405	ENSMUSG00000021254	1700020O03Rik	4732487G21Rik|A630090I05Rik|Kiaa1152	RIKEN cDNA 1700020O03 gene
chr17-134	chr17	46178143	46178345	+	10.9	0.682	Intergenic	Intergenic	-8918	NM_001025257	22339	Mm.282184	NM_001025250	ENSMUSG00000023951	Vegfa	Vegf|Vegf120|Vegf164|Vegf188|Vpf	vascular endothelial growth factor A
chr8-466	chr8	85711565	85711767	+	10.9	0.778	intron (NM_001111304, intron 1 of 20)	intron (NM_001111304, intron 1 of 20)	22415	NM_027758	71310	Mm.24031	NM_001111304	ENSMUSG00000031709	Tbc1d9	4933431N12Rik|AI847101|AW490653|C76116	TBC1 domain family, member 9
chr2-59	chr2	118521519	118521721	+	10.9	0.75	intron (NM_001033254, intron 10 of 10)	intron (NM_001033254, intron 10 of 10)	8079	NM_001081971	383787	Mm.35758	NM_001081971	ENSMUSG00000078137	Gm1337	Ankrd63	predicted gene 1337
chr8-445	chr8	27126187	27126389	+	10.9	0.812	promoter-TSS (NM_008033)	promoter-TSS (NM_008033)	-215	NM_008033	14272	Mm.3496	NM_008033	ENSMUSG00000015994	Fnta	FTA	farnesyltransferase, CAAX box, alpha
chr12-384	chr12	86447255	86447457	+	10.9	0.667	promoter-TSS (NM_175198)	promoter-TSS (NM_175198)	25	NM_175198	73422	Mm.445281	NM_175198	ENSMUSG00000042320	Prox2	1700058C01Rik	prospero homeobox 2
chr7-97	chr7	53081363	53081565	+	10.9	0.762	intron (NM_153419, intron 6 of 6)	intron (NM_153419, intron 6 of 6)	-1347	NM_145963	211480	Mm.68170	NM_145963	ENSMUSG00000058743	Kcnj14	A930026G01Rik|IRK4|Kir2.4|MGC25490|MGC38951	potassium inwardly-rectifying channel, subfamily J, member 14
chr6-166	chr6	113249046	113249248	+	10.9	0.778	intron (NM_170673, intron 16 of 19)	intron (NM_170673, intron 16 of 19)	-8044	NM_030178	78783	Mm.449928	NM_030178	ENSMUSG00000001632	Brpf1	4833438B11Rik|4930540D11Rik|Brpf2	bromodomain and PHD finger containing, 1
chr11-196	chr11	44426414	44426616	+	10.9	0.667	Intergenic	Intergenic	-5121	NM_007897	13591	Mm.440346	NM_007897	ENSMUSG00000057098	Ebf1	9830166E18Rik|AW990631|Ebf|O/E-1|Olf-1|Olf1	early B cell factor 1
chr8-582	chr8	124083455	124083657	+	10.9	0.65	intron (NM_133765, intron 4 of 8)	intron (NM_133765, intron 4 of 8)	15268	NR_045903	72259	Mm.396206	NR_045903		1700030M09Rik	-	RIKEN cDNA 1700030M09 gene
chr6-167	chr6	113574595	113574797	+	10.9	0.636	intron (NM_009507, intron 1 of 2)	intron (NM_009507, intron 1 of 2)	681	NM_009507	22346	Mm.29407	NM_009507	ENSMUSG00000033933	Vhl	Vhlh	von Hippel-Lindau tumor suppressor
chr6-155	chr6	30125155	30125357	+	10.9	0.75	Intergenic	Intergenic	-1367	NR_038124	100463519	Mm.361139	NR_038124		BB283400	BF465573	expressed sequence BB283400
chr11-216	chr11	94351075	94351277	+	10.9	0.7	3' UTR (NM_027984, exon 10 of 10)	3' UTR (NM_027984, exon 10 of 10)	-4552	NM_144827	217116	Mm.156123	NM_144827	ENSMUSG00000020867	Spata20	Tisp78	spermatogenesis associated 20
chr8-517	chr8	106882535	106882737	+	10.9	0.737	intron (NM_153582, intron 1 of 3)	intron (NM_153582, intron 1 of 3)	18142	NM_024217	68119	Mm.390108	NM_024217	ENSMUSG00000031875	Cmtm3	9430096L06Rik|AI413895|BNAS2|Cklfsf3	CKLF-like MARVEL transmembrane domain containing 3
chr5-61	chr5	24327296	24327498	+	10.9	0.8	intron (NM_053075, intron 1 of 7)	intron (NM_053075, intron 1 of 7)	20782	NM_053075	19744	Mm.319175	NM_053075	ENSMUSG00000028945	Rheb	-	Ras homolog enriched in brain
chr8-529	chr8	108583057	108583259	+	10.9	0.652	promoter-TSS (NM_010901)	promoter-TSS (NM_010901)	-345	NM_010901	18021	Mm.383185	NM_010901	ENSMUSG00000031902	Nfatc3	C80703|D8Ertd281e|NFAT4|NFATx	nuclear factor of activated T cells, cytoplasmic, calcineurin dependent 3
chr11-227	chr11	100606489	100606691	+	10.9	0.652	exon (NM_001081194, exon 14 of 17)	exon (NM_001081194, exon 14 of 17)	-7146	NM_024456	19345	Mm.29829	NM_024456	ENSMUSG00000019173	Rab5c	AI326010|Rabl	RAB5C, member RAS oncogene family
chr6-241	chr6	140850651	140850853	+	10.9	0.889	Intergenic	RMER17A|LTR|ERVK	277933	NM_009637	11569	Mm.479349	NM_001005605	ENSMUSG00000030232	Aebp2	AU023766|B230313N05Rik	AE binding protein 2
chr8-540	chr8	113272696	113272898	+	10.9	0.842	intron (NM_001135100, intron 3 of 6)	intron (NM_001135100, intron 3 of 6)	27413	NM_198625	244654	Mm.334807	NM_198625	ENSMUSG00000033763	Mtss1l	ABBA|MGC79213	metastasis suppressor 1-like
chr6-170	chr6	114185784	114185986	+	10.9	0.938	exon (NM_172890, exon 9 of 14)	exon (NM_172890, exon 9 of 14)	-46744	NM_178703	232333	Mm.5260	NM_178703	ENSMUSG00000030310	Slc6a1	A730043E01|GABATHG|GABATR|GAT-1|Gabt|Gabt1|Gat1|XT-1|Xtrp1	solute carrier family 6 (neurotransmitter transporter, GABA), member 1
chr7-124	chr7	150906159	150906361	+	10.9	0.684	intron (NM_024289, intron 1 of 21)	intron (NM_024289, intron 1 of 21)	20005	NM_001199227	79196	Mm.21199	NM_001199227	ENSMUSG00000037606	Osbpl5	1110006M06Rik|AI462538|ORP5|Obph1|Osbp2	oxysterol binding protein-like 5
chr12-453	chr12	101437958	101438160	+	10.9	0.882	intron (NM_009790, intron 1 of 5)	CpG	308	NM_009790	12313	Mm.285993	NM_009790	ENSMUSG00000001175	Calm1	AI256814|AI327027|AI461935|AL024000|CaM|Calm|Calm2|Calm3	calmodulin 1
chr12-446	chr12	100817344	100817546	+	10.9	0.778	Intergenic	Intergenic	48739	NR_045288	73457	Mm.383439	NR_045288		1700064M15Rik	-	RIKEN cDNA 1700064M15 gene
chr6-187	chr6	118853068	118853270	+	10.9	0.8	intron (NM_001256002, intron 3 of 47)	intron (NM_001256002, intron 3 of 47)	22993	NR_046053	74363	Mm.399403	NR_046053		4931430N09Rik	-	RIKEN cDNA 4931430N09 gene
chr11-215	chr11	93856892	93857094	+	10.9	0.682	promoter-TSS (NM_001199203)	promoter-TSS (NM_001199203)	-412	NM_001199203	70834	Mm.260737	NM_001025428	ENSMUSG00000020859	Spag9	3110018C07Rik|4733401I23Rik|4831406C20Rik|AW552012|JLP|JSAP2|JSAP2a|Jip4|Mapk8ip4|syd1	sperm associated antigen 9
chr19-62	chr19	46578541	46578743	+	10.9	0.667	intron (NM_053100, intron 1 of 5)	intron (NM_053100, intron 1 of 5)	2504	NM_053100	93679	Mm.489609	NM_053100	ENSMUSG00000025034	Trim8	AA408830|BB006755|GERP|Rnf27	tripartite motif-containing 8
chr8-599	chr8	126217892	126218094	+	10.9	0.7	Intergenic	Intergenic	-39865	NR_040702	234863	Mm.246601	NR_040702		6030466F02Rik	-	RIKEN cDNA 6030466F02 gene
chr6-251	chr6	146741409	146741611	+	10.9	0.762	Intergenic	Intergenic	-12542	NM_172309	272322	Mm.442075	NM_172309	ENSMUSG00000040187	Arntl2	4632430A05Rik|BMAL2|CLIF|MGC124257|MOP9|bHLHe6	aryl hydrocarbon receptor nuclear translocator-like 2
chr12-487	chr12	105456488	105456690	+	10.9	0.778	exon (NM_001168295, exon 3 of 5)	exon (NM_001168295, exon 3 of 5)	3746	NM_001033335	238393	Mm.483584	NM_001033335	ENSMUSG00000066363	Serpina3f	2A1|BC049975	serine (or cysteine) peptidase inhibitor, clade A, member 3F
chr8-478	chr8	87921361	87921563	+	10.9	0.762	Intergenic	Intergenic	-32239	NM_175441	213435	Mm.32804	NM_175441	ENSMUSG00000031698	Mylk3	D830007F02Rik|MGC169607|MLCK	myosin light chain kinase 3
chr4-144	chr4	33275201	33275403	+	10.9	0.824	intron (NM_001034867, intron 1 of 6)	intron (NM_001034867, intron 1 of 6)	1410	NM_001034867	242377	Mm.484150	NM_001034867	ENSMUSG00000054659	Pm20d2	Acy1l2|Gm424	peptidase M20 domain containing 2
chr6-209	chr6	125095028	125095230	+	10.9	0.529	promoter-TSS (NM_178787)	promoter-TSS (NM_178787)	-130	NM_178787	320678	Mm.129415	NM_001039669	ENSMUSG00000038271	Iffo1	4733401N06Rik|A930037G23Rik|HOM-TES-103|Iffo	intermediate filament family orphan 1
chr12-406	chr12	88189137	88189339	+	10.9	0.842	Intergenic	MER63B|DNA|AcHobo	36526	NM_145836	238330	Mm.248358	NM_145836	ENSMUSG00000034168	6430527G18Rik	Eap1|Irf2bpl	RIKEN cDNA 6430527G18 gene
chr8-522	chr8	108090100	108090302	+	10.9	0.52	promoter-TSS (NM_013477)	promoter-TSS (NM_013477)	-261	NM_013477	11972	Mm.17708	NM_013477	ENSMUSG00000013160	Atp6v0d1	AI267038|Ac39|Atp6d|P39|VATX|Vma6	ATPase, H+ transporting, lysosomal V0 subunit D1
chr4-148	chr4	47047392	47047594	+	10.9	0.765	intron (NM_001024136, intron 8 of 14)	intron (NM_001024136, intron 8 of 14)	22685	NM_001024136	75691	Mm.86866	NM_001024136	ENSMUSG00000066191	Anks6	2210417J20Rik|Ankrd14|Gm635|SamCystin|Samd6	ankyrin repeat and sterile alpha motif domain containing 6
chr11-204	chr11	74984904	74985106	+	10.9	0.619	Intergenic	Intergenic	-1248	NM_010430	15248	Mm.57250	NM_001098203	ENSMUSG00000043099	Hic1	AA408311|HIC-1	hypermethylated in cancer 1
chr17-120	chr17	30912120	30912322	+	10.9	0.65	intron (NM_013811, intron 68 of 92)	intron (NM_013811, intron 68 of 92)	-126591	NM_021332	14652	Mm.390969	NM_021332	ENSMUSG00000024027	Glp1r	GLP-1R|GLP1Rc	glucagon-like peptide 1 receptor
chr4-174	chr4	115747395	115747597	+	10.9	0.72	promoter-TSS (NM_153521)	promoter-TSS (NM_153521)	179	NM_025641	66576	Mm.181721	NM_025641	ENSMUSG00000063882	Uqcrh	2210416J04Rik|2310021J10Rik|2610041P16Rik	ubiquinol-cytochrome c reductase hinge protein
chr12-596	chr12	112311977	112312179	+	10.9	0.941	intron (NM_198023, intron 2 of 11)	intron (NM_198023, intron 2 of 11)	34069	NM_198023	217864	Mm.23808	NM_198023	ENSMUSG00000037896	Rcor1	5730409O11|6720480E22Rik|AU042633|D12Wsu95e|mKIAA0071	REST corepressor 1
chr10-59	chr10	39215088	39215290	+	10.9	0.682	intron (NM_008054, intron 3 of 13)	intron (NM_008054, intron 3 of 13)	-117551	NM_134000	103213	Mm.436686	NM_134000	ENSMUSG00000019842	Traf3ip2	AI429613|Act1	TRAF3 interacting protein 2
chr16-57	chr16	84879467	84879669	+	10.9	0.765	Intergenic	Intergenic	-43749	NM_016755	11957	Mm.353	NM_016755	ENSMUSG00000022890	Atp5j	-	ATP synthase, H+ transporting, mitochondrial F0 complex, subunit F
chr14-78	chr14	79125092	79125294	+	10.9	0.882	promoter-TSS (NM_001081336)	promoter-TSS (NM_001081336)	-297	NM_001081336	380921	Mm.411737	NM_001081336	ENSMUSG00000034731	Dgkh	5930402B05Rik|D130015C16|MGC156865	diacylglycerol kinase, eta
chr8-435	chr8	24471281	24471483	+	10.9	0.737	Intergenic	Intergenic	-50592	NM_013834	20377	Mm.281691	NM_013834	ENSMUSG00000031548	Sfrp1	2210415K03Rik|AW011917|AW107218|AW742929|sFRP-1	secreted frizzled-related protein 1
chr14-71	chr14	65962230	65962432	+	10.9	0.833	Intergenic	CpG	-15182	NM_199029	380912	Mm.270087	NM_199029	ENSMUSG00000034522	Zfp395	BC053701|Gm910|MGC60757	zinc finger protein 395
chr1-123	chr1	39993347	39993549	+	10.9	0.6	intron (NM_001252201, intron 2 of 30)	intron (NM_001252201, intron 2 of 30)	35690	NM_008696	26921	Mm.19073	NM_001252200	ENSMUSG00000026074	Map4k4	9430080K19Rik|AU043147|AU045934|AW046177|HGK|Nik	mitogen-activated protein kinase kinase kinase kinase 4
chr15-40	chr15	34034060	34034262	+	10.9	0.875	intron (NM_026002, intron 2 of 11)	ORR1A4|LTR|MaLR	21687	NM_026002	67154	Mm.130883	NM_026002	ENSMUSG00000022255	Mtdh	2610103J23Rik|3D3|3D3/Lyric|AEG-1|AV353288|D8Bwg1112e|Lyric	metadherin
chr7-92	chr7	52466510	52466712	+	10.9	0.684	intron (NM_015789, intron 2 of 4)	ID_B1|SINE|B4	642	NM_015789	50722	Mm.27287	NM_015789	ENSMUSG00000030792	Dkkl1	AI414495|SGY|SGY-1|SGY1|Soggy|mSgy	dickkopf-like 1
chr17-129	chr17	35182777	35182979	+	10.9	0.632	exon (NM_001146215, exon 3 of 25)	exon (NM_001146215, exon 3 of 25)	673	NM_013600	17687	Mm.24192	NM_001146215	ENSMUSG00000007035	Msh5	G7|Mut5	mutS homolog 5 (E. coli)
chr1-154	chr1	137567040	137567242	+	10.9	0.762	Intergenic	Intergenic	-58633	NM_007791	13007	Mm.196484	NM_007791	ENSMUSG00000026421	Csrp1	AA408841|AA959891|AW545626|CRP1|Csrp	cysteine and glycine-rich protein 1
chr4-191	chr4	119375640	119375842	+	10.9	0.875	Intergenic	Intergenic	-44191	NM_008191	14916	Mm.278	NM_008191	ENSMUSG00000032978	Guca2b	AV066530|Gcap2|Ugn	guanylate cyclase activator 2b (retina)
chr12-479	chr12	104017200	104017402	+	10.9	0.591	Intergenic	Intergenic	21116	NM_025666	66622	Mm.34261	NM_025666	ENSMUSG00000041712	Ubr7	5730410I19Rik|AA589405|AW557761	ubiquitin protein ligase E3 component n-recognin 7 (putative)
chr5-66	chr5	36491670	36491872	+	10.9	0.762	intron (NM_030889, intron 3 of 26)	intron (NM_030889, intron 3 of 26)	-54899	NM_175249	76943	Mm.44242	NM_175249	ENSMUSG00000043430	Psapl1	2310020A21Rik	prosaposin-like 1
chr5-77	chr5	115760533	115760735	+	10.9	0.706	Intergenic	RMER17A|LTR|ERVK	-9635	NM_019682	56455	Mm.256858	NM_019682	ENSMUSG00000009013	Dynll1	Dlc8|Dnclc1|Pin	dynein light chain LC8-type 1
chr15-49	chr15	79850922	79851124	+	10.9	0.778	Intergenic	Intergenic	-5785	NM_011057	18591	Mm.144089	NM_011057	ENSMUSG00000000489	Pdgfb	PDGF-B|Sis	platelet derived growth factor, B polypeptide
chr8-469	chr8	86526260	86526462	+	10.9	0.737	intron (NM_183097, intron 1 of 5)	intron (NM_183097, intron 1 of 5)	756	NM_183097	73453	Mm.486026	NM_183097	ENSMUSG00000046408	1700067K01Rik	-	RIKEN cDNA 1700067K01 gene
chr13-67	chr13	51275766	51275968	+	10.9	0.684	Intergenic	Intergenic	9473	NM_029173	75124	Mm.179243	NM_029173	ENSMUSG00000021396	Nxnl2	4930519N16Rik|MGC27636|Rdcvf2	nucleoredoxin-like 2
chr12-468	chr12	103328401	103328603	+	10.9	0.789	Intergenic	MTD|LTR|MaLR	-39127	NM_172152	238384	Mm.312448	NM_172152	ENSMUSG00000041771	Slc24a4	A930002M03Rik|AW492432|NCKX4	solute carrier family 24 (sodium/potassium/calcium exchanger), member 4
chr2-44	chr2	30784140	30784342	+	10.9	0.696	Intergenic	Intergenic	-24280	NM_133673	30934	Mm.249164	NM_133673	ENSMUSG00000026848	Tor1b	2610016F05Rik|DQ1|torsinB	torsin family 1, member B
chr19-41	chr19	5488816	5489018	+	10.9	0.64	promoter-TSS (NM_027877)	promoter-TSS (NM_027877)	-581	NM_027877	71711	Mm.27697	NM_027877	ENSMUSG00000024906	Mus81	1200008A18Rik|AI182501|AW045863	MUS81 endonuclease homolog (yeast)
chr12-428	chr12	92828137	92828339	+	10.9	0.938	promoter-TSS (NM_031391)	promoter-TSS (NM_031391)	-149	NM_031391	83602	Mm.432242	NM_031391	ENSMUSG00000020962	Gtf2a1	6330549H03Rik|AA536742|AA959775|AW060250|TfIIAa/b|Tfiia1	general transcription factor II A, 1
chr18-35	chr18	36413525	36413727	+	10.9	0.652	Intergenic	MTE2b|LTR|MaLR	-27190	NM_008989	19290	Mm.482241	NM_008989	ENSMUSG00000043991	Pura	CAGER-1|Pur-alpha|ssCRE-BP	purine rich element binding protein A
chr17-115	chr17	30586519	30586721	+	10.9	0.833	intron (NM_172618, intron 6 of 11)	intron (NM_172618, intron 6 of 11)	-53495	NR_030688	623169	Mm.440508	NR_030688		Gm6402	EG623169	ribosomal protein S17 pseudogene
chr3-45	chr3	93662939	93663141	+	10.9	0.85	Intergenic	Intergenic	33098	NM_207271	399674	Mm.377923	NM_207271	ENSMUSG00000058005	Tdpoz3	-	TD and POZ domain containing 3
chr7-113	chr7	134247952	134248154	+	10.9	0.667	Intergenic	B1F|SINE|Alu	13103	NM_178901	101602	Mm.284102	NM_178901	ENSMUSG00000045165	AI467606	-	expressed sequence AI467606
chr8-547	chr8	113592937	113593139	+	10.9	0.632	TTS (NM_181549)	TTS (NM_181549)	12570	NM_181549	353287	Mm.477125	NM_181549	ENSMUSG00000033633	Clec18a	Mrcl	C-type lectin domain family 18, member A
chr14-97	chr14	99897109	99897311	+	10.9	0.5	Intergenic	Intergenic	199300	NM_009769	12224	Mm.30262	NM_009769	ENSMUSG00000005148	Klf5	4930520J07Rik|Bteb2|CKLF|IKLF	Kruppel-like factor 5
chr11-193	chr11	20075211	20075413	+	10.9	0.842	Intergenic	Intergenic	-26293	NM_008996	19324	Mm.271944	NM_008996	ENSMUSG00000020149	Rab1	Gtbp|Rab-1|Rab1A|Ypt1|mKIAA3012	RAB1, member RAS oncogene family
chr7-93	chr7	52512747	52512949	+	10.9	0.619	Intergenic	Intergenic	-18639	NM_007645	12493	Mm.3689	NM_007645	ENSMUSG00000030798	Cd37	Tspan26	CD37 antigen
chr1-122	chr1	38486382	38486584	+	10.9	0.778	intron (NM_010678, intron 5 of 22)	intron (NM_010678, intron 5 of 22)	235317	NM_010678	16764	Mm.336679	NM_010678	ENSMUSG00000037138	Aff3	3222402O04Rik|A730046J16|LAF-4|Laf4	AF4/FMR2 family, member 3
chr8-604	chr8	126939609	126939811	+	10.9	0.765	intron (NM_171824, intron 1 of 6)	intron (NM_171824, intron 1 of 6)	18126	NM_171824	209966	Mm.234233	NM_171824	ENSMUSG00000050751	Pgbd5	2900019M05Rik|AI854313	piggyBac transposable element derived 5
chr2-58	chr2	102862229	102862431	+	10.9	0.889	exon (NM_175094, exon 11 of 11)	exon (NM_175094, exon 11 of 11)	51340	NM_175094	27402	Mm.315011	NM_175094	ENSMUSG00000010914	Pdhx	AI481367|E3bp|Pdx1	pyruvate dehydrogenase complex, component X
chr12-558	chr12	109791048	109791250	+	10.9	0.696	intron (NR_045752, intron 1 of 3)	intron (NR_045752, intron 1 of 3)	-1781	NM_001163394	14026	Mm.238841	NM_001163394	ENSMUSG00000021262	Evl	AI528774	Ena-vasodilator stimulated phosphoprotein
chr6-163	chr6	108015428	108015630	+	10.9	0.789	intron (NM_178391, intron 1 of 1)	intron (NM_178391, intron 1 of 1)	489	NM_178391	74729	Mm.56539	NM_178391	ENSMUSG00000034639	Setmar	5830404F24Rik|Etet2	SET domain and mariner transposase fusion gene
chr11-228	chr11	101062234	101062436	+	10.9	0.652	intron (NM_007970, intron 12 of 20)	intron (NM_007970, intron 12 of 20)	24904	NM_016782	53321	Mm.474527	NM_016782	ENSMUSG00000017167	Cntnap1	AI841080|Caspr|NCP1|Nrxn4|p190|shm	contactin associated protein-like 1
chr9-77	chr9	56921143	56921345	+	10.9	0.684	intron (NM_001110351, intron 1 of 21)	intron (NM_001110351, intron 1 of 21)	1397	NM_001110351	20466	Mm.15755	NM_001110350	ENSMUSG00000042557	Sin3a	AW553200|KIAA4126|Sin3|mKIAA4126|mSin3A	transcriptional regulator, SIN3A (yeast)
chr17-133	chr17	37060377	37060579	+	10.9	0.727	promoter-TSS (NR_045439)	promoter-TSS (NR_045439)	-259	NR_045439	73286	Mm.426884	NR_045439		1700031A10Rik	-	RIKEN cDNA 1700031A10 gene
chr4-192	chr4	119736030	119736232	+	10.9	0.591	intron (NM_010657, intron 2 of 8)	L3|LINE|CR1	-97898	NM_007902	13615	Mm.284855	NM_007902	ENSMUSG00000028635	Edn2	VIC	endothelin 2
chr8-407	chr8	9198094	9198296	+	10.9	0.789	Intergenic	Intergenic	-65907	NR_045854	71249	Mm.158635	NR_045854		4933430N04Rik	-	RIKEN cDNA 4933430N04 gene
chr12-535	chr12	108543177	108543379	+	10.9	0.789	Intergenic	Intergenic	430420	NR_045973	74968	Mm.359821	NR_045973		4930465M20Rik	4930431H15Rik	RIKEN cDNA 4930465M20 gene
chr10-74	chr10	82275449	82275651	+	10.9	0.833	intron (NR_038042, intron 1 of 2)	intron (NR_038042, intron 1 of 2)	682	NR_038042	70003	Mm.48789	NR_038042		1700028I16Rik	-	RIKEN cDNA 1700028I16 gene
chr6-159	chr6	52393291	52393493	+	10.9	0.65	Intergenic	Intergenic	-49053	NR_046049	74304		NR_046049		1700094M24Rik	-	RIKEN cDNA 1700094M24 gene
chr12-565	chr12	110598578	110598780	+	10.9	0.812	Intergenic	RLTR20D|LTR|ERVK	-92354	NR_033813	13386	Mm.157069	NM_001190703	ENSMUSG00000040856	Dlk1	AW742678|DLK-1|DlkI|FA1|Ly107|Peg9|SCP1|ZOG|pG2|pref-1	delta-like 1 homolog (Drosophila)
chrX-38	chrX	160857922	160858124	+	10.9	0.538	intron (NM_011081, intron 1 of 5)	intron (NM_011081, intron 1 of 5)	304	NM_011081	18700	Mm.401070	NM_011081	ENSMUSG00000031381	Piga	AI194334|Pig-a	phosphatidylinositol glycan anchor biosynthesis, class A
chr6-235	chr6	136279101	136279303	+	10.9	0.778	exon (NM_001142734, exon 2 of 2)	exon (NM_001142734, exon 2 of 2)	1645	NM_001142734	668137	Mm.417085	NM_001142734	ENSMUSG00000060782	Gm8994	B020013A22Rik|EG668137	predicted gene 8994
chr8-480	chr8	89418445	89418647	+	10.9	0.737	Intergenic	MER20|DNA|MER1_type	-9389	NM_030563	80750	Mm.428374	NM_030563	ENSMUSG00000031652	N4bp1	AI481586|C81621|MGC7607	NEDD4 binding protein 1
chr8-496	chr8	95012043	95012245	+	10.9	0.7	Intergenic	LTR16B2|LTR|ERVL	130449	NM_018826	54352	Mm.101153	NM_018826	ENSMUSG00000031737	Irx5	-	Iroquois related homeobox 5 (Drosophila)
chr4-212	chr4	147481703	147481905	+	10.9	0.895	intron (NM_027426, intron 6 of 6)	intron (NM_027426, intron 6 of 6)	-19631	NM_009642	11610	Mm.46247	NM_009642	ENSMUSG00000029007	Agtrap	3300002E14Rik|AT1R|Atrap|D4Wsu124e	angiotensin II, type I receptor-associated protein
chr6-200	chr6	123087905	123088107	+	10.9	0.722	intron (NM_001170332, intron 4 of 6)	L1Md_A|LINE|L1	14672	NM_001170333	26888	Mm.47384	NM_001170332	ENSMUSG00000030148	Clec4a2	Clec4a|Clecsf6|DCIR|Dcir1	C-type lectin domain family 4, member a2
chr2-43	chr2	30691095	30691297	+	10.9	0.75	Intergenic	Intergenic	-7376	NM_133346	72323	Mm.27656	NM_133346	ENSMUSG00000039483	Asb6	2510004M11Rik|AA409356	ankyrin repeat and SOCS box-containing 6
chr16-44	chr16	18438462	18438664	+	10.9	0.667	intron (NM_013711, intron 5 of 17)	intron (NM_013711, intron 5 of 17)	-11754	NM_001111062	12846	Mm.100940	NM_001111062	ENSMUSG00000000326	Comt	Comt1|D16Wsu103e|D330014B15Rik	catechol-O-methyltransferase
chr8-544	chr8	113489406	113489608	+	10.9	0.737	intron (NM_009179, intron 3 of 6)	intron (NM_009179, intron 3 of 6)	32216	NM_007916	13680	Mm.287901	NM_007916	ENSMUSG00000015023	Ddx19a	DBP5|Ddx19|Eif4a-rs1	DEAD (Asp-Glu-Ala-Asp) box polypeptide 19a
chr18-33	chr18	35917384	35917586	+	10.9	0.789	Intergenic	Intergenic	-13728	NM_019912	56550	Mm.180052	NM_019912	ENSMUSG00000091896	Ube2d2a	1500034D03Rik|Ubc2e|Ube2d2|ubc4	ubiquitin-conjugating enzyme E2D 2A
chr7-84	chr7	30259496	30259698	+	10.9	0.636	intron (NM_001081028, intron 2 of 22)	intron (NM_001081028, intron 2 of 22)	30882	NM_001081028	74206	Mm.447042	NM_001081028	ENSMUSG00000030583	Sipa1l3	2610511M17Rik	signal-induced proliferation-associated 1 like 3
chr12-485	chr12	105305873	105306075	+	10.9	0.667	Intergenic	Intergenic	-10195	NR_002861	321018	Mm.297023	NR_002861		Serpina4-ps1	KALps|Klst	serine (or cysteine) peptidase inhibitor, clade A, member 4, pseudogene 1
chr14-83	chr14	99163517	99163719	+	10.9	0.625	Intergenic	L1VL4|LINE|L1	281737	NM_175245	76789	Mm.486342	NM_175245	ENSMUSG00000033186	Mzt1	2410129H14Rik|AI120158|Mozart1	mitotic spindle organizing protein 1
chr18-27	chr18	13131417	13131619	+	10.9	0.75	intron (NM_008378, intron 1 of 10)	intron (NM_008378, intron 1 of 10)	757	NM_008378	16210	Mm.8154	NM_008378	ENSMUSG00000024423	Impact	E430016J11Rik	imprinted and ancient
chr2-68	chr2	165710118	165710320	+	10.9	0.842	promoter-TSS (NM_001252584)	promoter-TSS (NM_001252584)	32	NM_001252584	228880	Mm.393102	NM_172270	ENSMUSG00000039671	Zmynd8	1110013E22Rik|2010005I16Rik|3632413B07Rik|AI316811|AL024039|MGC25852|Prkcbp1|RACK7|mKIAA1125	zinc finger, MYND-type containing 8
chr8-425	chr8	16971758	16971960	+	10.9	0.714	intron (NM_053171, intron 3 of 69)	Lx2B|LINE|L1	563526	NM_053171	94109	Mm.436988	NM_053171	ENSMUSG00000060924	Csmd1	B930082H09|KIAA1890|mKIAA1890	CUB and Sushi multiple domains 1
chr13-73	chr13	66799111	66799313	+	10.9	0.714	Intergenic	Intergenic	207074	NM_026219	67530	Mm.379136	NM_026219	ENSMUSG00000021520	Uqcrb	2210415M14Rik|MGC107639|MGC35665|QP-C|QPC|UQBC|UQBP|UQPC	ubiquinol-cytochrome c reductase binding protein
chr12-437	chr12	99637322	99637524	+	10.9	0.833	Intergenic	Intergenic	130556	NM_008152	14744	Mm.378924	NM_008152	ENSMUSG00000021886	Gpr65	Dig1|Gpcr25|TDAG8	G-protein coupled receptor 65
chr9-100	chr9	121280437	121280639	+	10.9	0.778	intron (NM_175114, intron 1 of 15)	intron (NM_175114, intron 1 of 15)	4462	NM_175114	67095	Mm.489616	NM_175114	ENSMUSG00000032536	Trak1	2310001H13Rik|AI413908|AI467545|hyrt|mKIAA1042	trafficking protein, kinesin binding 1
chr14-102	chr14	103517117	103517319	+	10.9	0.824	intron (NM_207215, intron 83 of 84)	intron (NM_207215, intron 83 of 84)	-18492	NM_015822	50789	Mm.214746	NM_015822	ENSMUSG00000022124	Fbxl3	AU041772|AW212966|FBK|Fbl3a|Fbxl3a|Ovtm	F-box and leucine-rich repeat protein 3
chr6-217	chr6	126783532	126783734	+	10.9	0.8	intron (NM_025358, intron 7 of 10)	MTD|LTR|MaLR	15529	NM_025358	66108	Mm.29939	NM_025358	ENSMUSG00000000399	Ndufa9	1010001N11Rik	NADH dehydrogenase (ubiquinone) 1 alpha subcomplex, 9
chr7-119	chr7	140828485	140828687	+	10.9	0.739	promoter-TSS (NM_178115)	promoter-TSS (NM_178115)	-772	NM_178115	214764	Mm.174044	NM_145995	ENSMUSG00000039990	2700050L05Rik	AU022667|AW558805|Edrf1|MGC27934|MGC58090	RIKEN cDNA 2700050L05 gene
chr10-68	chr10	79498297	79498499	+	10.9	0.789	TTS (NM_025554)	TTS (NM_025554)	4006	NM_025554	66420	Mm.18579	NM_025554	ENSMUSG00000004667	Polr2e	2410021N14Rik|25kDa|AW208866|RPB5|XAP4	polymerase (RNA) II (DNA directed) polypeptide E
chr13-58	chr13	22143013	22143215	+	10.9	0.7	Intergenic	CpG	8015	NM_178198	319183	Mm.371766	NM_178198	ENSMUSG00000069300	Hist1h2bj	-	histone cluster 1, H2bj
chr4-154	chr4	62991237	62991439	+	10.9	0.778	intron (NM_025685, intron 59 of 60)	intron (NM_025685, intron 59 of 60)	-14262	NM_008768	18405	Mm.4777	NM_008768	ENSMUSG00000039196	Orm1	Agp-1|Agp-2|Orm-1	orosomucoid 1
chr17-138	chr17	87302989	87303191	+	10.9	0.5	Intergenic	Intergenic	-13598	NM_030104	78469	Mm.67234	NM_030104	ENSMUSG00000037689	Tmem247	1700090G07Rik	transmembrane protein 247
chr12-380	chr12	45369825	45370027	+	10.9	0.75	promoter-TSS (NM_026164)	promoter-TSS (NM_026164)	-215	NM_026164	67452	Mm.54126	NM_026164	ENSMUSG00000036257	Pnpla8	1200006O19Rik|AI467579|Ipla2(gamma)|MGC150064	patatin-like phospholipase domain containing 8
chr17-137	chr17	57015962	57016164	+	10.9	0.938	intron (NM_030141, intron 2 of 13)	intron (NM_030141, intron 2 of 13)	1007	NM_030141	78625	Mm.160106	NM_030141	ENSMUSG00000024209	1700061G19Rik	1700026H02|AI507598	RIKEN cDNA 1700061G19 gene
[truncated: 1,434 more rows]
