# Supplementary material for: RBPJ, the Major Transcriptional Effector of Notch Signaling, Remains Associated with Chromatin throughout Mitosis, Suggesting a Role in Mitotic Bookmarking
Source: PLoS Genet. 2014 Mar 6;10(3):e1004204. doi: 10.1371/journal.pgen.1004204 (PMC3945225; doi:10.1371/journal.pgen.1004204)
Supplement: Table S5 — GO analysis of RBPJ binding peaks in mitotic F9 cells. (A) All RBPJ peaks. (B) RBPJ peaks containing RBPJ and CTCF binding motifs. (C) RBPJ peaks containing the CTCF binding motif. (D) RBPJ peaks containing the RBPJ binding motif. (XLSX) [file pgen.1004204.s014.xlsx]

## Sheet:               
	Table S5. GO analysis of RBPJ binding peaks in mitotic F9 cells
	(A) All RBPJ peaks
	Biological Processes	P-Value
	forebrain generation of neurons	3.26738e-12
	cell-cell junction organization	1.60257e-07
	cell junction organization	8.89727e-07
	regulation of stem cell differentiation	1.52473e-06
	platelet-derived growth factor receptor signaling pathway	3.20782e-06
	cell junction assembly	4.02736e-06
	positive regulation of cell aging	1.25941e-05
	midbrain-hindbrain boundary development	1.68192e-05
	neural tube patterning	3.33999e-05
	histone-serine phosphorylation	3.58011e-05
	estrogen receptor signaling pathway	4.06755e-05
	metanephric nephron morphogenesis	5.78046e-05
	macrophage chemotaxis	5.78127e-05
	canonical Wnt receptor signaling pathway involved in heart development	7.54449e-05
	forebrain neuroblast division	7.76983e-05
	cell-cell junction assembly	8.98216e-05
	metanephric renal vesicle morphogenesis	9.58382e-05
	mesenchymal to epithelial transition	0.000102445
	negative regulation of glial cell proliferation	0.00017118
	renal vesicle morphogenesis	0.000178505
	floor plate morphogenesis	0.000222987
	transcription initiation from RNA polymerase I promoter	0.000276774
	rostrocaudal neural tube patterning	0.000290025
	somatic stem cell division	0.000385108
	regulation of glial cell proliferation	0.000386939
	modulation of transcription in other organism involved in symbiotic interaction	0.000557497
	cellular response to interleukin-1	0.000624427
	trachea development	0.000637923
	positive regulation of microtubule polymerization or depolymerization	0.00083457
	positive regulation of microtubule polymerization	0.000840993
	cerebellar Purkinje cell differentiation	0.000910521
	glycoprotein catabolic process	0.00208383
	negative regulation of erythrocyte differentiation	0.00284202
	positive regulation of protein import into nucleus, translocation	0.00333179
	(B) RBPJ peaks containing RBPJ and CTCF binding motifs
	cellular response to mycophenolic acid	2.50817e-06
	positive regulation of glomerular mesangial cell proliferation	2.50817e-06
	glomerular mesangial cell proliferation	3.96852e-06
	(C) RBPJ peaks containing the CTCF binding motif
	regulation of transmembrane transport	7.3373e-05
	(D) RBPJ peaks containing the RBPJ binding motif
	no terms
